# Supplementary material for: Associating H2O2-and NO-related changes in the proteome of Mycobacterium smegmatis with enhanced survival in macrophage
Source: Emerg Microbes Infect. 2018 Dec 13;7:212. doi: 10.1038/s41426-018-0210-2 (PMC6292918; doi:10.1038/s41426-018-0210-2)
Supplement: Supplementary file 1 — Parameters used for the MaxQuant search and subsequent protein quantitation [file 41426_2018_210_MOESM1_ESM.xlsx]

## Sheet: S - 1
Table 1	Table 1 details the parameters used for the MaxQuant search and subsequent protein quantitation. Briefly, FDRs for PSMs and proteins were set to 0,01. LFQ quantitation was enabled, as well as Match between runs.
Tables 2-4	Tables 2-4 detail the reliably quantified proteins observed in the Untreated, Hydrogen Peroxide and DETA-NO treatment groups, respectively. In brief, the tables detail the log2 transformed LFQ intensities for each protein group in each biological replicate of each time point for a given treatment condition. Additionally, the number of peptides in each protein group is also shown.
Table 5	Table 5 shows the extent of overlap between the reliably quantified protein groups of each treatment group. The vast majority (1546 of 1850) of all protein groups were observed in all treatment groups.
Tables 6-11	Tables 6-11 detail the quantitation of protein groups that passed the fold change cut-off for each comparison performed. In addition to the Log2 transformed intensities for each biological replicate for compared time points, the average LFQ intensity for each time point as well as the fold change for each protein group is detailed.
Tables 12-13	Tables 12-13 detail the protein groups that were deemed significantly different, for each treatment condition DETA-NO and Hydrogen Peroxide respectively. These tables include aliases for the protein groups, as well as the names displayed on the Cytoscape networks. The tables also include Gene ontology information for the protein groups.
Tables 14-15	Tables 14 and 15 show the overlap of significantly different protein groups for each treatment groups at specific time points. Table 14 shows the overlap between proteins with significantly different abundances between Time Point 1 and Time Point 2. Table 15 hows the overlap between proteins with significantly different abundances between Time Point 2 and Time Point 3.
Table 16	Table 16 contains information associated to protein group identifications, the Uniprot Accession, Scores, Sequence coverage and Total peptides per protein group

## Sheet: Table S-1
Parameter	Value
Version	1.5.7.4
Date of writing	05/05/2017 01:27:21
Fixed modifications	Carbamidomethyl (C)
Include contaminants	TRUE
PSM FDR	0.01
Protein FDR	0.01
Site FDR	0.01
Use Normalized Ratios For Occupancy	TRUE
Min. peptide Length	7
Min. score for unmodified peptides	0
Min. score for modified peptides	40
Min. delta score for unmodified peptides	0
Min. delta score for modified peptides	6
Min. unique peptides	0
Min. razor peptides	1
Min. peptides	1
Use only unmodified peptides and	TRUE
Modifications included in protein quantification	Oxidation (M);Acetyl (Protein N-term)
Peptides used for protein quantification	Razor
Discard unmodified counterpart peptides	TRUE
Label min. ratio count	2
Use delta score	FALSE
Match between runs	TRUE
Matching time window [min]	0.7
Alignment time window [min]	20
Find dependent peptides	FALSE
Decoy mode	revert
Include contaminants	TRUE
Advanced ratios	TRUE
Fixed andromeda index folder
Temporary folder
Combined folder location
Second peptides	TRUE
Stabilize large LFQ ratios	TRUE
Separate LFQ in parameter groups	FALSE
Require MS/MS for LFQ comparisons	TRUE
Calculate peak properties	FALSE
Main search max. combinations	200
Advanced site intensities	TRUE
Write msScans table	TRUE
Write msmsScans table	TRUE
Write ms3Scans table	TRUE
Write allPeptides table	TRUE
Write mzRange table	TRUE
Max. peptide mass [Da]	4600
Min. peptide length for unspecific search	8
Max. peptide length for unspecific search	25
Razor protein FDR	TRUE
Disable MD5	FALSE
Max mods in site table	3
Match unidentified features	FALSE
MS/MS tol. (FTMS)	20 ppm
Top MS/MS peaks per Da interval. (FTMS)	12
Da interval. (FTMS)	100
MS/MS deisotoping (FTMS)	TRUE
MS/MS deisotoping tolerance (FTMS)	7
MS/MS deisotoping tolerance unit (FTMS)	ppm
MS/MS higher charges (FTMS)	TRUE
MS/MS water loss (FTMS)	TRUE
MS/MS ammonia loss (FTMS)	TRUE
MS/MS dependent losses (FTMS)	TRUE
MS/MS recalibration (FTMS)	FALSE
MS/MS tol. (ITMS)	0.5 Da
Top MS/MS peaks per Da interval. (ITMS)	8
Da interval. (ITMS)	100
MS/MS deisotoping (ITMS)	FALSE
MS/MS deisotoping tolerance (ITMS)	0.15
MS/MS deisotoping tolerance unit (ITMS)	Da
MS/MS higher charges (ITMS)	TRUE
MS/MS water loss (ITMS)	TRUE
MS/MS ammonia loss (ITMS)	TRUE
MS/MS dependent losses (ITMS)	TRUE
MS/MS recalibration (ITMS)	FALSE
MS/MS tol. (TOF)	40 ppm
Top MS/MS peaks per Da interval. (TOF)	10
Da interval. (TOF)	100
MS/MS deisotoping (TOF)	TRUE
MS/MS deisotoping tolerance (TOF)	0.01
MS/MS deisotoping tolerance unit (TOF)	Da
MS/MS higher charges (TOF)	TRUE
MS/MS water loss (TOF)	TRUE
MS/MS ammonia loss (TOF)	TRUE
MS/MS dependent losses (TOF)	TRUE
MS/MS recalibration (TOF)	FALSE
MS/MS tol. (Unknown)	0.5 Da
Top MS/MS peaks per Da interval. (Unknown)	8
Da interval. (Unknown)	100
MS/MS deisotoping (Unknown)	FALSE
MS/MS deisotoping tolerance (Unknown)	0.15
MS/MS deisotoping tolerance unit (Unknown)	Da
MS/MS higher charges (Unknown)	TRUE
MS/MS water loss (Unknown)	TRUE
MS/MS ammonia loss (Unknown)	TRUE
MS/MS dependent losses (Unknown)	TRUE
MS/MS recalibration (Unknown)	FALSE
Site tables	Oxidation (M)Sites.txt

## Sheet: Table S-2
Majority protein IDs	Peptides	Peptide counts (unique)	Untreated_T1B1	Untreated_T1B2	Untreated_T1B3	Untreated_T2B1	Untreated_T2B2	Untreated_T2B3	Untreated_T3B1	Untreated_T3B2	Untreated_T3B3
A0QND6	26	26	30.6214	30.6657	30.5626	30.5778	30.6564	30.5211	30.5393	30.6374	30.4402
A0QND7	13	13	28.6382	28.8204	28.4383	28.6566	28.8604	28.6414	28.7144	28.819	28.684
A0QNE0;A0QRT3	42	42;22	31.257	31.2356	31.2429	31.1621	31.2338	31.2265	31.1719	31.2667	31.2764
A0QNE2	6	6	28.3405	28.2055	28.3213	28.3801	28.2937	28.2519	28.3857	28.3872	28.5418
A0QNF2	10	10	27.4822	27.1439	27.316	27.6043	27.4279	27.4907	27.5313	27.2441	27.6551
A0QNF5	6	6	27.915	27.68	27.6211	27.9259	27.7518	27.8881	28.2983	27.8175	28.2183
A0QNF6	16	16	33.0898	33.0813	33.0458	33.1077	32.9613	33.0526	33.1775	33.0457	33.1088
A0QNG0	4	4	26.3084	26.1077	26.2371	26.5505	26.2831	26.3733	26.2649	25.7821	26.1801
A0QNG1	19	19	28.4537	28.5015	28.5928	28.4346	28.5639	28.4601	28.4346	28.5727	28.613
A0QNG2	15	15	28.4888	28.521	28.6201	28.452	28.4139	28.5439	28.6744	28.7463	28.71
A0QNG5	14	14	28.0664	27.9343	28.0038	28.0342	27.9418	28.0331	28.0767	28.0304	28.1078
A0QNG6	6	6	25.7551	25.6165	25.4629	25.6587	25.4801	25.581	25.8458	25.4364	25.5098
A0QNG7	16	16	30.4019	30.279	30.2565	30.3846	30.2135	30.1819	30.3892	30.206	30.3224
A0QNH4	15	15	25.5335	25.5547	25.688	25.6954	25.6325	25.3112	25.485	25.9001	25.9678
A0QNH5	9	9	24.394	24.3888	24.5698	24.556	24.4248	24.3162	24.558	24.825	24.6359
A0QNH6	7	7	24.5796	24.4547	24.1489	24.545	24.4681	24.0351	24.6472	24.8338	24.6479
A0QNH8	6	6	27.6798	27.4898	27.6118	27.4344	27.5104	27.5956	27.3892	27.109	27.4287
A0QNI4	11	11	26.6844	26.358	26.4689	26.6133	26.4674	26.4495	26.6529	26.5397	26.6764
A0QNI7	10	10	26.9869	26.94	26.8241	26.8797	26.9492	26.9416	26.5831	26.3962	26.5822
A0QNI9	25	25	28.7497	28.5941	28.6735	28.6597	28.5604	28.7105	28.5834	28.4426	28.6002
A0QNJ0	11	11	26.3174	26.2158	26.1394	26.3338	26.2627	26.2413	26.1506	26.1508	26.0924
A0QNJ1	22	22	26.5422	26.2363	26.3705	26.3022	26.2034	26.5084	26.2856	26.234	26.2332
A0QNJ2	16	16	27.0898	26.7439	26.9475	26.9206	26.8717	27.006	26.7873	26.6894	26.8597
A0QNJ4	6	6	24.8309	24.6777	24.6061	24.658	24.6397	24.8254	24.486	24.0734	24.4247
A0QNJ5	2	2	29.6886	28.1704	28.898	29.7373	28.1054	29.0892	29.0728	28.8804	28.6818
A0QNJ6	3	3	28.3772	27.1026	27.9465	28.0989	26.9967	28.1156	27.8714	27.6355	27.872
A0QNJ7	23	23	30.0664	29.751	29.9077	29.9909	29.7665	29.9817	29.6841	29.4704	29.6809
A0QNK0	5	5	27.1615	26.6284	26.8602	27.1005	26.7286	26.8505	26.9653	26.7586	27.0077
A0QNK1	21	21;6	27.4113	27.1634	27.1776	27.4364	27.2669	27.1638	27.352	27.3185	27.2919
A0QNK4	9	9	27.2593	26.1865	26.6148	27.2628	26.2544	26.2674	27.1678	26.6705	27.0233
A0QNL0	11	11	26.1509	25.8411	25.7599	26.1773	25.8116	25.9457	25.9503	25.6426	25.9259
A0QNL1	7	7	25.7225	25.0773	25.4569	25.6048	25.2635	25.385	25.311	25.3908	25.6393
A0QNL6	10	10	25.7143	25.5996	25.5619	25.4296	25.605	25.4101	25.235	25.0175	25.1459
A0QNM0	14	14	27.9685	27.4815	27.7276	27.7266	27.518	27.7407	27.638	27.4784	27.3598
A0QNM1	6	6	26.543	26.4888	26.2118	26.1791	26.4267	26.0934	26.1383	26.1345	25.7035
A0QNM2	14	13	27.7713	27.7442	27.5638	27.5367	27.77	27.61	27.6454	27.5652	27.4869
A0QNM4	15	15	28.3209	28.1869	28.3326	28.0687	28.0889	28.1044	27.4588	27.5768	27.2872
A0QNM5	11	11	26.8663	26.8209	27.0652	26.9718	26.8564	26.843	27.064	27.1289	27.1426
A0QNM8	5	5	24.3584	23.8531	24.2821	24.3518	24.1111	24.4162	23.9885	24.2598	24.4871
A0QNM9	9	9	25.4702	25.358	25.4117	25.5945	25.3928	25.318	25.387	25.6278	25.6072
A0QNN0	17	17	29.474	29.5884	29.4658	29.3846	29.5577	29.351	29.5138	29.5409	29.4176
A0QNN6	18	18	28.5196	28.4843	28.3877	28.5577	28.3216	28.3889	28.3941	28.3103	28.4028
A0QNN7;A0QZQ2	10	10;8	29.0012	28.6161	28.6416	28.9881	28.5213	28.6379	28.77	28.6149	28.7675
A0QNN8;A0QZQ3	19	19;14	30.4451	30.3141	30.3018	30.3248	30.2737	30.2635	30.2724	30.1731	30.1765
A0QNP2	16	16	28.4879	28.4694	29.0112	29.2549	28.1055	29.3816	29.7571	28.4727	30.454
A0QNP8	11	11	27.2848	27.2134	27.0202	27.1034	27.3898	26.7321	27.0596	27.3147	26.8508
A0QNP9	10	10	26.0836	26.2338	25.8646	26.1116	25.7133	25.6945	25.7291	25.7125	25.7469
A0QNQ5	12	12	27.0011	26.4386	26.9455	27.1064	26.823	26.8552	27.3418	27.2623	27.0645
A0QNQ7	4	4	27.2275	26.8539	27.5504	27.456	27.1878	26.8046	27.575	27.623	27.3354
A0QNQ9	13	13	27.8914	27.7764	27.5983	27.601	27.4109	27.5241	27.307	26.8481	27.2974
A0QNS1	5	5	25.5361	25.1403	25.2997	25.4385	25.3162	25.232	25.2709	25.2719	25.2549
A0QNS4	7	7	26.9621	26.9905	26.7549	26.7576	26.7997	26.7551	26.7966	26.7857	26.8557
A0QNT6	18	18	27.7062	27.6457	27.5831	27.3627	27.9247	27.5781	26.9518	27.4895	27.2499
A0QNU4	9	9	26.9499	26.962	26.7448	26.7512	26.9525	26.5374	26.6308	26.5245	26.5051
A0QNW6	8	8	26.3458	26.1924	26.0752	26.3314	26.1979	26.1074	26.3503	26.3084	26.1058
A0QNX2	5	5	26.3487	25.4078	26.1566	27.2627	25.9731	26.0657	26.3581	26.6164	27.5788
A0QNY0	8	1	27.7239	27.6241	27.81	27.0803	27.1868	27.0794	26.4816	26.7859	26.5766
A0QNY8	17	17	25.9785	25.7842	25.8097	26.0698	26.0391	26.0019	26.1173	25.9465	26.2535
A0QNY9	4	4	24.6729	24.7351	24.4715	24.7473	24.4344	24.4749	24.7091	24.7082	24.7058
A0QNZ3	16	16	31.8268	31.7313	31.3021	31.5457	31.5702	31.2676	31.5392	31.5236	31.1662
A0QNZ6	10	10	25.9809	26.875	26.1791	25.8551	26.715	25.964	25.7641	26.3972	26.0703
A0QNZ7	17	17	28.0718	28.022	28.0147	28.1289	28.0331	28.042	28.1451	28.1687	28.2488
A0QNZ8	10	10	26.0091	25.651	25.754	26.1554	25.9684	25.8299	26.0617	26.0965	26.0343
A0QNZ9	7	7	24.7471	25.9049	24.8356	24.5142	25.897	24.7058	24.5404	25.4836	24.3898
A0QP01	14	14	28.0199	28.1381	27.8979	28.0006	28.2822	27.8281	28.2833	28.6255	28.0706
A0QP02	18	14	26.2166	24.7647	25.0659	25.7644	25.2603	24.6955	25.4364	24.9494	24.6388
A0QP06	35	35	31.6067	31.5721	31.501	31.5781	31.6262	31.4315	31.5632	31.6238	31.3772
A0QP08	4	4	27.2073	26.2512	26.4624	27.1041	26.2945	26.4717	27.2458	26.8425	27.0071
A0QP10	13	13	30.1478	29.6011	29.8299	29.9316	29.7267	29.7481	29.9966	29.975	29.5888
A0QP11	43	43	31.0753	31.0798	31.029	31.0721	31.0029	31.0096	31.1024	30.9091	31.0515
A0QP13	7	7	25.9413	25.9041	26.0701	25.9343	25.8832	26.0391	25.7734	25.9774	25.7891
A0QP15	11	11	28.2312	28.4104	28.4715	28.3833	28.3983	28.4999	28.2028	27.2339	28.4068
A0QP16	15	15	29.7143	29.8852	29.7065	29.6898	29.8016	29.8155	29.6132	29.3613	29.7178
A0QP17	5	5	25.3698	25.0456	25.3885	25.5027	25.1719	25.2001	24.9792	25.1088	24.8389
A0QP18	13	13	25.0222	24.87	24.8077	24.7916	24.8962	24.8051	24.5595	25.0221	24.6695
A0QP27	36	36	30.2975	30.1961	30.0872	30.2388	30.1823	30.0006	30.0598	30.0784	29.94
A0QP28	7	7	27.018	27.1296	26.8744	27.0889	26.9929	27.0887	26.8131	27.0812	26.6399
A0QP29	14	14	27.2371	27.286	27.167	27.1386	27.2943	26.9806	26.8488	26.8985	26.7053
A0QP32	32	32	31.7202	31.6273	31.5429	31.6013	31.4194	31.537	31.4413	31.0938	31.3218
A0QP38	9	9	26.7523	26.4956	25.9834	26.8991	26.6781	26.5018	27.0227	26.7325	26.5706
A0QP45	8	8	24.5564	24.6755	24.9024	25.0021	24.7873	24.7041	25.2289	25.1106	25.1392
A0QP46	7	7	25.6559	25.555	25.3513	25.3067	25.4863	25.4015	25.5153	25.3258	25.4267
A0QP47	11	11	26.7103	26.5841	26.9448	26.8176	26.7374	26.795	27.0408	26.8783	26.9084
A0QP81	14	14	24.8713	24.7109	24.7935	25.1365	24.7789	24.612	25.2145	25.4061	25.0345
A0QP86	13	13	27.6371	27.6464	27.409	27.5795	27.5215	27.4842	27.4064	27.2444	27.2714
A0QP88	8	8	26.0048	26.6133	26.3026	25.956	26.8539	26.3532	26.3876	26.4466	26.6693
A0QP89	29	29	28.6123	28.7978	28.3018	28.5305	28.8462	28.2393	28.6137	28.7595	28.6596
A0QP90	22	21	28.4144	28.932	28.3251	28.2726	28.9007	28.2764	28.3677	28.3484	28.4403
A0QP93	20	20	30.3042	30.3317	30.1441	30.2651	30.2946	30.1438	30.3446	30.1926	30.2234
A0QPD6	12	12	28.1549	27.3695	28.0905	28.2013	28.1092	28.0034	27.9469	27.9829	28.0469
A0QPE0	20	20	25.3447	24.8931	25.1919	25.3276	24.7968	25.2586	25.4084	25.1503	25.4106
A0QPE1	6	6	26.3858	25.867	25.9598	26.3885	25.9666	26.1168	26.0849	25.8369	26.2335
A0QPE3	25	25	27.2171	27.4049	27.2329	27.3728	27.4516	27.4378	27.2584	27.4386	27.3621
A0QPE4	14	14	27.6329	27.4735	27.5412	27.6999	27.5654	27.4798	27.7355	27.9915	27.6743
A0QPE5	43	43	29.4199	29.5556	29.5814	29.4802	29.571	29.5748	29.4755	29.6254	29.5712
A0QPE6	14	14	28.9122	28.6427	29.1465	29.1644	28.3514	28.9433	29.4472	29.2404	29.3565
A0QPE7	32	32	32.1283	32.2325	32.1223	32.2509	32.0723	32.1147	32.4646	32.2682	32.355
A0QPE8	16	16	30.9512	31.0296	30.8279	30.9274	30.8339	31.0063	30.9686	30.6881	30.9033
A0QPF6	15	14	26.6163	26.0091	25.8868	26.566	26.1643	25.6309	26.3198	25.9344	25.736
A0QPG1	15	15	29.5981	29.4914	29.4192	29.6179	29.4042	29.4626	29.6569	29.6075	29.5445
A0QPG2	14	14	28.6387	28.5843	28.5099	28.7223	28.4855	28.527	28.7533	28.636	28.4561
A0QPG3	14	14	30.0716	30.0355	29.9806	29.9862	30.0457	29.917	29.8703	29.9157	29.9194
A0QPG4	11	11	26.123	26.2694	26.2554	26.1806	26.2588	26.305	26.1397	26.1726	26.3724
A0QPG6	9	9	27.9762	28.3647	28.4421	28.0016	28.3345	28.3714	28.0365	28.1273	28.4261
A0QPG9	7	7	27.0205	27.0152	27.0843	27.4562	26.5919	26.8827	27.5383	27.0422	27.2395
A0QPH5	88	85	31.3237	31.3017	31.22	31.2696	31.3105	31.194	31.0878	31.1019	31.0677
A0QPH6	37	37	29.8762	29.8369	29.6591	29.7862	29.8178	29.6238	29.6847	29.564	29.5095
A0QPI4	15	15	28.7323	28.736	28.6699	28.6003	28.7067	28.6854	28.6351	28.7017	28.5948
A0QPJ0	6	6	29.6986	29.8464	29.8058	29.6906	29.7986	29.7395	29.4931	29.4968	29.5522
A0QPJ7	14	14	27.7768	27.7521	27.6418	27.6495	27.8607	27.7367	27.7073	27.8534	27.6289
A0QPL6	7	7	26.4005	25.9441	26.245	26.3032	25.9363	26.1867	26.4761	25.9242	26.6224
A0QPM0	17	17	26.6855	26.7383	26.6026	26.5521	26.8132	26.4138	26.6158	26.6328	26.3146
A0QPM9	9	9	25.3145	25.7007	25.5907	25.1302	25.6367	25.4782	25.5367	25.4175	25.5262
A0QPN0	13	13	26.4851	26.4282	26.345	26.655	26.5254	26.3851	26.6928	26.604	26.5181
A0QPN1	25	25	28.8985	29.0624	28.9723	28.9424	29.103	28.8712	29.0529	29.2032	29.0057
A0QPN2	25	25	28.7488	29.0132	28.7359	28.8141	29.0318	28.6966	28.8119	28.9863	28.8993
A0QPP0	12	12	29.0196	29.3146	29.0238	28.9925	29.2699	29.2326	29.1003	28.8686	29.1537
A0QPQ5	8	8	24.9394	25.1447	25.3165	25.1484	25.2041	25.3494	25.1647	25.283	25.2273
A0QPR6	7	7	24.2592	24.8108	24.7889	24.6024	24.8316	24.8005	24.892	25.0687	25.1387
A0QPS6	16	16	26.7272	26.5002	26.6123	26.5119	26.409	26.5247	26.626	26.4179	26.6701
A0QPV4	20	20	30.0961	30.0092	30.3173	30.2216	29.9269	30.377	30.314	30.1251	30.485
A0QPV5	9	9	25.2674	25.0319	25.3411	25.5423	24.8424	25.6527	25.6955	25.0808	25.787
A0QPW0	7	7	27.1843	26.4914	26.7903	27.9984	27.869	26.8666	28.5431	28.4217	27.0654
A0QPW1	6	6	25.8714	25.641	26.1143	26.9175	27.0916	26.4224	27.519	27.7252	26.6298
A0QPW2	13	13	28.5167	27.946	28.0898	28.2709	27.9687	28.1383	28.3813	27.737	28.0101
A0QPX3	15	15	30.5402	30.5172	30.5157	30.6108	30.3386	30.6403	30.6411	30.0242	30.464
A0QPX4	10	10	27.6547	27.4657	27.5431	27.6915	27.2736	27.6122	27.586	27.2296	27.6854
A0QPY2	4	4	29.7074	29.3257	29.4524	29.4853	29.0139	29.1281	28.4368	29.1254	28.7738
A0QPY6	4	4	24.504	25.3628	24.2205	24.6292	25.3359	24.2054	24.5192	24.173	24.3385
A0QQ02	6	6	26.4891	26.5423	26.2537	26.404	26.2441	26.1132	26.5861	26.41	26.192
A0QQ17	9	9	26.0324	25.8052	26.2756	25.77	25.7967	25.7337	25.8411	25.9668	26.2438
A0QQ22	15	15	27.6549	27.6227	27.6241	27.5182	27.4035	27.5052	27.2814	27.2444	27.3958
A0QQ26	21	21	27.5546	27.4563	27.2043	27.2435	27.2528	27.1737	27.1235	27.2212	27.0927
A0QQ30	5	5	26.1437	26.4067	26.1315	26.5388	25.8003	26.2722	26.6321	26.2476	26.7898
A0QQ37	8	6	26.3291	26.3978	26.3785	26.4183	26.1939	26.3764	26.5571	26.6353	26.4354
A0QQ38	12	12	24.9592	25.3698	25.532	25.6804	25.6103	25.6138	25.5845	25.3706	25.4754
A0QQ40	33	33	26.2462	26.11	26.4704	27.6301	26.3793	26.5262	27.0939	26.8314	26.5961
A0QQ46	9	9	26.7299	26.4939	27.081	27.4466	27.2425	27.2046	27.2119	27.2029	26.702
A0QQ48	7	7	24.7779	25.1704	25.8006	25.8807	25.2557	25.7764	25.4789	25.5851	25.3636
A0QQ51	12	12	27.3681	27.4339	27.3316	27.2158	27.4513	27.2943	27.3499	27.3916	27.3537
A0QQ52	11	11	26.0803	26.2571	25.9626	26.0828	26.1685	25.9282	26.1557	25.9381	26.0422
A0QQ56	11	11	26.7538	26.3891	26.3993	26.7389	26.347	26.6019	27.0029	26.6657	26.6987
A0QQ58	11	11	29.5023	28.9926	29.3083	29.5463	29.0216	29.1606	29.7298	29.5286	29.2384
A0QQ61	18	18	29.0789	28.7479	28.8415	28.979	28.882	28.7118	28.8261	28.5825	28.7391
A0QQ62	16	16	28.9845	28.6815	28.7654	28.8874	28.8031	28.8055	28.6877	28.7577	28.7106
A0QQ63	4	4	26.7234	26.4938	26.5008	26.6878	26.8218	26.5044	26.5064	26.4086	26.6157
A0QQ64	4	4	25.7258	25.6046	25.7704	25.4335	25.7235	25.6701	25.3555	25.5779	25.6351
A0QQ65	23	23	31.574	31.2997	31.3161	31.5489	31.3672	31.3617	31.5417	31.3074	31.324
A0QQ98	5	5	26.0455	26.2619	26.2086	25.9494	25.9801	26.0099	26.0099	26.0923	26.1049
A0QQA2	7	7	24.2591	24.0933	24.1625	24.2862	24.0027	23.8587	24.3727	24.3084	24.4613
A0QQA8	13	13	27.9369	28.1536	27.7923	27.8591	28.3724	27.7919	27.644	28.0783	27.4538
A0QQB0	41	41	30.7558	30.6794	30.4896	30.6153	30.5027	30.4397	30.7514	30.6935	30.5618
A0QQB1	15	15	24.6675	24.5123	24.7029	24.8129	24.668	24.9493	25.4847	25.5462	25.613
A0QQB2	15	15	28.6964	28.7644	28.4785	28.6519	28.7727	28.667	28.7035	28.4806	28.7025
A0QQB4	13	13	26.5825	26.6506	26.4958	26.6242	26.573	26.4219	26.6694	26.6666	26.7156
A0QQC1	15	15	30.7907	30.8497	30.7204	30.8395	30.9211	30.827	30.9294	30.8301	30.923
A0QQC2	10	10	26.5689	26.195	26.6648	26.6542	26.2574	26.5921	27.1309	26.8412	27.162
A0QQC8	43	43	33.3861	33.3825	33.4484	33.2854	33.4924	33.365	33.2668	33.4685	33.3468
A0QQC9	12	12	28.8231	27.5286	27.6612	28.9749	28.0878	27.0178	28.8639	28.7439	28.7452
A0QQD0	10	10	26.1517	26.1021	26.2011	26.0153	26.2612	26.1885	26.0404	26.1238	26.2348
A0QQD2	5	5	24.0895	24.1493	24.5877	24.3561	24.2544	24.3832	24.4004	24.3336	24.753
A0QQD7	10	10	26.6899	26.5618	26.467	26.7264	26.6323	26.4733	26.7033	26.6174	26.641
A0QQD8	15	15	25.8919	26.0095	26.3656	26.0684	26.2016	26.2604	26.3017	26.5353	26.4996
A0QT56;A0QQE2	6	6;6	23.2918	24.3058	24.6237	24.0842	24.216	24.7713	24.4018	23.4148	24.6546
A0QQF0	50	48	29.8507	29.7261	29.6987	29.7547	29.7044	29.6147	29.7179	29.7092	29.6643
A0QQF4	13	13	28.0849	28.1376	28.1561	28.2237	28.1269	28.1795	28.2645	28.0962	28.1893
A0QQF5	5	5	25.5926	25.4106	25.5589	25.8438	25.4906	25.5445	25.6442	25.5576	25.5875
A0QQF8	9	9	26.2108	26.0288	26.0764	26.2518	26.1074	25.8333	26.2889	26.2681	26.1212
A0QQF9	17	17	29.3936	29.2628	29.2646	29.472	29.1667	29.2953	29.5859	29.4519	29.5395
A0QQG1	8	8	25.709	25.7673	25.5685	25.714	25.8169	25.6249	25.7638	25.7105	25.6543
A0QQG9	5	5	27.6214	27.1612	27.3485	27.3996	27.4044	27.0736	27.3848	27.4286	27.2357
A0QQH0	14	14	25.2074	25.4387	25.3197	25.2791	25.2591	25.2848	25.3626	24.9721	25.3751
A0QQH1	10	10	27.1025	26.6748	26.9276	27.2107	27.1347	26.8647	27.2818	27.4858	27.4049
A0QQH2	5	5	28.9813	28.2027	28.5699	29.071	28.2755	28.5096	28.867	28.4644	28.919
A0QQH7	17	17	29.6808	29.7645	29.6417	29.6414	29.8578	29.5124	29.5869	29.6104	29.3522
A0QQH8	10	10	27.0386	27.1053	26.7106	27.1175	27.1756	26.7136	27.0399	26.9928	26.6147
A0QQI0	10	10	25.5386	25.1587	25.2843	25.6297	25.1169	25.3118	25.7294	25.814	25.6383
A0QQI1	11	11	26.5745	26.196	26.2821	26.5604	26.4408	26.1784	26.4014	26.4665	26.1111
A0QQI4	9	9	27.9072	27.9968	28.048	27.8326	27.9944	28.0675	27.9454	28.0793	28.08
A0QQI6	6	6	27.903	28.0057	27.8228	28.021	28.0241	27.9357	28.0275	27.8221	28.0836
A0QQI7	17	17	28.6748	28.5854	28.7569	28.755	28.8183	28.7697	28.8499	28.658	28.8198
A0QQJ3	6	6	26.7919	26.4783	26.8541	27.0779	26.6626	26.6963	26.9978	26.9465	26.8316
A0QQJ4	23	23	31.6144	31.4453	31.542	31.8027	31.5119	31.518	31.9973	31.9154	31.8566
A0QQJ9	16	16	27.3538	27.1938	27.2609	27.2474	27.1738	27.1415	27.0878	27.3855	27.0748
A0QQK0	21	21	26.5849	26.6625	26.611	26.8409	26.8442	26.5785	26.9403	26.9164	26.6698
A0QQK1	12	12	24.9442	25.2127	25.3191	25.3091	25.3352	25.3992	25.5729	25.4604	25.6023
A0QQK6	6	6	26.0638	26.3565	26.39	26.2111	26.2151	26.2868	26.3036	26.0836	26.5566
A0QQK7	13	13	27.4002	27.5417	27.4069	27.4476	27.5669	27.5264	27.4643	27.3917	27.4865
A0QQK8	16	16	28.7309	28.6703	28.5676	28.7106	28.7203	28.4734	28.751	28.7535	28.5934
A0QQK9	2	2	26.2149	26.4767	26.5045	26.3559	26.1593	26.0108	25.9196	26.6246	26.0898
A0QQL0	11	11	29.6727	29.5958	29.307	29.6118	29.5374	29.4384	29.542	29.6671	29.3272
A0QQL2	11	11	26.0248	25.7129	25.3856	25.9606	25.7332	25.6728	25.99	25.8914	25.7508
A0QQM2	15	15	27.4492	27.1384	27.135	27.3364	27.2418	27.0324	27.5494	27.2003	26.9042
A0QQM7	3	3	24.4568	24.5973	24.614	24.7349	24.6243	24.4028	24.5852	24.8805	24.9381
A0QQN1	6	6	29.5466	29.8005	29.5021	29.5055	29.6588	29.5545	29.6954	29.315	29.1063
A0QQP0	9	9	26.6302	26.5127	26.1118	26.5976	26.0235	26.0501	26.0202	26.0387	26.035
A0QQP1	9	9	29.3631	29.2498	29.082	29.2615	28.9784	29.33	29.0253	28.8222	28.9296
A0QQP2	25	25	30.9116	30.5941	30.5856	30.6811	30.4381	30.5374	30.2197	30.2873	30.1347
A0QQP5	7	7	25.3251	25.3073	25.1602	25.34	25.3508	25.2151	25.4874	25.2379	25.2577
A0QQP8	4	4	28.304	28.4451	28.2263	28.3694	28.3962	28.3249	28.3967	28.1088	28.1924
A0QQP9	5	5	26.6244	26.6259	26.72	26.869	26.8686	26.9507	26.8255	26.9867	26.963
A0QQQ0	5	5	27.669	27.1526	27.6613	27.669	27.3954	27.2915	27.6524	27.8031	27.579
A0QQQ1	6	6	30.442	29.8292	30.3209	30.4044	30.3657	30.2363	30.411	30.385	30.3377
A0QQQ4	8	8	24.5008	24.7813	24.8185	24.408	24.5696	24.6773	24.3416	24.5709	24.6432
A0QQQ6	7	7	26.7735	26.6503	27.0002	26.7806	26.8827	26.8817	26.723	26.8609	26.7691
A0QQR0	3	3	25.0006	25.032	24.5575	24.8701	25.1984	24.67	24.6005	25.5148	24.5054
A0QQR3	9	9	25.1859	24.8679	25.0303	24.9979	25.0105	24.8723	25.1137	25.0376	25.0933
A0QQS3	12	12	29.0191	28.8165	28.8097	29.0502	28.8936	28.7791	29.3148	29.1523	29.1182
A0QQS4	26	25	27.469	27.4885	27.3828	27.6007	27.6745	27.4564	27.5891	27.3944	27.5657
A0QQS5	3	3	24.8901	24.6503	24.3926	24.9547	24.8704	24.3635	24.8804	24.7258	24.736
A0QQS6	6	6	27.0058	26.868	26.9133	26.8606	26.8782	26.5041	26.9223	26.8966	26.6898
A0QQS7	7	7	26.9302	26.9671	26.9626	26.9683	26.9492	26.9316	27.0276	26.9269	26.9852
A0QQS8	11	11	27.4411	27.1588	27.3951	27.5503	27.1062	27.4562	27.5238	27.4881	27.3223
A0QQT1	8	8	25.4019	25.5387	25.4713	25.4691	25.4984	25.4698	25.5826	25.5296	25.5042
A0QQT2	22	22	27.362	27.1541	27.2591	27.2397	27.3441	27.2082	27.0002	27.2485	26.9969
A0QQU1	10	10	26.2561	26.0612	26.1279	26.2738	26.1447	26.2202	26.5321	26.5105	26.7064
A0QQU2	13	13	28.1104	27.8856	28.2058	28.0548	27.6746	28.0385	27.6712	27.5882	27.9104
A0QQU5	39	38	35.6189	35.9183	35.9228	35.5414	35.8727	35.9469	35.4508	35.4629	35.6199
A0QQU7	4	4	24.625	24.4678	24.5739	24.7405	24.5795	24.7056	25.1034	24.8558	25.0221
A0QQV4	16	16	27.7661	27.3975	27.3533	27.4523	27.2906	27.2187	27.0463	26.7496	26.9044
A0QQW0	12	12	25.7619	25.3882	25.7059	25.5614	25.6661	25.3989	25.5676	25.6717	25.6214
A0QQW2	8	8	25.1532	25.0131	25.1072	25.0078	25.0661	25.0424	25.0909	25.0339	24.9987
A0QQW4	25	25	28.4268	28.4403	28.4134	28.3526	28.3628	28.3414	28.3609	28.5004	28.3876
A0QQW5	18	6	25.2767	25.0641	24.9632	25.1168	24.9393	25.2034	25.1325	24.9657	25.5313
A0QQW6	4	4	26.8107	26.4138	26.5493	26.8278	26.4459	26.5095	26.4581	26.3535	26.3327
A0QQW8	26	26	32.1677	32.3312	32.2778	32.2746	32.1591	32.2871	32.1994	32.1965	32.2112
A0QQX4	15	15	27.756	27.8264	28.1634	27.892	27.7701	28.116	27.7894	27.9628	28.4102
A0QQX6	28	28	32.308	32.6286	32.108	31.8643	32.4891	31.9596	31.6867	31.9548	31.5217
A0QQX7	16	16	30.4361	30.5491	30.3684	30.3912	30.5883	30.3753	30.2865	30.3194	30.2605
A0QQX8	25	24	32.8138	32.7577	32.7612	32.5998	32.7193	32.6486	32.4004	32.6008	32.5261
A0QQY0	13	13	27.2136	26.8649	27.2793	27.2175	26.8864	27.1472	27.1982	27.2014	27.3247
A0QQY1	8	8	25.8495	26.1162	26.0722	25.9111	26.0804	26.0187	26.0495	25.8941	25.9459
A0QQY2	15	15	26.4782	26.7165	26.6092	26.6072	26.4799	26.5329	26.7883	26.8318	27.0157
A0QQY7	4	4	26.2665	26.2801	26.1294	26.2511	26.3088	26.2588	26.4478	26.2587	26.1235
A0QQY8	9	9	27.8772	27.7238	27.778	27.892	27.8324	27.9518	27.922	27.9074	27.8569
A0QQY9	13	13	27.6608	27.5598	27.4815	27.5283	27.3494	27.4153	27.2936	27.3608	27.3517
A0QQZ3	5	5	24.825	24.4689	24.7105	24.7477	24.4989	24.7341	24.8343	24.6093	24.7428
A0QQZ4	7	7	26.4202	26.5425	25.8596	26.4837	26.5346	26.1577	26.5912	25.9838	25.9498
A0QQZ5	13	13	27.6805	27.6941	27.7208	27.7019	27.7851	27.7285	27.6323	27.6517	27.7755
A0QR00	22	22	30.6413	30.4495	30.7511	30.4389	30.8368	30.565	30.1379	30.2815	30.0482
A0QR03	9	9	27.3345	27.0701	27.1562	27.353	27.1218	27.1721	27.6471	27.5703	27.5422
A0QR04	14	14	26.403	25.9962	26.4033	26.3992	26.2176	26.1569	26.5672	26.4739	26.4994
A0QR05	13	13	28.0752	28.0909	28.0961	27.939	28.0285	28.1484	28.1056	28.1458	27.8337
A0QR08	16	16	29.7887	29.837	29.893	29.746	29.9563	29.9084	29.8471	29.8491	29.722
A0QR12	8	8	25.04	24.721	25.0036	25.2846	25.129	24.7255	25.3458	25.4415	25.1663
A0QR13	14	14	29.6108	29.6785	29.6511	29.5785	29.6189	29.4651	29.4625	29.5748	29.4911
A0QR17	17	17	27.2557	26.9956	27.046	27.2572	27.3023	26.9505	27.1455	27.3057	27.1232
A0QR18	8	8	26.3022	26.4764	26.7573	26.4084	26.7265	26.5904	26.3959	26.5252	26.7665
A0QR19	24	24	29.98	30.0483	29.8684	29.8665	30.0764	29.8141	29.4382	29.8308	29.4202
A0QR20	10	10	25.4377	24.8706	25.4988	25.1149	25.7699	25.3875	25.4822	25.4705	25.1118
A0QR29;A0R3I3;A0QPU4	5	2;1;1	28.976	28.9652	29.0183	29.1629	28.8928	29.4011	28.7959	28.8883	28.787
A0QR33	12	12	30.0328	30.4009	30.2255	30.2721	30.3291	30.305	30.4734	30.3029	30.4701
A0QR34	6	6	27.0594	26.9641	27.2625	27.257	27.0928	27.2711	27.3627	27.5216	27.4849
A0QR35	10	10	25.9199	25.6473	25.8723	25.977	25.84	25.8757	26.1783	26.2238	26.2817
A0QR37	11	11	25.4531	25.6454	25.6988	25.931	25.7026	25.665	26.1304	25.8849	26.1182
A0QR39	11	11	27.0544	26.6557	26.6288	26.8829	26.5537	26.3651	27.0012	26.7361	26.6374
A0QR42	9	9	26.5011	26.4333	26.5371	26.4331	26.3901	26.5878	26.4489	26.4884	26.4757
A0QR48	10	10	25.2255	25.143	25.0451	25.32	25.2932	25.2834	25.1985	25.1191	25.17
A0QR51	4	4	27.9041	27.8474	27.7883	28.239	27.9779	27.9065	28.4412	28.5287	28.4611
A0QR65	12	12	26.4791	26.5178	26.3905	26.4774	26.6815	26.4011	26.5818	26.6771	26.522
A0QR73	11	11	28.712	28.6407	28.7977	28.6857	28.7613	28.7692	28.6069	28.6533	28.6278
A0QR74	14	14	27.8862	27.9983	28.0889	28.0695	28.1602	28.0851	28.0542	28.2104	28.2702
A0QR76	12	12	24.7188	25.0888	24.5823	25.0335	25.3516	24.7676	24.7311	25.7142	24.9473
A0QR78	6	6	24.9454	24.9701	25.5084	25.1008	25.2857	25.314	25.1169	25.2333	25.721
A0QR80	7	7	28.4413	29.0097	28.8057	29.9245	27.5257	29.3686	29.2579	29.4305	29.6975
A0QR88	8	8	25.1541	24.8957	24.9787	25.1461	24.7159	24.9054	24.8974	24.6691	24.7682
A0QR89	23	23	31.7397	31.7417	31.7076	31.7675	31.8051	31.7187	31.783	31.8337	31.5761
A0QR90	12	12	27.335	27.4311	27.5509	27.3386	27.6136	27.5648	27.5284	27.6131	27.5701
A0QR91	31	31	30.6669	30.5931	30.791	30.9891	30.7124	30.6212	31.2308	31.11	30.9575
A0QR94	20	20	31.6064	31.1026	31.5472	32.0594	31.0139	31.9068	32.5018	32.2815	32.6936
A0QR98	6	6	30.255	30.2472	28.6664	30.2707	28.9154	30.0006	30.007	29.425	29.0549
A0QR99	10	10	28.075	27.5467	27.8673	27.9652	27.8052	27.8402	28.1267	27.9465	27.8541
A0QRA0	19	19	29.2553	29.3414	29.3278	29.3415	29.3483	29.2856	29.4155	29.3493	29.2083
A0QRA5	17	17	29.8395	29.8442	29.7312	29.859	29.7499	29.7052	29.9592	29.749	29.8763
A0QRA6	16	16	28.6979	28.5993	28.3459	28.5737	28.4615	28.5037	28.6569	28.414	28.5534
A0QRA7	8	8	27.3072	27.167	27.0585	27.3509	27.2499	27.131	27.5046	27.4025	27.3653
A0QRA8	21	21	31.1246	30.7356	30.9141	31.0383	30.6625	30.8665	30.8853	30.6804	30.635
A0QRB0	14	14	29.5495	29.3867	29.3636	29.2797	29.4455	29.2255	29.078	29.1615	29.1417
A0QRB3	12	12	27.6937	27.4439	27.3534	27.6627	27.5928	27.4454	27.6938	27.5331	27.5745
A0QRB4	13	13	29.3232	29.2799	29.328	29.3465	29.3282	29.2456	29.1023	29.4669	29.1504
A0QRB8	4	4	29.3504	29.1037	28.6725	29.2026	29.2638	29.2277	29.2125	28.9555	28.7462
A0QRB9	10	10	27.8137	27.6002	27.6845	27.7087	27.6812	27.7247	27.8364	27.5275	27.5484
A0QRD2	11	11	27.0974	27.2486	27.2711	27.1571	27.1639	27.3331	27.1381	27.0124	27.1074
A0QRD3	16	16	29.7014	29.5941	29.6678	29.6548	29.6258	29.5692	29.7282	29.7517	29.5443
A0QRD5	7	7	26.742	26.3875	26.4916	26.819	26.6851	26.6657	26.9755	26.8955	26.7913
A0QRD6	6	6	26.1038	25.5936	25.4281	25.85	25.5221	25.7826	26.1557	26.0557	25.7558
A0QRE7	16	16	26.494	26.5802	26.4576	26.4069	26.5151	26.3029	26.1399	26.3032	26.1118
A0QRG4	19	19	27.9662	27.9444	28.1415	28.1409	27.8996	28.0236	28.241	28.4628	28.374
A0QRG5	9	9	26.7295	26.8232	26.6745	26.6991	26.9594	26.6569	26.7523	26.8758	26.6642
A0QRG7	2	2	23.6278	23.6237	23.1894	24.0771	23.2084	23.5734	23.5981	23.3867	23.5749
A0QRH1	7	7	26.1982	26.2857	26.1898	26.1288	26.1756	26.3688	26.152	26.0239	26.0082
A0QRI9	13	13	28.8458	28.5113	28.614	28.7955	28.7259	28.6131	28.8719	29.062	28.8014
A0QRJ0	8	8	27.3142	27.1729	27.2142	27.2749	27.3752	26.9764	27.3714	27.4914	27.0731
A0QRM0	11	11	29.885	29.7649	30.0088	30.049	29.9471	29.9015	30.208	30.3231	30.2592
A0QRN3	9	9	24.7227	24.768	24.9143	24.5472	24.7435	24.7046	24.6924	24.365	24.712
A0QRN7	13	13	25.2829	25.7902	25.7262	25.7963	25.9077	25.5692	25.346	25.7471	25.5663
A0QRR9	9	9	26.5973	25.9751	26.2784	26.3703	26.2927	26.278	26.3587	26.0114	26.161
A0QRU1	22	22	27.3467	27.8018	27.2528	27.2015	27.6559	27.2327	27.0886	27.2741	26.9149
A0QRU5	13	13	28.217	28.3836	28.1686	28.2213	28.4456	28.0708	28.3269	28.7605	28.2764
A0QRU6	10	10	26.4279	26.9616	26.1908	26.2904	26.7771	26.5399	26.3459	26.0934	26.4253
A0QRU7	45	45	27.3903	27.4943	27.4649	27.4982	27.6364	27.4521	27.311	27.4912	27.2298
A0QRU8	13	13	26.9736	27.5353	27.067	27.0591	27.6108	26.9419	27.321	27.4266	27.5296
A0QRV0	9	9	26.7427	26.5415	26.7252	26.4761	26.5241	26.5972	26.5818	26.4257	26.3562
A0QRV5	48	48	27.2745	27.4331	27.2807	27.1863	27.3466	27.173	27.2406	27.3525	27.2323
A0QRV8	30	30	28.0607	28.0603	27.953	28.0573	28.0235	28.0402	27.924	27.9986	27.9641
A0QRW3	23	23	27.943	27.7711	27.8369	28.0286	27.8205	27.8197	27.8656	27.7429	27.8126
A0QRW8	24	24	28.0473	27.9373	28.0428	28.1461	28.1731	28.047	28.194	28.0417	28.0165
A0QRY7	27	27	28.602	28.4943	28.4097	28.5142	28.5099	28.5438	28.5702	28.3629	28.4541
A0QS18	20	20	27.4238	27.7031	27.4437	27.4282	27.8357	27.5456	27.1861	27.4941	27.221
A0QS36	11	11	28.5283	28.6273	28.5531	28.599	28.5838	28.5377	28.5963	28.4103	28.6178
A0QS38	14	14	25.5626	25.9938	25.7045	25.4871	25.9857	25.5902	24.9826	25.6135	25.417
A0QS40	6	6	28.0583	28.1217	27.9553	27.8835	28.0469	28.2414	27.83	27.7519	27.6953
A0QS41	8	8	30.2628	30.507	30.5433	30.2677	30.4147	30.5254	30.1248	29.9764	30.1761
A0QS42	6	6	29.3376	29.0197	29.0904	29.2416	29.0289	28.9644	29.0506	29.1521	28.8867
A0QS43	9	9	28.8708	28.9668	29.0797	28.8768	29.0034	28.8303	28.7523	28.923	29.0077
A0QS44	12	12	31.0945	31.0812	30.9751	31.0155	31.1014	30.9072	30.8157	30.9225	30.837
A0QS45	7	7	31.3916	31.3285	31.3752	31.2173	31.4051	31.256	31.016	31.1985	31.0874
A0QS46	12	12	32.5342	32.48	32.6197	32.3014	32.5216	32.5608	32.1808	32.2841	32.2499
A0QS49	18	17	30.0683	29.7297	29.7757	29.8305	29.717	29.7153	29.4364	29.4924	29.1652
A0QS51	10	10	25.9483	26.3493	26.1939	25.8879	26.1314	25.9994	25.9765	26.1635	26.1002
A0QS52	29	29	29.1068	29.1619	29.186	29.0163	29.1888	29.1297	28.9833	29.2055	29.0126
A0QS62	12	12	32.4505	32.4594	32.4201	32.4025	32.4365	32.354	32.2249	32.3239	32.1459
A0QS63	10	10	34.3805	34.0482	34.6014	34.255	34.3499	34.42	34.1208	34.2569	34.3402
A0QS64	13	13	28.7861	28.8642	28.4178	28.464	28.6151	28.3817	28.2607	28.171	28.0713
A0QS66	96	96	34.1269	34.1547	34.0988	33.9499	34.2327	33.9646	33.6088	33.8995	33.5797
A0QS81	8	8	28.3818	28.6134	28.3675	28.4846	28.7401	28.3461	28.4734	28.6855	28.4307
A0QS85	15	15	26.5426	26.2085	26.5685	26.5605	26.4703	26.4991	26.219	26.1648	26.0554
A0QS91	4	4	26.5101	26.1897	26.6588	26.3502	26.5167	26.6285	26.458	26.2032	26.1927
A0QS95	7	7	26.2869	26.0134	26.1521	26.3287	26.2418	26.3268	26.257	26.2426	26.169
A0QS96	6	6	31.1464	30.2317	30.3922	30.9131	30.4136	30.3485	30.7722	30.7052	30.3022
A0QS97	12	12	32.7821	32.8087	32.9601	32.6224	33.0038	32.8075	32.5774	32.7687	32.5914
A0QS98	37	37	35.5943	35.7465	35.7964	35.4827	35.7689	35.5962	35.2932	35.4564	35.437
A0QSB1	24	24	30.2977	30.2414	30.1919	30.2003	30.3163	30.1873	30.2238	30.0675	30.1143
A0QSB7	2	2	27.3037	25.9256	27.1306	27.3325	25.6446	27.1634	26.9934	26.1874	26.9608
A0QSB8	12	12	29.118	27.9808	28.9899	29.0799	28.014	29.0228	28.8594	28.4338	28.858
A0QSB9	24	24	30.8555	30.0851	30.8137	30.8624	29.9621	30.942	31.0837	30.1786	31.0282
A0QSC5	9	9;1	25.3877	25.0374	25.2694	25.1405	25.0961	24.8339	24.7703	24.8445	24.5084
A0QSD0	8	8	31.9397	31.984	31.8581	31.9947	32.1125	31.9014	31.7275	31.8604	31.7059
A0QSD1	14	14	32.1733	32.0547	32.2479	31.8827	32.155	32.0588	31.9411	31.9282	31.8465
A0QSD2	13	13	32.1066	32.2429	32.2529	32.108	32.2873	32.2064	31.8112	31.9079	31.9088
A0QSD3	6	6	31.2697	31.2714	31.249	30.9613	31.2349	31.0919	30.8247	30.8371	30.7553
A0QSD4	18	18	33.0933	32.0053	32.3821	32.9657	32.5149	32.4704	32.7545	32.4727	32.6185
A0QSD5	10	10	31.8364	31.8379	31.8492	31.8006	32.0703	31.6126	31.5556	31.9045	31.5363
A0QSD6	6	6	31.9069	31.683	31.6803	31.7022	31.7094	31.5738	31.5045	31.6559	31.404
A0QSD7	22	22	33.1383	33.1397	33.2113	32.9758	33.1746	33.0755	32.8174	33.0029	32.92
A0QSD8	7	7	31.9917	31.851	31.7706	31.7387	31.6993	31.4644	31.5754	31.4983	31.4286
A0QSD9	12	12	31.8709	31.3432	31.8747	31.7829	31.5177	31.6404	31.5759	31.8051	31.8126
A0QSE0	8	8	31.7882	31.6522	32.0251	31.5516	31.9775	31.8654	31.3577	32.0277	31.5898
A0QSE5	10	10	25.9234	26.1517	25.9235	25.8233	26.0877	25.9283	25.9605	26.3547	25.9638
A0QSF9	8	8	31.0079	30.7112	30.9947	30.7679	30.8324	30.8439	30.7022	30.7682	30.4219
A0QSG0	8	8	31.8966	31.893	31.9818	31.8983	32.0547	31.8032	31.7015	32.0016	31.8021
A0QSG1	13	13	32.4392	31.7523	32.3136	32.3725	32.0763	32.1189	32.263	31.996	31.9115
A0QSG3	13	13	32.2513	31.9362	32.3106	32.0988	32.0296	32.1921	31.8756	31.9159	31.9033
A0QSG4	12	12	32.7555	32.5757	32.7653	32.5829	32.6874	32.6571	32.4389	32.6219	32.4006
A0QSG5	7	7	31.389	31.4491	31.5337	31.2626	31.4965	31.35	31.0632	31.3004	31.2037
A0QSG6	12	12	32.8228	32.6342	32.5285	32.7889	32.7389	32.4095	32.5155	32.605	32.3293
A0QSG8	7	7	31.9036	31.7592	31.8476	31.7786	31.8825	31.7488	31.6112	31.616	31.5288
A0QSG9	8	8	26.2017	25.6307	26.1521	26.1862	25.5901	26.0381	26.3417	26.2942	26.4678
A0QSH0	39	39	29.6365	29.3562	29.4272	29.6233	29.312	29.4024	29.593	29.5331	29.4293
A0QSH3	12	11	26.8656	26.6776	26.6402	26.7539	26.8423	26.5902	26.6446	26.5422	26.5196
A0QSH4	9	7	25.3729	25.0884	24.8735	25.2002	24.9534	25.0194	24.7409	24.991	24.7559
A0QSH6	11	11	26.887	26.4839	26.5773	26.7964	26.4203	26.4783	26.6777	26.7544	26.4048
A0QSH7	9	9	29.0266	29.084	28.6955	28.8504	29.1386	28.4066	28.8242	28.9044	28.3384
A0QSH8	16	16	31.6523	31.4585	31.4938	31.5869	31.5488	31.4157	31.4679	31.3916	31.3349
A0QSH9	9	9	27.97	27.7942	27.6579	27.9532	27.8199	27.7643	27.7493	27.474	27.5601
A0QSI6	7	7	25.7238	25.4743	25.5189	25.8132	25.5897	25.5572	25.7695	25.3589	25.3489
A0QSJ0	6	6	26.0074	25.6811	25.4991	25.9035	25.3316	25.5291	25.7649	25.8575	25.2364
A0QSJ2	23	23	28.8395	28.8024	28.576	28.6768	28.5745	28.8037	28.4427	28.0307	28.2174
A0QSK6	17	17	29.0255	28.9383	29.1113	29.0452	28.8547	28.9986	29.0479	28.8961	29.0365
A0QSK7	13	13	29.3868	29.3414	29.0448	29.4046	29.343	29.1069	29.2836	29.3894	29.1629
A0QSK9	13	13	27.2762	27.4722	27.3404	27.2743	27.5151	27.3449	27.4784	27.7585	27.5962
A0QSL0	18	18	28.4803	28.5552	28.3546	28.425	28.7275	28.3456	28.6259	28.8288	28.4775
A0QSL1	30	30	29.1915	28.8137	28.9017	29.105	28.8636	28.9777	29.0057	28.5895	28.8198
A0QSL3	4	4	29.5346	29.4637	29.3721	29.4019	29.3994	29.1603	29.1028	29.24	29.1487
A0QSL5	15	15	31.5473	31.6035	31.5558	31.5264	31.6643	31.4089	31.2775	31.3974	31.3271
A0QSL6	4	4	31.1397	30.5405	30.9213	30.9782	30.7451	30.8138	30.8251	30.5596	30.578
A0QSL7	16	16	33.0764	33.0817	33.1378	32.9014	33.1001	32.9604	32.7987	32.9871	32.9193
A0QSL8	31	31	33.5175	33.4691	33.4389	33.395	33.4779	33.336	33.1703	33.1527	33.1128
A0QSL9	6	6	31.4576	31.5424	31.2386	31.3349	31.3593	31.1183	30.9671	30.9724	30.9992
A0QSM3	6	6	26.6659	26.8677	27.2752	26.9055	27.3873	27.4168	26.239	26.807	26.8771
A0QSN7	21	9	31.8251	31.2185	31.8311	31.5098	31.0297	31.8428	31.4384	30.6242	31.7189
A0QSN8	5	5	27.5895	27.2925	27.6547	27.3102	27.1328	27.7015	27.4205	26.7854	27.5945
A0QSP0	9	9	28.8411	27.1766	28.035	28.5693	27.1347	27.9202	28.356	27.5056	28.2184
A0QSP1	22	22	30.1647	29.4864	29.9401	29.8921	29.3574	29.9676	30.0578	29.2709	29.8447
A0QSP2	12	12	29.2906	28.8829	29.3867	29.2136	28.7469	29.3591	29.4093	28.8416	29.5133
A0QSP7	6	6	25.9222	25.5095	25.8843	25.801	25.4655	25.864	25.6572	25.1747	25.636
A0QSP8	8	8	32.0681	31.9508	31.8032	31.8855	31.841	31.7279	31.7146	31.6748	31.5792
A0QSP9	15	15	32.5556	32.5881	32.5543	32.4505	32.6641	32.5538	32.2838	32.429	32.1996
A0QSQ1	18	18	29.3159	29.1862	29.1712	29.2879	29.2691	29.2364	29.2277	29.131	28.9924
A0QSQ8	11	11	27.7139	27.7496	27.6779	27.7569	27.7031	27.539	27.8198	27.8646	27.7225
A0QSR4	9	9	24.6661	24.242	24.3779	24.4637	24.3041	24.2873	24.7849	24.5739	24.9165
A0QSR5	28	28	29.9805	29.8439	29.7963	30.1321	29.9302	29.8005	30.1635	29.9468	29.9814
A0QSR6	11	11	25.8816	25.7949	25.6293	25.4674	25.6356	25.7094	25.7419	25.752	25.6633
A0QSS1	11	11	25.9681	25.769	25.7112	25.8706	25.6467	25.8815	25.9523	25.8549	25.825
A0QSS3	10	10	34.184	34.266	34.3486	34.0324	34.1485	34.1195	34.0335	34.1755	34.2457
A0QSS4	36	35	33.5021	33.4651	33.4169	33.3802	33.5265	33.4205	33.3211	33.3758	33.2759
A0QST4	5	5	24.9586	25.1174	25.1252	25.4614	25.2191	25.178	25.3543	25.2918	25.3427
A0QSU3	32	32	30.9709	31.0792	31.088	30.9687	31.113	31.0659	31.0868	31.1209	31.0855
A0QSU4	21	21	30.0486	30.061	29.9712	30.1416	30.1604	30.0193	30.1815	29.9855	30.1414
A0QSU5	21	21	27.7968	28.0039	27.8684	27.9323	27.9071	27.8513	27.9604	27.7342	27.9061
A0QSV0	21	21	30.2971	30.1122	30.2195	30.471	30.1884	30.1142	30.5191	30.4744	30.4389
A0QSV1	10	10	25.0946	24.7067	24.4278	24.9532	24.6573	24.8473	25.1786	25.1623	24.9155
A0QSW1	8	8	25.7894	25.7277	25.47	25.6391	25.992	25.5729	25.6791	25.9336	25.6716
A0QSX3	13	13	30.3296	29.8588	30.3084	30.3617	30.0663	30.2569	30.2779	30.2546	30.4544
A0QSX4	12	12	30.3026	30.0795	30.1943	30.2551	30.057	30.1449	30.3107	30.1845	30.2693
A0QSY1	39	39	30.3819	30.398	30.3749	30.4191	30.4283	30.4213	30.5836	30.4015	30.5801
A0QSY2	7	7	26.5786	26.4241	26.2153	26.5099	26.2885	26.2365	26.5612	26.3314	26.2519
A0QSY4	14	14	26.1906	26.2648	26.1049	26.0578	26.1011	26.1902	26.1488	25.9685	25.9718
A0QSY5	18	18	29.269	29.0373	29.1676	29.234	29.0582	29.1151	29.4087	29.3184	29.2443
A0QSY9	4	4	27.2538	27.6377	27.1031	27.3013	27.3776	27.4858	27.0241	26.7332	27.2751
A0QSZ0	15	15	29.1129	28.5348	28.5051	28.7819	28.2014	28.2458	28.104	28.1132	27.9731
A0QSZ1	19	19	32.1547	32.0798	31.6814	32.0085	31.7272	31.7289	31.7483	31.3345	31.5375
A0QSZ3	44	44	33.7073	33.7628	33.7113	33.7581	33.6742	33.7853	33.7378	33.7005	33.7273
A0QSZ4	11	11	26.7608	26.4501	26.5286	26.8122	26.4449	26.6749	26.7713	26.5108	26.5621
A0QSZ5	13	13	28.0205	28.2417	27.8486	27.9014	28.2909	27.8769	27.8647	28.2558	27.7892
A0QSZ6	14	14	28.4532	28.4971	28.6556	28.3808	28.3952	28.7779	28.3666	28.4279	28.6036
A0QT00	7	7	24.8468	24.6308	24.7289	24.6123	24.5634	24.4221	25.3668	25.1336	25.1632
A0QT01	13	13	26.9261	26.1555	26.8299	26.8182	26.6324	26.8891	26.736	26.571	26.4514
A0QT04	21	21	29.9474	29.7764	29.8208	29.5937	29.6651	29.9008	29.6603	29.5412	29.4551
A0QT07	15	15	30.7416	30.8733	30.571	30.7854	30.7235	30.5848	30.7565	30.7378	30.3734
A0QT08	29	29	31.4793	31.5614	31.4288	31.5199	31.5987	31.3861	31.4847	31.6426	31.3558
A0QT09	5	5	28.4148	28.526	28.3869	28.6759	28.6852	28.3876	28.592	28.9064	28.5957
A0QT10	4	4	27.9182	28.2306	27.6331	28.0651	28.3129	27.5805	27.976	28.2739	27.5401
A0QT11	3	3	25.7853	25.9417	26.1059	25.9503	25.907	26.1021	25.9983	25.8713	25.7525
A0QT14	11	11	27.5259	27.3307	27.6566	27.5579	27.5546	27.5012	27.9212	27.8032	27.8392
A0QT17	12	12	28.44	28.2032	28.5232	28.6429	28.2395	28.6041	28.8953	28.4402	28.8081
A0QT18	9	9	28.2766	28.4692	28.3802	28.4908	28.2676	28.8088	28.7155	28.3063	28.6551
A0QT19	5	5	28.5296	28.3192	28.3702	28.5891	28.195	28.5461	28.8559	28.4938	28.7189
A0QT20	21	21	28.6594	28.3652	28.5791	28.9153	28.1089	28.7512	29.3122	28.8709	29.0688
A0QT22	19	19	30.2352	30.0206	30.0081	30.2734	30.1848	30.0661	30.2651	30.2094	30.0884
A0QT32	8	8	28.1734	28.2025	28.0782	28.165	28.0601	28.1695	28.1041	28.0958	28.0428
A0QT39	7	7	26.6431	26.7273	26.5262	26.5542	26.704	26.6951	26.4244	26.3292	26.5662
A0QT40	7	7	25.543	24.8263	25.0899	25.5086	25.2661	25.0958	25.5644	25.3793	25.4164
A0QT41	9	9	26.4296	26.1031	26.5946	26.4712	26.2617	26.312	26.7098	26.5143	26.5185
A0QT69	19	19	29.718	29.6036	29.7343	29.7483	29.6081	29.6862	29.8122	29.6841	29.8043
A0QT70	11	11	26.5069	26.35	26.6424	26.6321	26.422	26.4793	26.9699	27.0012	27.1611
A0QT73	8	8	25.8831	25.6149	25.1752	25.6511	25.3772	25.2317	25.3992	25.003	25.0914
A0QT96	12	12	26.2486	26.4268	26.2788	26.4066	26.306	26.1772	26.2526	26.658	26.6295
A0QTD7	2	2	28.1223	27.7082	27.7542	27.9483	27.7234	27.726	28.1007	27.9644	28.0314
A0QTD8	13	13	27.8751	27.5162	27.6724	27.8252	27.76	27.7345	27.8931	27.8586	27.863
A0QTE1	38	38	33.8373	34.0203	34.0252	33.8953	34.0481	34.0399	33.9818	33.8847	33.972
A0QTE3	21	21	30.7776	30.4488	30.7549	30.861	30.7018	30.6614	30.9931	30.8937	30.8152
A0QTE6	9	9	28.1808	28.2523	27.95	28.2876	28.1312	27.8295	28.1333	28.0578	28.1726
A0QTE7	25	25	32.2946	32.3563	32.4146	32.3379	32.4492	32.46	32.3154	32.3275	32.2675
A0QTF2	16	16	29.0799	29.1925	29.0065	29.1145	29.1984	29.0022	29.0466	28.958	28.921
A0QTF3	4	4	27.7261	27.7868	27.8258	27.6569	27.7784	27.7634	27.553	27.6477	27.6195
A0QTF4	17	17	30.2208	30.3167	30.1296	30.204	30.1606	30.1458	30.1105	30.1828	29.8946
A0QTF5	10	10	25.9258	25.7599	25.9794	26.0248	25.8587	26.0345	26.2086	26.1343	26.1425
A0QTF6	7	7	26.5596	26.3489	26.5045	26.6479	26.4258	26.5539	26.9834	27.0449	27.035
A0QTF7	13	13	25.3623	24.9078	24.9222	25.3773	25.0625	24.8735	25.5001	25.3456	25.1967
A0QTF8	12	12	28.7551	28.6635	28.7937	28.9169	28.7743	28.6931	29.0194	29.0925	29.0286
A0QTF9	12	12	26.8471	26.4106	26.5114	26.8268	26.7664	26.4338	26.901	26.693	26.4028
A0QTG1	14	14	27.0503	27.0918	26.8282	26.835	26.9298	27.0603	26.7761	26.8184	26.7904
A0QTG2	14	14	27.8711	27.6773	27.6398	27.7083	27.5853	27.4572	27.6851	27.6047	27.3655
A0QTG6	10	10	27.9062	27.8946	27.9282	27.9935	27.9772	27.9797	28.0885	28.0739	28.0449
A0QTG7	11	11	27.3409	25.1561	26.9248	27.469	26.5601	26.6718	27.4761	27.3138	27.0893
A0QTG8	16	16	27.5767	27.4717	27.4428	27.5795	27.5438	27.5261	27.765	27.6533	27.5843
A0QTG9	10	10	25.6761	25.7197	25.7696	25.6599	25.6151	25.7244	25.5792	25.6698	25.2838
A0QTI1	10	10	26.0882	26.0102	25.7547	26.0707	26.0911	25.9592	26.0854	25.927	25.9307
A0QTJ7	12	12	24.4528	24.0637	24.4661	24.5002	24.1533	24.2678	24.2809	24.4484	24.6518
A0QTK1	13	13	27.2054	27.3819	27.3442	27.2829	27.3643	27.3042	27.2305	27.4175	27.3399
A0QTK2	16	16	29.84	29.7078	29.9288	29.8747	29.5615	29.9449	30.309	29.9028	30.2957
A0QTK3	12	12	25.0458	24.7474	24.9826	25.4691	25.1398	25.1184	25.3518	25.1578	25.3986
A0QTK4	12	12	24.9904	24.7508	25.1112	24.8629	24.9905	24.958	25.2827	25.1206	25.4113
A0QTK6	12	12	25.8633	26.7139	26.3864	27.4703	26.4665	27.7761	29.7234	28.0992	30.2795
A0QTL0	7	7	24.6371	23.9653	24.3879	24.6193	24.2844	24.168	24.6983	24.8461	24.7097
A0QTL2	6	6	26.0159	25.0832	25.734	26.0278	25.4757	25.7143	26.0565	25.927	25.8147
A0QTL3	14	14	26.1065	24.2513	25.9548	27.0657	25.6796	26.6492	27.97	26.64	28.2821
A0QTL8	17	17	27.9434	27.9976	27.9545	27.9906	28.0339	27.8491	28.0146	27.979	28.0236
A0QTL9	7	7	25.6131	25.9211	25.4013	25.5622	25.8498	25.3221	25.4747	25.6837	25.3377
A0QTM2	9	9	24.592	24.4791	24.8598	24.3381	24.4454	24.6318	24.6414	24.4049	24.6154
A0QTP1	7	7	25.9116	26.2411	26.0271	25.9791	26.1893	26.0045	25.9608	26.198	26.2702
A0QTP2	16	16	28.6806	28.155	28.4808	28.651	28.4899	28.3593	28.7228	28.6641	28.669
A0QTP6	12	12	25.8989	25.8038	25.715	26.1129	25.664	25.7264	26.2136	26.0076	25.9444
A0QTP8	6	6	26.3751	26.0548	26.1554	26.364	26.0636	26.1129	26.4197	26.2292	26.1913
A0QTQ3	7	7	24.3919	24.4746	24.7476	24.3373	24.5604	25.0925	24.3627	24.3032	24.5188
A0QTQ4	7	7	25.8339	25.7733	25.4914	25.9891	25.8025	25.7633	26.1834	26.1102	25.8413
A0QTQ5	9	9	26.2866	26.4046	26.3329	26.333	26.3837	26.3489	26.5029	26.2555	26.5035
A0QTQ8	19	19	29.6245	29.4111	29.5365	29.4464	29.4906	29.3966	29.0237	29.4215	29.2227
A0QTQ9	7	7	28.2877	28.0495	28.1014	28.1953	28.0124	28.2707	28.0766	28.2166	28.0949
A0QTR2	6	6	28.9869	29.5883	29.9657	29.0263	29.5965	29.9175	29.2708	29.5678	29.7859
A0QTR3	10	10	27.9352	27.9696	27.8094	27.8826	27.7641	27.7093	27.761	28.0015	27.6495
A0QTR5	20	20	29.7573	29.983	29.9496	29.8264	29.9997	29.9383	29.8058	29.8111	29.8842
A0QTR8	6	6	25.5384	25.4358	25.3455	25.4592	25.5617	25.4334	25.6133	25.7145	25.6014
A0QTS0	25	25	25.5074	26.5309	25.1972	25.3807	26.3234	25.3328	25.1133	26.3056	24.8268
A0QTS2	4	4	25.5502	25.6019	25.4352	25.7159	25.3547	25.3066	26.0048	25.6303	25.8968
A0QTS3	9	9	27.5117	27.3844	27.6641	27.6216	27.4238	27.4006	27.6082	27.574	27.7131
A0QTS4	7	7	26.4873	26.4063	26.4151	26.6199	26.3702	26.2845	26.6787	26.6099	26.6422
A0QTS5	2	2	28.6846	28.5396	28.3575	28.6344	28.7226	28.4645	28.183	28.3836	28.3148
A0QTS9	8	8	25.2157	25.3397	25.5408	24.2828	24.9535	25.6447	24.9699	24.4644	25.9726
A0QTT0	17	17	26.449	26.8677	26.4774	26.4552	26.9621	26.4368	26.474	26.8788	26.4168
A0QTT2	21	21	28.3133	28.2397	28.0088	28.3121	28.1869	28.0974	28.2062	27.9343	27.8934
A0QTT5	23	23	29.4187	29.4898	29.4171	29.5153	29.4727	29.3581	29.5578	29.484	29.4916
A0QTT6	11	11	26.5236	26.684	26.3925	26.6205	26.4877	26.4761	26.4365	26.4009	26.4172
A0QTT7	41	41	30.6127	30.4932	30.4356	30.523	30.5764	30.4872	30.5006	30.4187	30.4651
A0QTV7	7	7	27.8697	27.5047	27.7004	27.8004	27.7688	27.6048	27.8561	27.8908	27.9277
A0QTW7	9	9	24.8192	24.862	24.592	24.7773	24.6215	24.52	24.4537	24.3116	24.1008
A0QTX2	11	11	27.437	27.5067	27.3415	27.6284	27.3414	27.3026	27.6807	27.5595	27.4931
A0QTY3	8	8	26.0774	26.379	26.2333	25.7978	26.4122	26.1627	25.5397	26.0792	25.7247
A0QTY6	4	4	27.644	27.7797	27.8942	28.0773	27.9417	28.2223	28.0511	27.866	28.2284
A0QTZ4	6	6	25.363	25.3074	25.6796	25.2193	25.3973	25.5606	25.3876	25.2554	25.3491
A0QU00	12	12	29.7102	29.7323	29.7734	29.7309	29.6555	29.8741	29.9027	29.7058	29.8054
A0QU01	9	9	29.3188	29.6232	29.0991	28.7869	29.3341	28.7555	28.6151	29.0413	28.8581
A0QU03	8	8	25.619	25.6566	25.5989	25.5539	25.4656	25.5297	25.4755	25.4777	25.5177
A0QU07	10	10	28.344	28.4689	28.4369	28.4658	28.4897	28.4287	28.5631	28.6039	28.4788
A0QU11	13	13	27.3173	27.0746	27.1274	27.2807	27.0261	27.1772	27.0642	26.9855	27.1761
A0QU12	18	18	26.483	26.3706	26.4684	26.8138	26.4232	26.435	26.6732	26.8044	26.6402
A0QU15	7	7	25.002	25.0335	25.0453	24.9882	24.8203	25.1788	25.1256	24.9294	25.2079
A0QU18	19	19;1	29.1311	29.1137	29.0674	29.1161	28.9555	29.0873	29.1277	28.7209	29.188
A0QU43	21	21	26.5506	26.3846	26.4955	26.7071	26.3511	26.5717	26.8264	27.0327	26.7412
A0QU47	11	11	25.6926	25.0159	24.5279	25.3627	24.9945	24.6021	25.206	24.9862	24.8436
A0QU51	10	10	29.6559	28.4719	29.1873	29.1631	29.0249	28.995	29.0553	29.0296	29.0282
A0QU52	17	17	29.49	29.4194	30.7453	30.5753	29.4686	31.1106	31.7837	30.5436	32.0074
A0QU53	27	27	30.8463	30.9502	30.8919	30.886	30.7328	30.9453	30.9351	30.8232	30.8544
A0QU54	16	16	30.7404	30.88	30.6052	30.8049	30.6953	30.664	30.83	30.4415	30.6151
A0QU56	13	13	28.3614	28.2357	28.2686	28.1744	28.1832	28.3784	28.4528	28.2987	28.41
A0QU58	24	24	29.8533	29.7569	29.713	29.8897	29.8414	29.7459	29.8236	29.816	29.7562
A0QU61	15	15	28.7639	28.36	27.9909	28.7236	28.1069	28.1725	28.8132	28.3743	28.2282
A0QU62	7	7	26.6432	26.6096	26.3003	26.3108	26.5577	26.2444	26.4211	26.3198	26.2284
A0QU64	8	8	27.3318	27.4994	27.6856	27.4031	27.5826	27.5041	27.5693	27.5438	27.4357
A0QU81	5	5	26.0233	24.6226	25.5408	26.3502	25.0242	25.0134	25.4532	25.8693	26.4319
A0QU86	9	9	25.9371	25.8434	25.6084	26.0289	25.9404	25.9246	25.8052	25.7144	25.8346
A0QU87	4	4	27.5618	27.2146	27.4229	27.6964	27.2739	27.5294	27.7814	27.3857	27.7023
A0QU89	16	16	25.9769	25.76	26.1649	25.9641	25.8519	26.2923	26.2142	26.1291	26.2263
A0QU92	6	6	25.0212	24.8286	25.2657	25.4855	24.7561	25.2219	25.4099	24.9605	25.0506
A0QU93	9	9	26.7227	25.9567	26.7225	26.9151	26.1945	26.8022	26.9214	26.5942	26.7777
A0QU98	6	6	25.265	25.333	25.332	25.6523	25.4693	25.2174	25.5047	25.5029	25.2886
A0QUA0	14	14	26.0543	26.3553	27.0184	27.1067	26.5215	27.074	27.0589	26.8638	27.1713
A0QUA1	19	19	26.0464	26.5752	26.9	27.0299	26.5352	26.8553	26.9103	26.9374	26.837
A0QUA6	24	24	28.2747	28.1353	28.2033	28.4237	28.1962	28.261	28.6535	28.4093	28.47
A0QUC9	10	10	26.08	26.3461	26.3351	26.0181	26.3102	26.2027	25.7688	25.7388	25.939
A0QUD0	11	11	26.1155	25.8348	26.0955	26.0956	25.687	26.0994	26.2871	26.2	25.9864
A0QUD9	8	8	25.5957	25.757	25.9798	25.5106	25.8037	25.8723	25.4528	25.5638	25.7068
A0QUE0	29	29	28.9989	29.1145	28.9046	28.8842	28.9894	28.878	28.6414	28.8375	28.6143
A0QUF4	10	10	24.726	25.5248	25.0819	25.0163	25.2346	24.9767	24.5861	24.928	24.852
A0QUG2	6	6	25.3009	24.5023	24.9315	25.2073	24.63	24.3466	25.2659	25.0573	24.8507
A0QUG4	26	26	27.5098	27.4476	27.5612	27.5248	27.4839	27.5478	27.5859	27.6136	27.6074
A0QUG6	11	11	27.5038	27.7069	27.871	27.393	27.8384	27.7925	27.5438	27.7494	27.6627
A0QUG7	5	5	29.2567	28.9244	29.0605	29.1413	28.7751	29.2175	29.3104	28.8839	28.8709
A0QUH1	7	7	24.921	25.3118	24.9808	25.081	25.3066	24.9504	24.9992	24.9723	25.0362
A0QUH2	8	8	26.8024	26.9048	27.0156	26.9154	27.0267	26.8174	26.8227	27.0001	26.9372
A0QUH3	10	10	24.067	24.6702	24.6623	24.4078	24.5652	24.2945	24.3789	24.913	24.5445
A0QUH4	9	9	25.5202	25.6482	25.6012	25.5235	25.8679	25.6958	25.8107	26.0425	25.9643
A0QUI9	9	9	26.9965	26.9172	26.7223	26.9743	26.8561	26.7932	27.0831	26.7314	26.6859
A0QUJ1	8	8	25.0717	25.1656	25.0755	25.2332	25.2497	25.0713	25.0013	25.0779	24.855
A0QUL2	10	10	26.2341	26.5713	26.3761	26.3484	26.6148	26.518	26.6963	26.429	26.5441
A0QUM3	9	9	26.3186	26.2006	26.2085	26.0341	25.9296	25.9763	25.968	25.4332	26.1736
A0QUM7	19	19	26.6994	25.8489	27.7164	28.3475	26.5354	28.3886	30.5937	29.2152	30.3645
A0QUN5	13	13	26.9142	26.6807	27.2205	27.408	26.8186	27.1138	28.13	27.8725	27.9096
A0QUN9	10	10	25.9843	26.2611	26.7473	27.0007	26.3466	27.0499	28.2463	27.7461	28.3579
A0QUP0	5	5	25.6604	25.2169	26.2593	26.2553	25.3607	26.3826	27.8015	27.2585	27.7987
A0QUP4	24	3	27.3305	27.5778	27.5516	27.5851	27.5486	27.6744	27.7636	27.7231	27.911
A0QUV4	14	14;1	26.6874	26.5175	26.2444	26.8005	26.4299	26.5883	26.481	26.2195	26.3569
A0QUV5	8	8	27.3944	27.3071	27.4423	27.3947	27.511	27.4192	27.145	27.234	27.0911
A0QUV6	22	22	32.9194	33.1167	33.1687	32.7832	33.0502	33.1362	32.8331	32.9344	32.9682
A0QUV7	18	18	33.3434	33.5312	33.4538	33.3581	33.4537	33.3131	33.2463	33.3355	33.3546
A0QUW2	8	8	25.8848	26.0075	25.9757	25.8747	26.1795	25.8939	25.7506	25.9928	25.9104
A0QUW3	14	14	26.7402	26.3313	26.5131	26.7052	26.4286	26.455	26.807	26.6248	26.4689
A0QUW4	12	12	25.8398	25.7347	25.557	26.2679	25.6114	25.5484	25.9234	25.7849	25.5078
A0QUW5	12	12	26.3741	26.4298	26.2355	26.3437	26.3478	26.2684	26.3698	26.5823	26.3368
A0QUW6	4	4	25.6489	25.7114	25.7254	25.7842	25.8255	25.7497	25.8891	25.8053	25.7859
A0QUW7	31	31	28.7933	29.0996	28.817	28.7728	29.0234	28.77	28.865	29.0389	28.8275
A0QUW8	6	6	26.0307	26.1723	25.8979	26.1545	25.9303	25.6963	25.9592	25.7494	26.0174
A0QUX0	20	20	30.1943	30.0097	29.9048	30.1704	30.0497	29.9501	30.2327	30.1314	29.9269
A0QUX1	26	26	30.3626	30.5847	30.482	30.3671	30.4659	30.5343	30.2954	30.2648	30.4146
A0QUX4	5	5	24.313	24.7955	24.3886	24.3413	24.1856	23.8301	24.6645	24.6044	24.5234
A0QUX6	32	32	31.0075	30.9705	30.9046	30.815	31.1204	30.7431	30.549	30.7903	30.4194
A0QUX7	13	13	29.0571	29.056	29.3364	29.0506	28.797	29.1018	28.8417	29.2183	28.9277
A0QUX8	19	19	32.6302	32.6802	32.7303	32.57	32.6464	32.7095	32.5858	32.6934	32.4586
A0QUY1	5	5	24.0235	23.8094	24.0021	23.5891	23.6691	24.1495	23.9947	23.5173	24.4112
A0QUY2	29	29	32.2069	32.2761	32.2972	32.2193	32.2435	32.2178	32.2787	32.3322	32.2769
A0QUY3	14	14	30.1886	30.1179	30.0984	30.1337	30.2211	30.1336	30.1208	30.1988	30.0112
A0QUY5	7	7	26.2292	25.5273	25.7814	26.0769	25.6888	25.6253	25.7415	25.732	25.5985
A0QUY6	9	9	29.0948	29.0443	29.2084	29.0058	29.0169	29.1534	28.9511	29.0761	29.0671
A0QUY7	30	30	30.5816	30.7663	30.5966	30.6698	30.6343	30.6637	30.6159	30.508	30.5582
A0QUY9	20	20	30.7023	30.6962	30.6518	30.4608	30.6804	30.4855	30.3583	30.5765	30.4414
A0QUZ0	16	16	29.9821	30.1756	29.8985	29.8571	29.9705	29.8434	29.6506	29.7458	29.553
A0QUZ2	13	13	26.579	26.2209	26.1424	26.762	26.3469	26.335	27.0233	26.8942	26.747
A0QUZ3	30	30	28.4239	28.5016	28.5473	28.6191	28.5469	28.5877	28.8404	28.8062	28.8238
A0QUZ4	7	7	24.9174	24.7068	24.8801	25.1378	24.6292	24.5843	25.1058	24.926	24.9324
A0QUZ5	8	8	26.7979	26.4792	26.5468	26.6302	26.2786	26.8071	26.8224	27.1402	26.648
A0QUZ6	9	9	27.7859	28.0337	27.8208	28.0016	27.9923	27.8897	28.1976	28.1086	28.103
A0QUZ7	13	13	27.652	27.9415	27.6996	27.7516	27.8434	27.6907	27.5576	27.6019	27.5141
A0QV00	6	6	25.0005	25.0516	24.9119	25.1944	25.076	24.9621	25.2892	25.1255	25.1114
A0QV01	12	12	27.102	27.32	27.2991	27.4202	27.1318	27.3638	27.6042	27.6094	27.7186
A0QV03	2	2	29.8746	29.4155	29.5922	29.8005	29.6256	29.3582	29.5654	29.5658	29.6313
A0QV05	18	18	25.6114	25.7457	25.8261	25.7637	25.8383	25.8859	25.8317	26.1446	25.9759
A0QV09	15	15	30.6051	30.6641	30.6659	30.6608	30.7506	30.6263	30.8758	30.8525	30.8361
A0QV10	12	12	30.403	30.4323	30.5307	30.4762	30.3412	30.4412	30.6171	30.3174	30.6792
A0QV11	12	12	26.6475	26.6228	26.5093	26.615	26.5269	26.7542	26.5163	26.4446	26.4995
A0QV12	9	9	30.1848	29.9365	29.8995	30.195	29.9584	29.9286	30.2709	30.1392	30.05
A0QV14	45	37	30.4001	30.3733	30.3069	30.4915	30.4409	30.3813	30.7334	30.4986	30.4904
A0QV16	8	8	28.2357	28.1961	28.0993	28.2517	28.1259	28.1608	28.2917	28.1537	28.1723
A0QV18	12	12	29.5214	29.116	29.5313	29.4508	29.1497	29.5198	29.6738	29.7507	29.5263
A0QV20	10	10	27.2751	27.1369	27.0048	27.3876	27.2292	26.9873	27.3874	27.2686	27.032
A0QV23	11	11	27.5189	27.1555	27.1845	27.4703	27.213	27.3953	27.4229	27.6155	27.2447
A0QV25	42	42	27.1295	26.9499	27.0965	27.3882	26.9962	27.0789	27.3701	27.558	27.3749
A0QV26	15	15	29.1217	29.1011	29.0273	29.1931	29.0655	28.9958	29.1946	29.07	28.9732
A0QV28	8	8	29.8632	29.4434	29.3955	29.588	29.435	29.5483	29.5577	29.4382	29.176
A0QV32	27	27	30.3222	30.3918	30.2175	30.2516	30.3049	30.2329	30.2644	30.249	30.1355
A0QV36	4	4	27.0801	26.4918	26.7236	27.0836	26.9017	27.0623	27.1869	27.1224	26.9473
A0QV37	12	12	32.0981	32.2572	32.0906	31.9988	32.2107	32.2197	31.8831	31.8334	31.8889
A0QV38	6	6	29.5156	29.0886	29.3295	29.4267	29.037	29.0883	29.15	29.5231	29.2969
A0QV40	3	3	24.6068	24.3312	24.2657	24.4395	24.3173	24.0499	24.2156	24.2722	24.2052
A0QV42	12	12	32.1909	32.0378	31.9351	32.1068	32.1367	31.9554	31.8517	31.8664	31.7448
A0QV45	11	11	27.4994	27.1157	27.0783	27.4432	27.3102	27.0382	27.3611	27.4009	27.1907
A0QV46	6	6	24.695	24.2022	24.1446	24.8538	24.4362	24.4283	24.9833	24.6204	24.5483
A0QV47	9	9	25.3791	25.3341	25.0387	25.5384	25.0876	25.2076	25.2908	25.0616	25.3006
A0QV51	22	22	29.4203	29.8679	30.3016	30.0965	29.91	30.6278	31.8576	29.765	31.6258
A0QV52	22	22	30.4689	30.5317	30.736	30.6603	30.6851	30.7716	31.6511	30.6776	31.4193
A0QV53	10	10	27.8841	27.9734	27.9309	27.9504	28.0756	27.8942	28.1852	27.9132	27.9919
A0QV58	7	7	24.5621	24.2612	24.1554	24.4064	24.1129	24.0491	24.2966	24.0327	24.1261
A0QV60	9	9	25.8682	25.8728	25.7188	25.8002	25.6203	25.9539	25.7894	25.442	25.8709
A0QV69	9	9	24.4869	24.6726	24.3899	24.8817	24.6894	24.5045	24.7892	24.2633	24.6265
A0QV70	12	12	26.9195	26.8611	26.5828	26.7299	26.682	26.5332	26.8086	26.7284	26.505
A0QV76	12	12	27.7156	27.4485	27.2802	27.4002	27.6369	27.3378	27.0479	27.0624	26.7612
A0QV88	9	9	25.3287	25.4788	25.6828	25.3863	25.5258	25.5272	25.4766	25.5355	25.673
A0QV89	10	10	26.0246	26.3261	26.2596	25.9429	26.5352	26.3749	26.2195	26.3204	26.0852
A0QV90	7	7	25.5032	25.5279	25.6317	25.4333	25.8014	25.5309	25.3238	25.6817	25.3691
A0QV98	8	8	25.1608	25.0996	25.19	25.3037	25.2511	25.0864	25.0441	24.9998	25.1488
A0QVB1	9	9	27.7411	27.6686	27.7738	27.855	27.7078	27.8785	27.856	27.8533	28.1783
A0QVB6	11	11	26.3721	25.5814	25.9682	26.4959	25.7887	26.1971	26.5213	26.3565	26.2911
A0QVB8	21	21	33.1655	33.1325	33.3573	32.9595	33.1635	33.242	32.8852	32.9388	32.9454
A0QVB9	24	24	33.3076	33.3088	33.2727	33.1933	33.341	33.193	33.095	33.0678	32.9623
A0QVC0	10	10	25.3245	25.347	25.4008	25.1735	25.3775	25.4529	25.3895	25.5188	25.3101
A0QVC7	17	17	29.2697	29.3131	29.3408	29.2932	29.3108	29.359	29.3858	29.3947	29.3874
A0QVC8	14	14	27.3307	27.4452	27.3912	27.5194	27.5472	27.4277	27.4738	27.3056	27.429
A0QVD5	10	10	26.3957	26.0046	26.1603	25.8544	25.7302	26.0421	25.6255	25.4134	25.649
A0QVD9	13	13	28.5067	28.2793	28.3665	28.5748	28.1967	28.3246	28.6258	28.5459	28.4806
A0QVE0	15	15	30.1081	30.0197	30.2584	30.1816	30.3012	30.1891	30.3633	30.2036	30.4638
A0QVE4	13	13	25.2705	25.1899	25.0258	25.3206	25.1017	25.2894	25.194	25.186	24.9568
A0QVF2	8	8	25.7281	25.336	26.2408	26.0433	26.0938	26.14	26.2027	26.0683	26.1352
A0QVH7	9	9	27.5321	27.6386	27.4066	27.5589	27.612	27.4514	27.6346	27.4998	27.7017
A0QVH8	4	4	25.3871	25.5137	25.5834	25.4156	25.5575	25.4758	25.2037	25.6978	24.8349
A0QVH9	15	15	29.8187	29.6706	29.6304	29.8244	29.7389	29.6698	29.754	29.8201	29.7223
A0QVI6	5	5	28.2147	27.9732	27.9841	28.3989	28.2528	27.9907	28.3866	28.3277	28.0847
A0QVJ2	26	26	26.8107	26.5406	26.6798	26.8336	26.6179	26.7466	27.1359	27.0768	26.9576
A0QVJ3	21	21	27.5788	27.2484	27.1212	27.4181	27.1539	27.2741	27.6169	27.4659	27.2829
A0QVJ4	9	9	24.9127	24.9391	24.8615	24.9229	24.9895	24.7985	25.3849	24.934	24.9575
A0QVJ6	17	16	27.1445	26.6009	26.671	27.2866	27.049	26.4715	27.4818	27.5555	27.2968
A0QVJ7	8	8	26.2458	25.62	25.9916	25.866	25.6981	26.0069	26.4317	26.4462	26.2352
A0QVL0	20	20	28.3705	28.1095	28.1741	28.4384	28.1242	28.2335	28.7584	28.6699	28.451
A0QVL1	9	9	25.5273	25.6463	25.1993	25.7263	25.6082	25.3795	25.998	25.7128	25.6932
A0QVL2	27	27	31.1027	31.0409	31.0392	31.2223	31.0347	31.1193	31.4362	31.2956	31.222
A0QVL3	4	4	25.6321	25.9313	25.5029	26.0005	25.7016	25.7945	26.1958	25.8882	25.9259
A0QVL4	16	16	25.8656	26.1596	25.9038	26.2179	26.2248	25.8621	26.5749	26.5104	26.3929
A0QVL5	12	12	26.8278	26.8957	26.8697	27.2684	26.9913	27.1429	27.7419	27.4596	27.7054
A0QVL7	18	18	28.5619	28.6061	28.48	28.63	28.6536	28.4277	28.5908	28.6221	28.488
A0QVM0	33	33	30.5008	30.5765	30.5027	30.4854	30.5733	30.3598	30.4081	30.4555	30.3464
A0QVM3	12	12	27.9281	27.721	27.7742	27.9529	27.8727	27.8553	28.0789	27.9287	27.9928
A0QVM4	16	16	28.7949	28.7661	28.7036	28.7715	28.6919	28.7238	28.7416	28.7413	28.6878
A0QVM7	28	28	30.79	30.7153	30.5654	30.6753	30.6519	30.4886	30.4321	30.4642	30.3116
A0QVM8	7	7	27.2822	27.1729	27.2042	27.2002	27.191	27.1549	27.1112	27.3487	27.2961
A0QVM9	11	11	27.3038	27.2816	27.4333	27.2764	27.291	27.4193	27.2291	27.129	27.2801
A0QVP0	13	13	29.2223	29.4047	29.4464	29.1905	29.4026	29.4984	29.335	29.4481	29.4045
A0QVP3	11	11	24.5906	25.0412	25.6146	24.8883	25.2352	25.2461	25.028	25.5274	25.3779
A0QVP6	12	12	27.4348	27.7739	27.4897	27.6581	27.5539	27.5126	27.7927	27.5646	27.5276
A0QVP7	7	7	27.7579	27.9669	27.7594	27.8684	28.056	27.898	27.7874	27.7289	27.9638
A0QVP8	13	13	27.9059	27.713	27.6475	27.9055	27.7805	27.4706	27.8792	27.831	27.7778
A0QVQ0	15	15;1	27.9139	27.8803	28.1235	28.1466	27.7085	28.2631	28.1626	27.875	28.6426
A0QVQ3	10	10	31.871	31.6912	31.9409	31.8377	31.9944	31.6252	31.5517	31.8841	31.5944
A0QVQ5	52	52	32.9555	33.0113	33.0147	32.816	32.943	33.0264	32.7588	32.7507	32.7213
A0QVQ7	17	17	29.1917	28.4702	28.9407	29.1884	28.7119	28.9166	28.9732	28.7823	28.9901
A0QVR3	13	13	29.0489	28.8867	29.025	29.0828	28.8496	28.9308	29.0976	29.1833	28.9749
A0QVR7	14	14	28.5984	28.5267	28.3912	28.4629	28.5215	28.2994	28.4703	28.4109	28.2754
A0QVR8	10	10	28.1547	27.8425	28.0327	28.3109	28.0259	28.1724	28.6188	28.5071	28.6542
A0QVR9	7	7	27.2942	27.1937	27.2223	27.5711	27.2859	27.3044	27.9914	27.7069	27.8959
A0QVS6	12	12	24.9872	25.8291	24.9759	25.1425	25.595	24.8897	25.1554	25.3056	24.89
A0QVT1	12	12	29.7594	29.7631	29.6936	29.6862	29.8792	29.6306	29.7894	29.8486	29.692
A0QVT2	22	22	27.7689	27.9278	27.9278	27.9101	28.0254	27.7779	28.0002	28.2156	27.9865
A0QVT5	4	4	27.9931	27.8859	28.0674	27.9327	27.9938	27.9806	28.1529	28.1877	28.0572
A0QVT6	31	31	28.5146	28.6765	28.5228	28.3612	28.6718	28.4479	27.9445	28.2703	27.909
A0QVU2	21	21	31.7446	31.4325	31.6995	31.814	31.5872	31.6516	31.8862	31.7466	31.8382
A0QVU5	4	4	27.4481	27.6797	27.0694	27.65	27.6226	26.9754	27.3657	27.4666	26.9394
A0QVX1	3	3	25.2192	25.1717	25.1684	25.1021	25.1187	24.6676	25.5999	24.8843	25.4528
A0QVX2	4	4	25.0085	25.3637	24.9846	25.4797	25.093	24.7675	25.2468	24.9437	24.8859
A0QVX3	18	18	30.9523	28.8226	29.9662	30.9898	29.3958	29.8321	30.9839	30.3957	30.8309
A0QVX4	13	13;1	27.6676	27.5733	27.8605	27.7009	27.4802	27.6775	27.8919	27.6651	27.7584
A0QVX5	13	13	27.4378	26.9508	27.3897	27.2545	27.0219	27.3498	27.0829	27.2565	27.2106
A0QVX6	22	22	29.7358	29.7418	29.667	29.6177	29.7491	29.6786	29.6929	29.7093	29.6253
A0QVY0	6	6	25.157	25.2623	25.4664	25.1406	25.4214	25.4474	25.5562	25.5294	25.3681
A0QVY1	13	13	25.9497	26.1777	25.5457	25.8545	26.6266	25.3732	25.5689	26.1341	25.5735
A0QVY3	17	17	25.7962	26.0239	25.7774	26.1436	26.043	26.0877	25.9429	25.7647	25.905
A0QVY4	27	27	29.3448	29.1464	29.2997	29.4577	29.3579	29.2848	29.6132	29.2762	29.5696
A0QVY5	9	9	27.511	27.3109	27.5822	27.7234	27.4517	27.5008	27.7737	27.3608	27.7276
A0QVY9	9	9	26.7709	26.5224	26.51	26.7296	26.4832	26.5447	27.1079	26.7071	26.6863
A0QVZ0	11	11	27.6569	27.4434	27.5228	27.7499	27.6017	27.4452	27.4519	27.6041	27.277
A0QVZ3	15	15	29.9333	29.4452	29.9296	29.9706	29.5738	29.9146	30.0875	29.7341	30.0596
A0QVZ5	13	11	27.3305	26.9631	26.861	27.1342	26.5168	26.3721	26.6709	27.3507	26.4707
A0QW02	24	22	31.2362	31.2099	31.1857	31.1235	31.2502	31.0707	30.8945	31.1813	30.9544
A0QW03	11	11	28.1717	27.8733	27.8176	27.8413	27.7686	27.8737	27.9986	28.0635	27.8666
A0QW04	15	15	27.9094	27.9191	27.9519	28.1485	28.078	28.115	28.2128	28.0234	28.1193
A0QW05	5	5	26.0675	25.7326	25.1275	25.844	25.8181	25.3205	25.6883	25.6959	25.2062
A0QW08	8	8	28.3973	27.1502	28.4408	28.0536	28.5315	28.29	28.3128	28.2094	28.3113
A0QW09	13	13	29.1292	28.9905	28.9712	29.0946	29.0009	28.9859	29.0736	29.1133	29.024
A0QW12	3	3	25.4393	24.9965	25.3001	25.6431	25.3252	25.299	25.6599	25.4748	25.4361
A0QW13	9	9	27.2694	27.3408	27.0879	27.2124	27.3619	27.1058	27.3505	27.3553	27.3606
A0QW14	13	13	26.5693	26.7191	26.737	26.6136	26.8143	26.7054	26.7648	26.9458	26.858
A0QW16	9	9	25.883	25.8521	26.0269	26.1466	26.2638	25.8928	26.2162	26.3845	26.0092
A0QW19	30	30	29.072	28.9117	28.985	29.0485	28.998	28.9029	28.9854	29.2162	28.7941
A0QW21	9	9	25.03	24.92	24.8235	25.3375	24.9322	24.9294	25.6944	25.296	25.7386
A0QW22	9	9	25.9895	25.8267	25.9964	26.3353	26.3913	26.1714	27.0481	26.5849	26.91
A0QW23	9	9	27.051	27.6099	27.0485	27.1973	27.4534	27.1655	27.0674	26.7348	26.9981
A0QW24	12	12	25.5449	25.5428	25.7427	25.7462	25.6853	25.6822	26.033	25.7356	25.7733
A0QW25	16	16	29.7935	29.9886	29.8605	29.8643	29.9956	29.7835	29.8969	30.0168	29.8844
A0QW28	7	7	26.0405	26.6798	26.4608	26.2613	26.622	26.2911	26.2591	26.2589	26.5442
A0QW29	7	7	26.2223	26.2379	26.2013	26.2901	26.3443	26.2821	26.164	25.9865	26.1314
A0QW31	15	15	27.8199	27.9432	28.0373	27.902	27.9973	27.913	27.9296	27.914	27.9221
A0QW32	6	6	25.1568	25.0448	25.0889	25.2104	25.0473	24.9552	25.1113	25.3238	25.415
A0QW36	13	12	26.6632	26.7772	26.6663	26.7695	26.7796	26.5619	26.7058	26.6838	26.7117
A0QW41	16	16	27.7497	29.2457	27.5868	27.4863	29.015	27.5525	26.8565	27.9607	25.7526
A0QW43	5	5	27.1654	27.1092	27.5433	27.266	27.434	27.2719	27.0858	27.4044	27.4464
A0QW60	12	12	26.4583	25.9534	26.032	26.2681	25.9263	26.1447	26.2672	26.129	25.8854
A0QW71	49	49	31.9955	32.0243	31.932	32.0111	32.0179	31.8957	31.9495	32.0445	31.9282
A0QW82	8	8	26.2044	26.5848	26.2874	25.9821	26.6443	26.2109	25.8527	26.0587	25.9924
A0QWD3	16	16	28.0353	28.113	27.9498	27.9692	28.0911	28.0101	27.9502	27.9942	27.8175
A0QWF0	7	7	25.4999	25.8436	25.5769	25.6616	25.8291	25.4756	25.6432	25.6542	25.5267
A0QWF4	8	8	26.5368	26.6749	26.4019	26.6618	26.4857	26.4101	26.6217	26.5427	26.6122
A0QWG0	7	7	24.5591	24.5533	24.3722	24.5219	24.3477	24.5439	24.7055	24.5212	24.6438
A0QWG2	31	31	29.6221	29.6773	29.6796	29.5633	29.7162	29.6701	29.6631	29.6934	29.639
A0QWG3	8	8	26.2138	26.0097	25.8604	25.9637	25.7306	26.0459	25.8658	25.9288	25.9838
A0QWG5	10	10	25.4763	25.836	25.5583	25.6498	25.7382	25.5262	25.927	25.8973	25.9186
A0QWG7	12	12	25.6199	25.1491	25.3337	25.4152	25.1353	25.2938	25.3268	25.4612	25.5542
A0QWG8	19	19	30.9352	30.8735	30.8796	30.7301	30.8559	30.8139	30.6973	30.7127	30.6346
A0QWG9	5	5	25.9608	25.9856	25.8957	25.9335	25.8769	25.9792	25.9533	25.8123	25.7084
A0QWH0	7	7	26.8927	26.4859	26.3032	26.9024	26.3278	26.2096	26.6826	26.4448	26.3568
A0QWH1	8	8	29.3047	29.171	29.3776	29.2748	29.0845	29.3667	29.2433	28.7839	29.2714
A0QWH2	11	11	29.1255	29.0364	29.1288	29.1978	29.0536	29.0653	29.3518	29.4898	29.4499
A0QWH3	5	5	25.9424	25.6725	25.9073	26.043	25.7513	25.7928	26.0937	26.1184	26.1596
A0QWH5	7	7	25.3972	25.9753	25.4607	25.596	26.1574	25.3852	25.7496	26.6294	25.614
A0QWI4	4	4	27.5797	27.3891	27.2931	27.5636	27.3419	27.4258	27.3809	27.4896	27.3814
A0QWI7	23	21	26.4607	25.8149	25.896	26.2733	26.0066	25.5904	25.7815	25.9001	24.7863
A0QWJ1	6	6	28.4302	28.1104	28.4509	28.2095	28.1564	28.2473	28.2839	28.2812	27.9451
A0QWJ2	11	11	28.8035	28.5143	28.5041	28.7097	28.6974	28.5243	28.7926	28.6309	28.4285
A0QWJ3	13	13	28.3789	28.3171	28.202	28.2736	28.3941	28.1994	28.2867	28.2665	28.0313
A0QWJ4	15	15	26.9967	26.9668	27.1195	27.3125	27.0445	26.9922	27.1601	27.2126	27.1394
A0QWJ5	6	6	25.3621	25.4062	25.5671	25.4539	25.3468	25.8213	25.3923	25.51	25.3479
A0QWJ6	25	25	26.9677	26.8382	26.8755	26.9747	26.9842	26.8838	27.2009	27.1093	27.0646
A0QWK5	9	9	29.1315	29.1102	29.088	29.1169	29.1591	28.9937	29.1933	29.1398	29.1526
A0QWK7	23	23	29.337	29.4663	29.242	29.352	29.4782	29.2432	29.2866	29.3959	29.1998
A0QWL3	11	11	27.8125	27.5281	27.3022	27.4272	27.6432	27.3805	27.3895	27.1656	27.0497
A0QWM9	14	14	25.9098	26.5328	26.1898	26.0951	26.3639	26.3168	26.1384	26.2643	26.4052
A0QWN3	22	22	30.3673	30.4141	30.4138	30.3246	30.3999	30.278	30.2959	30.374	30.1431
A0QWN4	10	10	27.9347	27.4945	27.6909	27.7954	27.6844	27.5996	27.6429	27.8051	27.7004
A0QWP9	9	9	26.1573	26.0313	26.2618	26.2045	26.1766	26.3045	26.3018	26.3844	26.3725
A0QWQ0	11	11	26.9256	27.2376	27.5131	27.199	27.254	27.6731	27.3173	27.2308	27.5011
A0QWQ1	12	12	23.9764	24.0056	24.2396	24.5617	24.2289	24.4632	24.5192	24.5324	24.5787
A0QWQ4	36	36	30.5288	30.2749	30.2997	30.4411	30.3655	30.2875	30.4351	30.2877	30.2764
A0QWQ6	9	9	27.0865	27.0968	27.0616	27.0407	27.1939	27.0193	27.149	27.197	27.0715
A0QWQ7	5	5	25.6737	24.8207	24.9989	25.3288	25.1886	24.6969	25.4534	25.3416	24.9074
A0QWQ9	23	23	29.8778	29.7902	29.6878	29.8408	29.8187	29.6458	29.8876	29.8313	29.6076
A0QWR0	7	7	25.7451	24.9435	25.649	25.3252	25.4113	25.3532	25.5254	25.9715	25.6872
A0QWR1	14	14	29.2117	29.0167	29.0329	29.1452	28.8976	28.9751	29.1331	29.0775	28.9815
A0QWR3	9	9	26.5569	26.1715	26.1981	26.5386	26.2499	26.3237	26.3508	26.2186	26.2029
A0QWR4	6	6	29.9456	29.7221	29.7267	29.4755	29.6229	29.6105	29.4762	29.1911	29.3644
A0QWR5	7	7	27.6409	27.4113	27.3992	27.3452	27.4947	27.2197	27.177	27.066	27.0918
A0QWR8	11	11	25.9383	25.7814	25.9289	25.9891	25.6172	25.6984	25.8786	26.2658	25.9859
A0QWS0	7	7	25.7972	25.8998	26.0092	25.6517	26.2714	25.3822	25.5307	26.3984	25.7055
A0QWS1	13	13	26.9998	26.7191	26.892	26.9404	27.4176	26.77	26.956	27.3449	26.8326
A0QWS2	16	16	28.1906	28.0807	28.125	28.1801	28.7655	27.9861	28.1454	28.4364	28.0264
A0QWS3	9	9	26.3551	26.2246	26.264	26.2941	26.9466	26.0461	26.1454	26.6449	26.0101
A0QWS4	13	13	28.7579	28.6067	28.57	28.5577	29.0745	28.4403	28.489	28.7113	28.3732
A0QWS5	57	57	30.9533	30.8826	30.7387	30.7989	31.3395	30.7158	30.6979	30.9835	30.5037
A0QWS8	8	8	33.0266	32.9957	33.1049	32.9107	33.0634	33.0312	32.9744	33.0177	32.8824
A0QWS9	6	6	25.4778	25.8279	25.9854	26.1262	25.6928	25.768	25.705	25.7124	25.5615
A0QWT1	6	6	28.5887	26.9264	26.9128	28.5142	26.6256	26.8564	27.5117	27.6595	27.4712
A0QWT2	15	15	26.7629	26.508	26.445	26.8499	26.3878	26.4716	26.6366	26.5347	26.6006
A0QWT3	30	30	33.1065	33.0031	33.0527	33.1365	32.919	33.1437	33.11	32.8651	33.0491
A0QWT4	11	11	26.6067	26.4006	26.5097	26.8295	26.4177	26.6326	26.5505	26.1903	26.8135
A0QWT6	21	21	31.3977	30.4861	31.3419	31.439	30.9591	31.2484	31.2569	30.899	31.3966
A0QWT7	9	9	29.2336	29.472	29.4259	29.3656	29.3022	29.327	29.2426	29.5757	29.3765
A0QWU2	12	12	27.0584	27.0661	26.7861	27.1914	27.0808	26.8071	27.2178	27.3173	26.9015
A0QWU3	19	19	26.5075	26.375	26.3513	26.4462	26.5588	26.2599	26.5668	26.5537	26.3168
A0QWU4	6	6	27.9592	28.1087	27.8999	27.9021	28.1081	28.0193	28.0712	27.7932	27.9402
A0QWU5	9	9	25.15	25.0775	25.2147	25.1485	25.3274	25.2786	25.344	25.132	25.0794
A0QWU8	6	6	29.8636	29.7398	29.6626	29.6928	29.6369	29.8553	29.8604	29.587	29.6255
A0QWU9	8	8	28.0939	27.7894	27.934	28.1819	27.7919	27.7392	28.1198	28.2174	27.9532
A0QWV0	23	23	30.0148	29.9325	30.1136	30.0638	30.0117	29.9586	30.1697	30.104	30.0065
A0QWV1	4	4	27.6861	27.4724	27.5715	27.7211	27.8851	27.719	27.8406	27.5412	27.7533
A0QWV6	10	10	24.9661	24.9862	24.7689	24.7869	24.7875	24.6873	25.2098	25.0102	24.987
A0QWV7	14	14	27.2765	27.3844	27.3537	27.4674	27.3617	27.2951	27.5001	27.4388	27.4982
A0QWV8	14	14	27.3163	26.8043	27.2865	27.4117	27.0789	27.2926	27.6983	27.5755	27.634
A0QWV9	15	15	29.3063	29.388	29.3485	29.3346	29.385	29.2421	29.4173	29.3698	29.3173
A0QWW2	22	22	33.8898	33.9755	34.0148	33.8713	33.9838	34.0047	33.9937	33.9582	34.0334
A0QWW3	25	25	31.9752	31.9742	31.9175	32.0844	32.0044	32.0207	32.1909	32.0332	32.0877
A0QWW4	20	20	30.8278	30.648	30.781	30.8653	30.6599	30.7487	30.959	30.9451	30.9417
A0QWX1	10	10	26.1632	26.2616	25.92	25.9868	26.006	26.0692	25.7958	25.8012	25.539
A0QWX3	12	12	27.5525	27.6346	27.2882	27.3482	27.3244	27.1958	27.0409	27.0711	27.0299
A0QWX4	43	43	29.6441	29.648	29.585	29.672	29.7262	29.5311	29.7135	29.7939	29.592
A0QWX6	13	13	28.6371	28.5024	28.5838	28.6008	28.5849	28.6467	28.7837	28.6942	28.6309
A0QWX7	19	19	29.1155	28.8582	28.9866	29.0848	28.8061	28.8801	29.239	29.0899	29.1174
A0QWX8	24	23	29.7709	29.6662	29.6932	29.8021	29.6082	29.6	29.8564	29.7644	29.8036
A0QWX9	25	24	32.1005	32.045	32.1285	32.0509	31.9794	32.1096	32.0654	32.0528	32.0966
A0QWY0	45	45	33.3408	33.2672	33.2689	33.2757	33.1358	33.3044	33.326	33.1602	33.2289
A0QWY3	14	14	29.3127	29.2216	29.1749	29.4297	29.1886	29.3364	29.5724	29.4346	29.4811
A0QWY4	15	15	26.6378	26.5259	26.5992	26.5338	26.7872	26.5689	26.6563	26.7846	26.6294
A0QWY8	14	14	27.4046	27.2166	27.1697	27.2636	27.4775	27.3054	27.1229	27.0844	26.8192
A0QWZ6	9	9	26.7094	26.6849	26.5782	26.8731	26.6613	26.5043	26.861	26.5184	26.5295
A0QWZ9	25	25	30.4719	30.4555	30.172	29.9715	30.4028	30.0038	29.619	29.9859	29.5928
A0QX00	26	26	30.5862	30.6056	30.2919	30.3273	30.4852	30.1683	30.1733	30.3307	29.9864
A0QX01	13	13	30.7461	30.7982	30.4426	30.6194	30.7163	30.3732	30.304	30.4948	30.2523
A0QX02	26	26	28.9102	29.1281	28.65	28.7946	29.1155	28.6241	28.5716	28.8629	28.4866
A0QX15	7	7	28.6385	28.016	28.1116	28.4648	28.1313	28.025	28.165	28.2127	28.2677
A0QX17	19	19	27.8322	27.7261	27.6992	27.6393	27.978	27.5327	27.5288	27.7725	27.3733
A0QX19	8	8	25.5132	25.4256	25.1262	25.3751	25.1066	25.3875	25.3803	25.2712	25.0053
A0QX20	63	63	33.6339	33.9052	33.672	33.7467	33.8269	33.6922	33.7368	33.8421	33.6165
A0QX21	6	6	26.6694	25.7772	26.4491	26.7442	26.1577	26.2219	26.7417	26.8026	26.5021
A0QX24	20	19	31.4333	31.4461	31.498	31.4421	31.356	31.5262	31.4743	31.498	31.4371
A0QX25	17	17	28.4817	27.916	28.2648	28.4691	28.2439	28.2003	28.4354	28.4466	28.313
A0QX26	9	9	27.562	27.2048	27.1167	27.3299	27.0866	27.214	27.5005	27.3712	27.0673
A0QX29	9	9	26.2756	26.3621	26.5532	26.361	26.3317	26.4869	26.2645	26.2868	26.5481
A0QX30	8	8	25.7845	25.8716	25.7019	25.7734	25.9155	25.6462	25.598	25.9397	25.5813
A0QX32	17	17	28.8899	29.0537	28.9203	28.955	28.9514	28.9593	29.178	29.0224	29.2172
A0QX35	24	24	30.2521	30.2399	30.1879	30.0696	30.1287	30.0941	29.9237	29.8833	29.9385
A0QX36	25	25	30.1382	30.0093	29.9173	29.9104	29.9817	29.8897	29.8868	29.8038	29.7268
A0QX37	8	8	25.9589	25.7946	25.7278	25.5873	25.6521	25.577	25.457	25.5429	25.5281
A0QX46	36	36	30.062	30.1117	30.0072	29.9686	30.1178	29.9539	29.9614	30.0887	29.8292
A0QX50	10	10	25.8763	25.8612	26.05	25.8638	25.9814	25.9848	26.1184	25.9585	26.1606
A0QX51	4	4	25.1843	25.2926	25.1248	25.2544	25.1734	25.3618	25.44	25.193	24.9926
A0QX55	52	52	29.4403	29.5406	29.3876	29.4557	29.5302	29.3243	29.4375	29.698	29.5282
A0QX60	13	13	28.1961	28.0876	27.8336	28.3212	28.1244	27.8163	28.3931	28.311	28.106
A0QX61	13	13	25.9702	25.9767	26.1138	25.9211	25.7902	25.9674	26.253	26.0561	25.9441
A0QX62	17	15	26.0883	26.1714	25.7861	26.0205	26.2409	26.0781	26.291	26.3537	26.0547
A0QX64	7	7	25.1575	24.9355	24.8112	25.2467	25.0831	24.9014	25.3047	25.3221	25.2682
A0QX70	9	9	25.88	25.8625	25.6176	25.6133	26.2369	25.4239	25.0064	25.4142	24.4054
A0QX75	10	10	28.2526	28.1514	28.2199	28.3498	28.1346	28.2515	28.571	28.2902	28.5874
A0QX76	15	15	25.9155	25.6931	25.9188	25.7043	25.6547	25.9799	26.0187	25.8429	26.248
A0QX77	7	7	26.4544	26.6767	26.5746	26.4713	26.4357	27.1547	26.6922	26.4392	26.8321
A0QX80	6	6	26.2851	25.9045	26.0937	26.2435	26.0729	26.1304	26.5116	26.2071	26.3329
A0QX81	14	14	28.7132	28.6462	28.7149	28.6816	28.6738	28.5994	28.6931	28.7728	28.6242
A0QX82	19	19	28.4224	28.6857	28.4475	28.3318	28.644	28.4123	28.1212	28.2548	28.3123
A0QX83	5	5	26.3533	26.3487	26.4253	26.082	26.0491	26.2605	26.0037	26.3833	26.1059
A0QX84	8	8	27.1392	27.3336	27.3295	27.0686	27.3831	27.2511	27.0173	27.2442	27.08
A0QX85	13	13	29.3301	29.4019	29.068	29.2134	29.3714	29.0213	29.0895	29.0481	28.8846
A0QX86	8	8	26.9247	26.6498	26.582	26.7955	26.6214	26.3094	26.5065	26.6281	26.2963
A0QX87	13	13	27.1539	26.9597	26.7632	26.9972	26.9133	26.5492	26.7569	26.9753	26.5829
A0QX90	9	9	25.4516	25.5087	25.4466	25.6142	25.3295	25.308	25.4923	25.5975	25.3992
A0QX91	13	13	27.9844	27.9416	28.0304	27.9663	27.8491	27.9111	27.9781	28.0959	27.9233
A0QX93	23	23	29.087	28.9707	28.8656	29.0014	29.0132	28.8104	29.0804	28.9513	28.7831
A0QX95	19	19	29.6194	29.6436	29.6922	29.6172	29.7206	29.6581	29.7685	29.7538	29.6947
A0QX96	16	16	29.9217	29.9519	29.7876	29.9723	29.8919	29.7585	29.9208	29.9837	29.9133
A0QX97	13	13	28.7037	28.5282	28.5662	28.7273	28.5175	28.6025	28.8904	28.7247	28.6322
A0QX98	7	7	25.6798	25.709	25.2472	25.7664	25.6462	25.5738	25.9763	25.6658	25.3908
A0QXA1	45	44	28.2795	28.3509	28.0197	27.5385	28.7429	27.9048	27.5606	28.1151	27.3243
A0QXA2	13	12	26.5666	26.8646	26.4306	26.2589	27.1066	26.4767	26	26.5373	26.0646
A0QXA3	36	36;1	32.6161	32.4712	32.4695	32.5915	32.4727	32.4926	32.677	32.5804	32.5632
A0QXA4	6	6	24.2774	24.3312	24.2122	24.4729	24.3427	24.4606	24.2296	24.1918	24.4435
A0QXB0	15	15	30.82	28.769	29.4418	30.8019	29.2362	29.3052	30.6231	30.0807	30.4505
A0QXB2	14	14	26.8099	26.5823	26.5672	26.7325	26.4821	26.4919	26.5403	26.4484	26.2208
A0QXB3	7	7	26.4454	26.5941	26.4319	26.5186	26.3818	26.5023	26.6557	26.2471	26.6842
A0QXB5	9	9	25.4351	25.3785	25.1537	25.5682	25.4148	25.2869	26.0361	25.5382	25.5591
A0QXB9	14	14	28.2889	28.0584	28.2784	28.3282	28.1007	28.2483	28.485	28.3407	28.211
A0QXC0	13	13	31.3007	31.1196	31.2641	31.2093	31.2427	31.3426	31.1273	30.9564	30.9005
A0QXC3	15	15	26.9293	26.6536	26.8963	26.8441	26.7908	26.7604	26.8189	26.8429	26.4989
A0QXC4	8	8	26.1672	26.4919	26.0894	26.2845	26.105	26.1103	26.1798	25.9565	26.0816
A0QXC6	20	20	28.7332	28.7733	28.6712	28.846	28.6691	28.547	28.9677	28.9193	28.8551
A0QXC7	4	4	26.0707	25.8401	25.7376	26.0775	25.9551	25.5535	26.0731	25.7025	25.3054
A0QXD0	16	16	29.0791	28.9182	29.0284	29.1593	29.1173	28.9794	29.3723	29.2274	29.3403
A0QXD2	14	14	28.0965	27.8819	28.0416	28.1615	27.9412	28.0555	28.3169	28.0831	28.1486
A0QXD4	6	6	26.5522	26.5087	26.631	26.5413	26.5347	26.3703	26.3874	26.6036	26.3942
A0QXD5	7	7	25.4713	25.3947	25.6431	25.7273	25.5751	25.5581	25.8587	25.7481	25.7825
A0QXD8	9	9	26.4987	26.3656	26.2364	26.7657	26.7751	26.3862	26.2859	26.4236	26.4066
A0QXF3	16	16	28.6975	28.8032	28.511	28.6175	28.6567	28.4868	28.4018	28.3534	28.0789
A0QXF4	11	11	25.9011	26.1981	26.0719	25.874	26.3433	25.8034	25.5837	25.7239	25.6893
A0QXH9	9	9	26.1515	26.003	26.6292	26.5133	26.3378	26.3909	26.5886	26.5728	26.6345
A0QXI0	10	10	28.1272	27.811	27.8968	28.0783	28.0033	27.7191	28.0553	27.8978	27.7631
A0QXI7	8	8	25.5148	25.8707	25.6724	25.5328	25.7055	25.9892	25.6179	25.4132	25.6237
A0QXK4	14	14	26.0011	25.9702	25.8696	26.104	25.9465	25.9133	26.1137	25.9833	25.9734
A0QXK5	9	9	26.0069	25.8774	25.7649	25.5519	25.9225	25.9105	25.7705	25.6822	25.5939
A0QXN2	7	7	25.3801	25.0141	25.084	25.231	25.0062	25.6004	25.3681	25.5013	25.2097
A0QXP3	20	20	28.1259	27.8921	28.039	28.387	28.009	28.1055	28.7251	28.6103	28.5684
A0QXR4	4	4	25.2955	25.2035	25.3467	25.138	25.4059	25.1423	25.0594	25.085	24.9711
A0QXT8	14	14	27.2526	27.2617	26.9335	27.0387	26.9545	26.7946	26.9456	26.9266	26.7141
A0QXU0	6	6	23.7711	23.5989	23.4697	23.6381	23.64	23.5426	23.8602	23.8464	23.5109
A0QXU2	10	10	26.3072	26.4385	26.4333	26.0732	26.1356	26.2864	25.8809	25.9628	25.9564
A0QXU6	9	9	26.4796	26.6406	26.3973	26.5985	26.5906	26.5587	26.4314	26.5882	26.6154
A0QXV0	4	4	27.8615	28.0062	28.0358	27.9378	28.0346	28.1084	27.4912	27.602	27.6238
A0QXW7	11	11	25.5293	25.618	25.6236	25.3001	25.7329	25.3903	25.0885	25.0454	25.0523
A0QXX3	17	17	26.5813	26.4061	26.4057	26.6392	26.5059	26.4207	26.6454	26.5374	26.4972
A0QXX7	35	35	29.2541	28.5048	29.0502	29.6482	28.8279	29.273	30.6979	30.4076	30.5337
A0QXY1	21	21	27.8172	28.0537	28.2754	28.216	28.225	28.3842	28.691	28.7475	28.8361
A0QXZ3	3	3	26.2518	26.5876	26.6871	26.4282	26.5773	26.4703	26.3444	26.4984	26.49
A0QXZ4	5	5	27.2599	27.262	27.419	27.4891	27.3994	27.3071	27.6045	27.4927	27.3334
A0QXZ5	8	8	29.7499	30.3858	30.4601	29.9734	30.3286	30.5898	29.9282	29.893	30.1621
A0QY05	9	9	27.2438	27.1327	27.2693	27.2438	27.0915	27.2209	26.8641	27.103	27.1265
A0QY11	7	3	26.0769	26.0023	25.7582	26.0038	26.4585	25.8093	26.17	26.076	25.8811
A0QY12	21	16	26.5661	25.7906	25.7698	26.3708	26.0189	25.3345	26.0865	26.0749	25.5847
A0QY16	11	11	26.4982	26.5519	26.5488	26.2844	26.5066	26.4336	26.5706	26.5979	26.0643
A0QY21	13	13	27.2568	27.531	27.1969	27.1111	27.5082	27.0375	26.9973	27.3016	26.838
A0QY22	11	11	24.9572	24.7327	24.8474	24.7077	24.8046	24.7973	24.8453	25.2174	24.5497
A0QY23	21	21	33.0077	32.7647	32.7308	32.8498	32.691	32.6343	32.7145	32.5606	32.4929
A0QY24	8	8	25.5464	25.1822	25.4975	25.7036	25.1198	25.2755	25.3413	25.5879	25.597
A0QY28	14	14	27.5312	27.1636	27.02	27.4046	27.2632	27.2512	27.3455	27.1698	27.1559
A0QY29	14	14	26.5473	26.6403	26.3936	26.2562	27.1333	26.3181	26.2309	26.9745	26.2866
A0QY30	5	5	27.8074	27.4152	27.501	27.7156	27.5535	27.2736	27.6462	27.9728	27.6106
A0QY48	14	14	28.3414	28.2232	28.4054	28.2231	28.205	28.3066	28.2242	28.1011	28.1774
A0QY89	15	15	27.7469	27.4551	27.4898	27.7791	27.4347	27.4769	28.007	27.9001	27.5997
A0QY91	6	6	25.5288	25.4007	25.3852	25.7123	25.4831	25.2277	26.0446	25.6196	25.7322
A0QY95	4	4	28.7468	27.1532	28.1329	28.7024	27.6593	28.0046	29.0131	28.8147	28.6851
A0QYA9	11	11	25.4879	25.3682	25.0673	25.8427	25.4211	25.4245	26.0513	26.2695	25.9987
A0QYB0	9	9	25.9205	25.7853	26.1139	26.0688	25.7242	26.0936	26.0429	26.0173	26.2826
A0QYB1	25	25	27.0858	26.8782	27.0051	27.1034	26.8515	27.0181	27.0848	27.2609	27.1476
A0QYB3	12	10	27.3979	26.8743	26.9879	27.1628	27.0504	27.008	27.1147	26.9147	26.9188
A0QYB5	12	10	29.4155	29.0574	29.1248	29.2606	29.0728	29.1296	29.214	28.8372	28.9782
A0QYB7	17	17	26.3415	25.9498	25.9838	26.1247	26.0447	25.9625	26.1361	25.7025	25.7874
A0QYB9	6	6	25.783	25.441	25.4166	25.2182	25.3186	25.4292	25.3994	25.2527	25.3533
A0QYC0	8	8	27.2101	27.0571	26.8916	26.8098	26.9028	27.0138	26.7506	26.5438	26.5896
A0QYC2	5	5	26.0578	25.833	25.685	25.8051	25.699	25.8229	25.9385	25.5465	25.6687
A0QYC3	10	10	25.7729	25.7649	25.9223	25.7198	25.6574	25.7975	25.983	25.9093	25.7487
A0QYD3	8	8	30.3878	30.4891	30.3394	30.4887	30.4162	30.5722	30.6418	30.5261	30.7529
A0QYD4	14	14	30.7142	30.6635	30.6844	30.631	30.4776	30.5605	30.7097	30.6683	30.6387
A0QYD5	13	13	30.0006	29.8576	29.7037	30.0317	29.7914	29.7894	30.0641	30.0544	29.9786
A0QYD6	20	20	30.6041	30.5878	30.5343	30.6508	30.5004	30.5315	30.6944	30.6803	30.5565
A0QYD8	8	8	27.6728	27.4402	27.4908	27.6714	27.6103	27.7013	27.758	27.7524	27.7711
A0QYE0	18	18	28.4	28.3201	28.3657	28.5805	28.4096	28.509	28.7455	28.6321	28.7342
A0QYE2	6	6	27.5801	27.607	27.7873	27.7312	27.6239	27.8179	27.9106	28.0622	27.8849
A0QYE3	5	5	28	27.9053	27.9732	28.0515	28.0169	27.921	28.1722	28.0397	27.9563
A0QYE5	3	3	25.4557	25.0399	25.2192	25.6701	24.8732	25.4625	25.4611	25.6682	25.2948
A0QYE7	28	28	30.3987	30.6158	30.351	30.4744	30.6082	30.5171	30.5175	30.4073	30.3043
A0QYE8	23	23	29.58	29.647	29.6378	29.612	29.6549	29.7324	29.6937	29.6103	29.7039
A0QYF1	13	13	28.5788	28.4599	28.3451	28.2892	28.6287	28.3984	28.0076	28.076	28.0204
A0QYF2	15	15	25.5177	25.453	25.3837	25.3493	25.5831	25.4156	25.7989	25.8826	25.6029
A0QYF5	36	36	32.0984	32.128	32.0251	32.0668	32.0276	32.0574	32.1227	32.0431	31.9929
A0QYF6	22	22	28.4728	28.3547	28.5256	28.6146	28.5071	28.3842	28.6184	28.6291	28.4961
A0QYF7	34	34	30.7417	30.4928	30.7448	30.7108	30.356	30.5759	30.8268	30.5098	30.5955
A0QYG0	9	9	28.2329	28.1534	28.1067	28.4356	28.0498	27.9599	28.5142	28.3497	28.366
A0QYG2	12	12	30.2493	29.5282	29.7828	29.8861	29.4825	29.6057	29.5562	29.4378	29.4696
A0QYG9	42	42	30.0751	29.8765	30.0275	30.0657	29.8472	29.9952	30.2158	30.2104	30.103
A0QYH0	16	16	28.1966	27.7932	27.9084	28.0992	27.9089	27.8751	28.1684	28.1002	27.9007
A0QYH2	12	12	25.5118	25.4307	25.43	25.0193	25.4044	25.7707	25.2399	25.1986	25.338
A0QYH7	10	10	28.3928	26.8215	26.5371	28.295	26.461	26.598	28.5352	26.7604	26.7948
A0QYH8	20	20	27.94	27.7167	27.7594	27.9557	27.8207	27.7277	27.9713	27.819	27.8724
A0QYI2	18	18	27.2213	27.1263	26.9666	27.3523	27.2222	27.113	27.5774	27.588	27.4495
A0QYK4	11	11	29.1396	29.4351	29.5129	29.1798	29.5548	29.0801	29.3589	29.4007	29.368
A0QYL7	7	7	27.1802	27.1804	27.1599	27.2445	27.3343	27.3416	27.3272	27.2414	27.1263
A0QYP9	25	25	28.4821	28.2315	28.3029	28.5826	28.3483	28.4062	28.6779	28.6309	28.6356
A0QYQ0	11	11	27.4882	27.5016	27.5032	27.5171	27.478	27.4022	27.468	27.6041	27.5168
A0QYQ1	13	13	28.056	28.0542	28.05	28.1714	28.1079	28.0223	28.4051	28.195	28.3179
A0QYQ2	11	11	25.9991	25.4428	25.6629	25.8488	25.652	25.5532	25.8886	25.886	25.7427
A0QYQ6	7	7	25.298	25.1336	25.2182	25.2415	25.4811	25.1933	25.585	25.3991	25.4781
A0QYQ7	28	28	30.1422	30.1282	30.1515	30.2365	30.3545	30.2159	30.4404	30.3486	30.2222
A0QYQ8	15	15	28.7231	28.5897	28.6571	28.6878	28.6729	28.5803	28.5691	28.9026	28.5582
A0QYQ9	8	8	26.2444	26.3122	26.245	26.254	26.1577	26.2849	26.4648	26.3725	26.434
A0QYR2	16	16	27.6808	27.7312	27.7636	27.6165	27.7949	27.727	27.5809	27.7441	27.6634
A0QYR3	9	9	28.3681	28.3206	28.3973	28.2878	28.4239	28.3969	28.1626	28.5218	28.2589
A0QYR4	14	14	28.7489	28.3704	28.4417	28.7635	28.388	28.3985	28.7215	28.55	28.3896
A0QYS2	4	4	27.2178	26.5283	26.7304	27.1926	26.9362	26.5748	26.7423	26.6072	26.7772
A0QYS3	37	37	28.3347	28.4661	28.3429	28.44	28.5388	28.4787	28.6735	28.4993	28.6982
A0QYS4	13	13	27.0834	26.7939	26.9941	27.0981	27.0234	26.9352	27.1068	27.152	27.0387
A0QYS5	13	13	27.6988	27.8484	27.5322	27.6126	27.691	27.7782	27.4083	27.4772	27.4601
A0QYS6	26	26	31.3172	31.2452	31.3004	31.2387	31.2069	31.2773	31.246	31.298	31.0671
A0QYS8	15	15	28.755	28.8495	28.7965	28.7588	28.6769	28.7099	28.801	28.789	28.5718
A0QYS9	11	11	28.4971	28.3468	28.3686	28.4709	28.3305	28.2583	28.3861	28.369	28.2286
A0QYT0	15	15	28.1234	28.1721	28.1518	28.0878	28.1773	28.2254	28.0599	27.8862	27.9967
A0QYT1	12	12	29.4023	29.18	29.2762	29.3261	29.2275	29.1716	29.4422	29.2547	29.1244
A0QYT2	15	15	28.9106	28.8595	28.806	29.041	28.8419	28.7431	28.9698	28.8874	28.7006
A0QYT3	36	36	29.9836	29.9747	29.9775	29.9754	30.0621	29.9188	29.953	30.0266	29.9066
A0QYT4	16	16	28.5329	28.6885	28.5464	28.5833	28.6739	28.4709	28.4809	28.6703	28.3247
A0QYT7	10	10	24.6105	24.6621	24.8387	24.4546	24.6969	24.6938	24.2055	24.6763	24.6905
A0QYU6	5	5	30.8877	30.6546	30.7142	30.8416	30.9447	30.9036	30.6775	30.5829	30.5731
A0QYU8	8	8	29.9425	29.8305	29.8913	29.8545	29.8243	29.7918	29.6626	29.7459	29.6766
A0QYV0	7	7	26.0339	24.6903	25.7966	26.3898	25.1334	25.5442	26.0378	26.6164	26.7844
A0QYV1	14	14	24.4039	24.7529	24.4379	24.8433	24.2864	24.2739	24.8545	24.6405	24.6924
A0QYW4	38	38	28.9386	29.0915	28.8994	28.8035	29.1321	28.8394	28.6872	29.0741	28.6829
A0QYW5	6	6	26.1545	26.0843	26.0431	26.0577	26.1488	26.2903	25.9455	25.8537	26.0383
A0QYW6	12	12	31.9638	32.1162	32.262	32.1242	32.3091	32.3235	32.3779	32.3557	32.3681
A0QYX0	31	31	27.6303	27.9841	27.4657	27.6378	28.1537	27.426	27.6465	28.3733	27.4555
A0QYX2	2	2	24.5069	24.3202	24.1486	24.217	23.7758	24.0918	23.9951	24.3427	24.2566
A0QYX6	10	10	25.124	25.2455	25.0403	25.326	25.2129	25.155	25.5454	25.2641	25.1318
A0QYY6	39	39	33.902	33.8342	33.8938	33.7784	33.8769	33.8189	33.5952	33.7002	33.6123
A0QYZ2	51	51	30.4272	30.5856	30.3279	30.4668	30.6182	30.3423	30.4763	30.5808	30.4222
A0QYZ7	7	7	24.7608	24.8183	24.9143	24.7041	24.9562	24.7848	24.9949	24.9183	24.8317
A0QZ01	16	16	26.6995	26.296	26.3016	26.7484	26.3465	26.434	26.6678	26.5881	26.1505
A0QZ11	8	8	30.0856	30.0045	29.9231	29.8969	29.9743	29.8149	29.6329	29.8452	29.6537
A0QZ12	13	13	29.1511	28.9133	28.9898	29.1183	29.042	28.9245	29.0186	29.0737	28.867
A0QZ14	12	12	26.224	25.2945	25.8283	26.2586	25.5475	25.5208	25.9667	26.2591	26.282
A0QZ16	10	10	26.1802	26.1135	26.2375	26.1952	26.278	26.1288	26.556	26.556	26.4425
A0QZ17	39	38	29.6092	29.5121	29.4078	29.5561	29.4472	29.3587	29.4155	29.3726	29.3488
A0QZ25	11	11	26.8997	26.6893	26.5365	26.7305	26.5184	26.4864	26.7087	26.4919	26.5822
A0QZ26	15	15	27.8283	27.9473	27.8622	27.9916	27.7805	27.8264	27.7725	27.7439	27.7813
A0QZ29	9	9	25.0609	24.8475	25.0214	25.1085	25.1504	24.9072	25.2946	25.2989	25.001
A0QZ30	5	5	25.8781	26.3912	26.202	26.0877	26.3222	26.2618	26.0756	26.0658	26.206
A0QZ32	7	7	25.5071	25.0361	25.1674	25.4912	25.2714	25.0015	25.6818	25.4706	25.2781
A0QZ33	8	8	26.9851	26.6061	27.0143	27.226	26.5343	26.9492	27.6873	27.3114	27.6171
A0QZ34	16	16	28.3983	28.5241	28.4041	28.4581	28.5089	28.6032	28.5068	28.4422	28.4476
A0QZ36	14	14	26.9239	26.8305	26.664	26.8624	26.6075	26.7331	26.7864	26.764	26.5722
A0QZ37	3	3	28.9563	28.5047	28.7805	28.9931	28.6849	28.7636	29.2089	28.8955	28.8326
A0QZ38	11	11	25.4903	25.2017	25.2979	25.4792	25.5723	25.3602	25.5861	25.4423	25.3657
A0QZ40	4	4	28.9043	28.701	28.7545	29.2289	28.9465	28.724	28.9235	29.0028	29.2159
A0QZ41	5	5	24.9555	24.9554	25.1689	25.1343	25.23	25.19	25.3587	25.3077	25.3381
A0QZ42	22	22	28.1391	27.8968	27.9089	28.1698	27.8979	27.945	28.3339	28.0332	28.1435
A0QZ46	13	13	29.7369	29.6615	29.8397	29.8169	29.7448	29.8099	29.9387	29.8045	29.9962
A0QZ47	11	11	29.6894	29.5645	29.5655	29.7586	29.557	29.5163	29.9862	29.7706	29.871
A0QZ48	5	5	28.1714	27.4956	27.8454	28.105	27.5285	27.981	28.5011	28.2981	28.4286
A0QZ49	18	18	28.763	28.7217	28.6795	28.6842	28.6029	28.7257	28.7933	28.4565	28.5961
A0QZ50	11	11	24.4946	24.5843	24.6013	24.622	24.239	24.9977	23.9563	23.8247	24.8087
A0QZ54	32	31	30.262	30.2061	30.3085	30.4776	30.228	30.3966	30.8994	30.6829	30.7396
A0QZ58	12	12	26.5558	26.8953	26.7248	26.5016	26.9189	26.8287	26.5806	26.7483	26.4905
A0QZ60	12	12	25.8218	26.0287	25.8517	25.6615	25.9432	25.8911	26.0312	26.0655	26.0767
A0QZ69	4	4	24.3097	23.9962	24.3018	24.1816	24.2336	24.2499	24.1563	24.9034	24.4177
A0QZ83	17	17	27.9743	27.1736	30.0816	30.4532	26.6312	30.3257	31.073	31.2421	31.1721
A0QZ93	20	20	24.9991	24.7737	27.8669	27.9277	23.0228	28.0661	28.4412	28.4984	28.556
A0QZ96	23	22	29.6326	27.8435	30.8631	31.1926	27.7131	30.8944	31.5834	31.479	31.4052
A0QZA1	14	13	29.5828	29.0868	30.7218	31.007	29.3732	30.9507	31.8166	31.4511	31.6106
A0QZA2	19	19	27.0173	26.7227	28.3262	28.5949	26.9306	28.3713	29.3436	28.9636	29.2313
A0QZA6	18	18	24.5686	24.6661	27.1332	27.2801	24.2266	27.5851	27.7988	27.5948	28.1083
A0QZB0	4	4	24.8885	24.5586	24.8044	24.7566	24.6278	24.6411	24.8384	24.937	25.0895
A0QZB3	13	13	26.681	26.2832	26.473	26.337	26.2179	26.549	26.104	25.6438	26.6125
A0QZI2	5	5	25.184	25.1342	25.0421	25.0493	24.9497	25.0976	24.8972	24.8222	24.5469
A0QZJ0	10	10	27.3024	27.2931	27.2539	27.2505	27.4006	27.2172	27.2768	27.4578	27.1565
A0QZJ1	5	5	25.4123	25.7264	25.7601	25.5979	25.6323	25.7337	25.0816	25.3786	25.6062
A0QZM7	10	10	25.7979	25.7219	25.6041	25.792	25.5738	25.7154	25.724	25.3957	25.8774
A0QZM8	12	12	26.3454	26.2694	26.1726	26.3148	26.0502	26.2265	25.9562	25.6234	26.3561
A0QZM9	8	8	25.8118	25.5992	25.8472	26.0136	25.6979	26.0333	25.8302	25.5108	25.9525
A0QZN0	8	8	25.0301	24.5953	24.7446	24.9251	24.8794	25.0854	24.6271	24.2666	25.0805
A0QZQ6	12	12	26.0467	26.1036	25.8891	26.1116	26.1754	25.9956	25.7463	25.6685	25.9797
A0QZQ8	5	5	25.506	25.4523	25.1025	25.3574	25.3053	24.9788	25.4275	25.2508	25.1813
A0QZR0	11	11	26.3562	26.4561	26.6074	26.1418	26.4436	26.3433	26.0101	26.5133	26.1416
A0QZR2	11	11	26.0039	26.0203	25.9443	25.9384	26.1374	25.6672	25.8055	25.7367	25.7366
A0QZR5	10	10	26.0039	25.9321	26.0135	26.084	25.9037	25.9556	26.24	26.2487	26.1692
A0QZR9	9	9	26.7772	26.7543	26.8244	26.8226	26.8556	26.8341	26.8777	26.9209	26.8311
A0QZS2	11	11	26.8417	26.7516	26.5695	26.7846	26.6443	26.4376	26.4679	26.4739	26.2143
A0QZT4	9	9	25.9746	25.7101	25.6759	25.8863	25.7362	25.7971	25.6866	25.6404	25.4684
A0QZV7	12	12	25.641	25.4493	25.5692	25.5678	25.5551	25.2492	25.1844	25.3229	25.4045
A0QZX1	15	15	27.9436	27.9896	28.0566	28.0049	28.1205	28.0363	27.9538	28.0193	28.0467
A0QZX2	4	4	27.4442	26.6132	27.2636	27.4025	27.2402	27.1789	27.3036	27.4258	27.3835
A0QZX4	7	7	26.2707	26.5759	26.3706	26.3815	26.3568	26.2558	25.9915	26.685	26.1205
A0QZX6	65	65	30.3274	30.4591	30.0814	30.2586	30.6955	30.1178	30.3175	30.5158	30.2716
A0QZX8	13	13	25.7457	25.8041	25.4677	25.9135	25.7415	25.6447	25.9019	25.8151	25.5699
A0QZX9	12	12	28.0572	27.7442	27.8779	28.1566	27.9275	27.9001	28.1944	28.157	27.8925
A0QZY0	20	20	28.3271	28.3526	28.3186	28.2354	28.1508	28.191	28.3504	28.4064	28.302
A0QZY2	8	8	25.8456	25.7789	26.0001	25.892	25.8205	25.99	25.8734	25.8431	25.8409
A0QZY3	11	11	28.1455	28.1198	27.962	27.9354	28.1614	27.9346	27.9034	27.9953	28.0764
A0QZY4	8	8	27.7936	27.7036	27.6283	27.5763	27.8083	27.8227	27.6875	27.662	27.5376
A0QZY7	9	9	26.6459	26.4676	26.7053	26.5782	26.6417	26.5071	26.6812	26.7528	26.4811
A0QZY9	13	13	26.5236	26.8314	26.3368	26.6749	26.6287	26.6698	26.4649	26.3529	26.4347
A0QZZ0	4	4	28.2816	27.8481	28.0597	28.4944	28.6186	27.9408	28.4145	28.9622	28.3373
A0QZZ1	11	11	27.7352	27.5504	27.46	27.7056	27.4258	27.6342	27.8281	27.5319	27.7213
A0R003	9	9	27.7847	28.1364	27.9802	28.1623	28.3211	28.0631	28.2478	28.3812	28.1963
A0R006	17	17	31.7938	31.6157	31.8119	31.7334	31.8507	31.7224	31.7781	31.8524	31.8618
A0R009	5	5	24.4733	24.6907	24.5216	24.6006	24.5425	24.5832	24.8709	24.6611	24.642
A0R010	6	6	25.4882	25.2636	25.1644	25.5673	25.153	25.3447	25.7454	25.4661	25.1095
A0R012	19	19	30.6399	30.6044	30.7044	30.6024	30.6631	30.6957	30.8285	30.6349	30.9434
A0R015	13	13	26.6573	26.633	26.46	26.7179	26.7671	26.4829	26.808	26.9232	26.8977
A0R016	15	15	27.1407	27.2185	27.2736	27.0464	27.261	27.1162	27.2015	27.1253	27.083
A0R018	14	14	26.6168	26.4816	26.7075	26.5234	26.5735	26.5902	26.7308	26.9049	26.7759
A0R020	15	15	26.6542	27.0074	26.7477	26.7746	26.9076	26.9512	26.6883	26.7066	26.7704
A0R021	18	18	27.2605	27.3984	27.3166	27.3845	27.2729	27.2727	27.3996	27.2827	27.4101
A0R024	12	12	26.8012	26.7007	26.7998	26.6803	26.7	26.7053	26.8318	26.6061	26.578
A0R027	5	5	25.2322	25.4903	25.1731	25.2776	25.4667	25.4044	25.3858	25.1709	25.3
A0R029	14	14	28.5703	28.5948	28.3638	28.5216	28.6981	28.4626	28.4775	28.5036	28.3122
A0R031	6	6	27.51	27.7225	27.857	27.5583	27.7152	27.787	27.7693	27.8522	27.9063
A0R033	23	23	30.0642	29.8935	29.9535	30.0538	29.8407	29.8784	30.1527	30.048	29.9673
A0R037	7	7	25.9487	25.7909	25.7355	25.7995	25.7578	25.7622	25.8602	25.6805	25.6413
A0R040	6	6	26.3254	26.4169	26.4306	26.4891	25.9514	26.5051	26.4786	26.282	26.3393
A0R042	34	34	30.4841	30.5236	30.4174	30.5091	30.4621	30.4451	30.2987	30.3925	30.1931
A0R045	5	5	26.8295	26.5584	26.7433	26.8336	26.6505	26.8657	27.1631	27.073	27.0334
A0R048	14	14	29.5657	29.317	29.3562	29.5879	29.3716	29.4664	29.7378	29.5281	29.503
A0R049	4	4	28.5227	28.4241	28.0891	28.6655	28.3888	27.8551	28.853	28.4988	27.9647
A0R050	8	8	30.1454	30.0346	29.9728	30.3583	30.2936	30.1791	30.3042	29.9975	29.868
A0R051	30	30	32.0445	31.9759	31.9765	32.0989	31.9828	32.0212	32.1505	32.0952	32.0142
A0R052	16	16	30.5751	30.5905	30.5622	30.6983	30.6464	30.5229	30.6795	30.6845	30.6413
A0R057	14	14	31.051	30.9904	30.7942	31.0605	30.8442	30.9498	31.1967	31.0235	30.9586
A0R058	24	24	29.0247	28.984	28.9133	29.0596	28.9541	28.8755	29.0573	29.1025	29.0041
A0R059	15	15	30.0296	29.9557	29.9386	30.0004	29.9279	29.8158	29.8757	29.7976	29.6897
A0R061	6	6	29.9683	29.7296	29.8467	29.8006	29.831	29.6997	29.4905	29.6673	29.3517
A0R062	10	10	28.3894	28.4849	28.2568	28.4082	28.4387	28.4876	28.3608	28.1853	28.3796
A0R064	8	8	25.5591	25.6366	25.7083	25.5848	25.6041	25.5114	25.8555	25.8551	25.8046
A0R066	19	19	29.9461	30.0784	29.8677	30.0062	30.209	29.7543	30.0109	29.9116	29.9597
A0R067	15	15	30.0584	30.049	30.0961	30.0531	29.9677	30.0057	30.0875	29.9762	30.0769
A0R069	21	21	29.1244	28.8115	28.8264	28.8363	28.7292	28.9177	28.5318	29.713	29.4093
A0R070	11	11	26.1601	25.7758	25.7347	26.0645	25.7907	25.8407	26.4658	26.3717	26.1401
A0R072	23	23	32.7932	32.682	32.7862	32.7716	32.6893	32.7599	32.9218	32.9157	32.9337
A0R073	9	9	25.5458	24.713	25.3113	25.7461	25.2316	25.1096	26.1537	25.6421	25.6152
A0R074	9	9	27.1154	27.2071	27.0086	27.1054	27.0712	26.9367	27.0875	27.368	27.0265
A0R075	5	5	26.5948	26.2539	26.1631	26.3405	26.2444	26.1234	26.3966	26.5161	26.2867
A0R076	10	10	29.146	29.2465	28.9866	29.106	29.2063	29.2003	29.2862	28.9959	29.0647
A0R079	30	30	33.4945	33.1184	33.2767	33.3621	33.5161	33.2419	33.4143	33.3586	33.2446
A0R082	30	30	27.5774	27.6246	27.7697	27.7248	27.6657	27.7336	27.8504	27.9249	27.8666
A0R083	17	17	29.1539	29.1361	29.1303	29.06	29.0302	29.0574	28.8932	28.8413	28.8026
A0R085	16	16	29.0639	28.994	28.7467	28.9552	28.9578	28.7873	28.6568	28.6459	28.5721
A0R088	12	12	28.6904	28.2402	28.422	28.532	28.1788	28.3664	28.4332	28.1745	28.3042
A0R090	22	21	30.059	30.0771	30.0606	30.1375	30.2598	30.214	30.1948	30.2211	30.0855
A0R091	13	13	26.638	26.3648	26.3486	26.7544	26.5314	26.5369	26.9265	26.8072	26.5164
A0R094	10	10	26.9149	26.8651	26.8767	26.7622	26.7543	26.8552	26.9526	26.8538	26.7572
A0R095	16	16	28.7313	28.5837	28.3154	28.6533	28.4962	28.4449	28.6455	28.4457	28.322
A0R096	9	9	26.5631	26.4575	26.4738	26.652	26.5426	26.4771	26.7502	26.598	26.7104
A0R097	5	5	27.2174	27.1745	27.3074	27.3676	27.2425	27.186	27.3534	27.3024	27.4152
A0R098	6	6	26.8642	26.5588	26.9468	27.0543	26.8642	26.8488	27.0228	27.119	27.2098
A0R0A1	13	13	30.8383	30.5765	30.6586	31.0078	30.6243	30.6308	31.1563	31.0269	30.9305
A0R0A7	10	10	26.5001	26.4486	26.5485	26.5929	26.6031	26.3359	26.6621	26.5969	26.55
A0R0A8	4	4	28.1071	27.3547	27.3666	28.3944	27.514	27.2891	28.16	27.9652	28.1239
A0R0B0	48	48	31.7784	31.7599	31.8079	31.7712	31.8036	31.8095	31.895	31.9764	31.9028
A0R0B2	9	9	29.1961	29.4447	29.6695	29.8372	29.5381	29.8051	30.0531	29.8104	29.9496
A0R0B3	8	8	32.0913	30.8619	31.2779	31.9532	30.8951	31.1244	31.8289	31.7198	32.1374
A0R0B4	26	26	32.7828	32.8869	33.2137	33.2677	32.998	33.28	33.2302	33.1089	33.2839
A0R0B5	22	22	30.8003	30.9733	31.141	31.3701	31.0171	31.21	31.5223	31.1489	31.3901
A0R0B6	32	32	31.5804	31.4319	31.7752	32.1066	31.5318	31.8962	31.853	31.9508	31.7995
A0R0B7	6	6	23.9121	24.2309	24.2968	23.9161	23.7539	24.2114	24.1567	24.2442	24.6868
A0R0C4	5	5	26.4365	26.2016	26.7838	26.2605	26.3037	26.5898	26.6281	26.485	26.4524
A0R0C7	11	11	29.9207	29.9559	29.9355	29.9017	30.0013	29.9359	29.8512	29.9056	29.7816
A0R0E5	6	6	27.011	27.0181	27.0877	26.7928	27.0835	26.8913	26.9506	27.1659	27.0624
A0R0E9	10	10	27.0916	27.112	27.1212	26.9692	27.1281	27.1173	27.1561	27.0971	27.0756
A0R0F3	10	10	25.8954	25.6789	25.7764	25.9212	25.7235	25.7403	25.8476	25.9019	25.6321
A0R0F7	10	10	24.3308	24.4791	24.3209	24.2124	24.3477	24.6906	24.4646	24.6063	24.2349
A0R0G8	6	6	25.9815	25.0903	24.9044	25.5864	25.1365	25.0701	25.6351	25.2886	25.3911
A0R0H7	14	14	25.6305	25.5323	25.9072	25.9201	25.1232	26.0063	26.0443	25.4925	26.6688
A0R0I3	12	12	29.7981	29.7003	29.8931	30.021	29.2606	29.9751	30.3147	29.1314	30.4239
A0R0I6	4	4	27.8356	28.3867	27.447	27.4111	28.9604	27.1237	26.9897	28.9638	26.7249
A0R0I7	5	5	24.1275	24.5108	24.5314	24.1201	24.5087	24.8033	24.0397	24.4608	24.2516
A0R0I8	8	8	29.5883	29.3902	29.5736	29.6654	29.5034	29.5809	29.6917	29.6701	29.7298
A0R0N6	11	11	26.3888	26.3665	26.6443	26.4063	26.4587	26.6299	26.3119	26.7335	26.4725
A0R0N9	10	10	26.746	26.8638	26.8283	26.8539	26.9565	26.8585	26.9261	26.9116	27.007
A0R0P8	18	18	27.5534	27.3064	27.3301	27.6572	27.398	27.3069	27.6566	27.3707	27.6375
A0R0P9	23	23	28.0131	27.6037	27.7002	27.8062	27.6075	27.7129	28.1362	27.8655	27.7831
A0R0Q5	17	17	25.6544	25.3678	25.6121	25.762	25.6084	25.4337	26.0761	25.8448	25.8086
A0R0Q6	4	4	25.727	25.3308	25.8229	25.4001	25.4394	25.4914	25.6042	25.5562	25.6227
A0R0Q9	34	34	29.8584	29.7429	29.7966	29.8526	29.6403	29.8251	29.9886	29.9882	29.935
A0R0R3	5	5	27.3248	27.0288	26.6751	27.1471	27.0408	25.991	26.9839	26.7172	26.8826
A0R0R8	21	21	27.4827	27.3583	27.4009	27.4768	27.4139	27.3776	27.5922	27.4478	27.4149
A0R0R9	25	25	30.6948	30.7382	30.6336	30.6336	30.7782	30.5763	30.598	30.6256	30.5149
A0R0S3	6	6	26.3119	26.0499	26.1016	26.467	25.9494	26.1386	26.4563	26.4535	26.477
A0R0S4	8	8	27.2261	27.1829	27.2148	27.2117	27.1549	27.0865	27.2282	27.3281	27.2526
A0R0S6	14	14	25.3378	25.2654	25.2386	25.3381	25.3369	25.2813	25.5256	25.2893	25.3659
A0R0S7	5	5	25.6677	25.3338	25.4747	25.568	25.5805	25.5605	25.7594	25.7782	25.5906
A0R0T1	14	14	28.0667	27.9357	28.1176	28.007	28.1484	28.0676	28.1285	28.3637	28.0801
A0R0T8	15	15	29.1187	28.8945	29.1427	29.0466	29.074	29.0205	28.9253	29.1629	29.0632
A0R0T9	15	15	26.8741	26.6642	26.8326	26.8189	26.723	26.638	27.0286	27.0066	26.6625
A0R0U5	44	44	27.1217	27.5662	28.174	28.3775	27.7853	28.1395	28.1467	28.0918	28.0675
A0R0U9	17	17	24.8507	25.3555	25.4423	25.8591	25.0288	26.1457	25.2595	25.4315	25.2573
A0R0V0	11	11	23.9914	24.2157	24.712	25.0014	24.4754	24.9494	24.8208	24.3641	24.7616
A0R0V8	15	15	25.0789	25.5324	25.7672	26.008	25.488	25.908	25.1524	25.5857	25.1441
A0R0W1	32	32	31.0127	30.5044	31.2202	31.2015	30.1658	31.2296	31.2845	30.1262	31.0127
A0R0W2	10	10	29.113	28.7029	29.1972	29.268	28.1023	29.2953	29.2867	27.983	29.4394
A0R0W4	14	14	28.6058	28.3751	28.674	28.8097	28.0213	28.8283	28.8872	28.0166	28.8927
A0R0W6	6	6	25.2665	25.1091	24.9349	25.4332	24.9902	25.1463	25.6119	24.9355	25.6809
A0R0W7	17	17	33.0677	31.8457	32.9198	33.1936	32.4358	32.9446	33.1846	32.3258	33.142
A0R0W9	26	26	29.6469	29.7062	29.6153	29.8017	29.7474	29.5156	30.0346	29.8743	29.7715
A0R0Y6	5	5	26.4344	26.1508	26.1485	26.509	26.2498	26.1092	26.5741	26.3961	26.2446
A0R0Y9	26	26	28.4395	28.5672	28.4325	28.4362	28.6473	28.4081	28.3639	28.4187	28.2248
A0R0Z0	8	8	25.4826	25.2142	25.6425	25.5286	25.3071	25.143	25.8656	25.6099	25.5151
A0R0Z1	6	6	27.0258	26.3496	26.6306	26.9909	26.5961	26.4976	26.902	26.8671	26.3653
A0R0Z3	13	13	28.3644	27.9938	28.0237	27.9396	27.9154	28.0027	27.3511	27.2784	27.3176
A0R0Z4	16	16	29.5628	29.4454	29.0144	29.2132	29.3688	29.1713	28.589	28.2972	28.4237
A0R0Z5	10	10	25.9504	25.5745	25.6859	26.2309	25.2602	25.7055	26.1976	25.7596	25.9509
A0R102	6	6	30.0578	30.0689	29.7143	29.8118	30.1391	29.8703	29.5908	29.8485	29.3765
A0R110	6	6	26.4424	26.3148	26.2709	26.6447	26.4538	26.208	26.5858	26.5418	26.2528
A0R114	13	13	27.3171	27.1165	26.9581	27.2581	27.1111	26.8192	27.3938	27.1106	26.9997
A0R115	20	20	29.0109	29.0444	28.8399	29.007	29.0465	28.8468	29.0141	29.055	28.9268
A0R129	9	9	26.4826	26.5597	26.5386	26.5553	26.9181	26.5889	26.511	26.7079	26.4954
A0R143	18	18	27.3536	27.3658	27.3935	27.2867	27.2893	27.3819	27.543	27.3587	27.3474
A0R148	13	13	27.3651	27.1046	27.1656	27.2417	27.0171	26.971	27.2518	27.2498	27.0594
A0R149	21	21	26.9933	27.2065	27.0536	26.9617	27.1774	26.9936	26.8232	26.9303	26.8181
A0R150	6	6	31.3225	31.4232	31.5164	31.2037	31.4883	31.3519	31.0557	31.3208	31.2837
A0R151	9	9	31.0096	31.2552	31.2938	30.8845	31.2592	31.2686	30.7387	30.9212	30.9222
A0R152	32	32	29.554	28.4372	28.8005	29.2004	29.0077	28.7933	28.8442	29.0201	28.7793
A0R155	38	38	30.5069	30.4825	30.3155	30.489	30.4128	30.2652	30.5493	30.484	30.3445
A0R156	5	5	28.4869	27.2376	27.7433	28.6994	27.7906	27.7989	28.7562	28.2525	28.7022
A0R157	21	21	28.2169	28.199	28.2704	28.2748	28.1345	28.1412	28.3218	28.3081	28.351
A0R158	17	17	27.9512	27.8573	27.8931	28.0022	27.9845	27.825	28.1703	28.098	28.1691
A0R170	19	19	30.5316	30.5148	30.7053	30.8742	30.5629	30.7622	31.1867	30.9408	31.0145
A0R171	35	35	30.8825	30.9059	31.0101	31.2006	30.9535	31.1177	31.4773	31.1474	31.3747
A0R172	11	11	26.8324	26.8646	26.4878	26.6962	26.737	26.5153	26.6879	26.6578	26.4914
A0R178	7	7	24.064	24.0872	24.2383	24.4757	24.0278	24.0336	24.5603	24.3394	24.3969
A0R183	9	9	26.6824	26.534	26.7075	26.5304	26.718	26.683	26.3951	25.9109	26.2861
A0R193	21	21	27.1981	27.1384	27.2947	27.3057	27.3108	27.2034	27.3049	27.1659	27.1429
A0R196	20	20	29.1494	28.995	28.9957	29.1582	28.9397	28.9391	29.1226	29.0792	28.9357
A0R197	8	8	31.2675	31.1212	31.2482	31.2111	31.1097	31.2089	31.2442	31.0639	31.0118
A0R198	8	8	30.5607	30.3435	30.4698	30.6007	30.1399	30.3869	30.8015	30.5082	30.3722
A0R199	28	28	32.7181	32.6294	32.5901	32.5824	32.5864	32.5057	32.4555	32.4038	32.3426
A0R1A4	6	6	27.7593	27.629	27.8304	27.7975	27.8788	27.8351	27.9299	28.0576	28.1572
A0R1A5	9	9	26.6046	26.4692	26.5926	26.4986	26.8085	26.6209	26.4553	26.8625	26.9344
A0R1A7	11	11	30.0084	30.11	30.1884	29.9699	30.1699	30.0458	30.0385	30.2419	30.0205
A0R1A8	17	17	28.0589	28.1157	27.9954	28.1557	28.0825	27.9546	28.1014	28.1104	28.0053
A0R1A9	9	9	26.5033	25.7886	25.6006	26.1409	25.7391	25.6403	25.6781	25.4318	25.4651
A0R1B0	6	6	26.5115	26.4275	26.5176	26.1568	25.98	26.3828	26.4378	26.0075	25.9677
A0R1B1	12	12	28.6668	28.3995	28.3782	28.1637	28.2113	27.9418	28.1334	28.0624	27.8378
A0R1B3	52	52	31.5358	31.584	31.5211	31.5122	31.5893	31.5602	31.5302	31.6005	31.48
A0R1B5	8	8	31.0136	31.1505	30.9753	30.9347	31.1226	30.9425	30.8686	30.5454	30.8215
A0R1C1	6	6	27.6923	27.2881	27.6426	27.4992	27.574	27.5905	27.4994	27.6089	27.5634
A0R1C2	67	66	28.9883	28.8659	29.0616	29.1602	28.8606	29.1038	29.3388	29.2716	29.3512
A0R1C3	33	33	31.8647	31.7697	31.7588	31.7233	31.7734	31.7414	31.6853	31.7096	31.6128
A0R1C6	22	22	25.6516	25.7635	25.6704	25.9892	25.6849	25.8926	26.2976	26.1033	26.2136
A0R1C8	14	14	26.4551	26.3787	26.549	26.7954	26.4971	26.412	27.0173	26.8809	27.0023
A0R1D1	13	13	29.0288	28.9353	29.2301	29.0896	29.0363	29.1276	29.2503	29.4254	29.2769
A0R1D5	6	6	25.2341	24.9885	24.9435	24.6402	24.8033	24.892	24.9885	24.9095	24.6405
A0R1D7	13	13	27.774	27.6773	27.1875	27.6532	27.5774	27.283	27.4768	27.4447	27.1212
A0R1D8	13	13	24.4259	24.4093	24.3111	24.2746	24.3925	24.0128	24.3851	24.401	24.1541
A0R1E4	18	18	30.0062	29.8786	29.8649	29.9948	29.8597	29.8338	29.9278	30.045	29.864
A0R1E5	21	21	28.7761	28.8639	28.8945	28.9111	28.861	28.9826	29.1057	28.9782	29.1645
A0R1E6	8	8	27.3535	27.1592	27.3063	27.3852	27.1607	27.366	27.5694	27.63	27.5748
A0R1G3	12	12	29.0753	29.0647	29.1372	28.9682	28.8533	28.9969	28.9618	28.8823	28.9585
A0R1G6	7	7	25.8225	25.6381	25.8091	25.8044	25.9978	25.5677	25.6896	25.7645	25.8295
A0R1H3	7	7	29.4627	29.4857	29.3279	29.5339	29.5126	29.3761	29.717	29.6562	29.4117
A0R1H5	11	11	28.6738	28.2748	28.453	28.6818	28.2776	28.3628	28.712	28.6499	28.5562
A0R1H6	3	3	27.0314	26.8961	27.4307	27.3079	27.2069	27.2407	27.4803	27.7892	27.5898
A0R1H7	189	189	34.4396	34.3385	34.1825	34.2679	34.5493	34.1689	33.7543	33.9931	33.7127
A0R1P4	12	12	26.1429	26.1741	25.9453	26.2645	26.045	25.9851	26.1592	26.031	25.8323
A0R1Q0	12	12	26.0462	25.7826	25.7535	25.9701	25.6984	25.9166	25.8928	25.6883	25.6678
A0R1Q1	7	7	25.5305	25.6991	25.6585	25.4053	25.7728	25.6703	25.5091	25.9266	25.7268
A0R1R5	7	7	27.294	27.2271	27.2296	27.2599	27.1251	27.276	27.3466	27.2101	27.3824
A0R1V9	18	18	33.2225	33.6786	33.6637	33.4497	33.6685	33.5637	33.4718	33.7758	33.5863
A0R1W4	13	12	26.695	26.7019	26.7089	26.4844	26.6913	26.5292	25.9386	26.7545	26.6037
A0R1W8	11	11	28.6933	28.818	28.3775	28.6609	28.5785	28.554	28.5667	28.6398	28.3399
A0R1X2	14	14	26.8912	27.0216	26.8242	26.9353	26.7565	26.7637	26.9515	26.7711	26.9371
A0R1X3	4	4	29.3916	28.8314	29.1531	29.2627	28.9499	29.0574	29.5675	29.5263	29.2771
A0R1X5	4	4	23.9232	24.4975	24.6499	24.5252	24.4953	24.7245	24.1803	24.1842	24.6999
A0R1X8	17	17	27.3996	27.5719	27.4891	27.5607	27.5871	27.5007	27.7607	27.7041	27.663
A0R1Y2	42	42	30.088	30.1424	30.0893	30.142	30.1433	30.046	30.1842	30.094	30.2637
A0R1Y4	17	17	26.3319	25.8718	26.1503	26.1799	25.9603	26.0792	26.5506	26.4433	26.4899
A0R1Y5	18	18	29.3845	29.2186	29.219	29.2977	29.2599	29.1208	29.1296	29.1294	29.1959
A0R1Y6	2	2	24.6806	24.6182	24.7321	25.0781	24.8412	24.4732	25.3953	25.0903	24.8151
A0R1Y7	31	31	32.1251	32.2082	32.0976	32.1302	32.0536	32.2114	32.1405	31.9088	32.1096
A0R1Y8	10	10	29.8198	29.7182	29.9555	29.934	29.9297	30.0172	30.006	30.0926	30.1465
A0R1Z0	8	8	26.4919	26.6986	26.622	26.6647	26.3693	26.5125	26.6442	26.6839	26.8075
A0R1Z6	13	13	28.9079	29.0867	29.1679	28.8823	29.1023	29.0674	29.0199	29.0422	29.0631
A0R1Z7	8	8	28.7274	28.8547	28.777	28.7787	28.7688	28.8983	28.7781	28.5694	28.991
A0R1Z9	8	8	29.557	29.9574	29.6393	29.5647	29.8399	29.6416	29.5774	29.5844	29.5783
A0R200	30	30	33.4649	33.5788	33.4349	33.3402	33.549	33.4318	33.3062	33.3671	33.354
A0R201	23	23	30.7703	30.7999	30.7041	30.6438	30.7943	30.702	30.751	30.7831	30.5466
A0R202	33	33	33.0025	33.1715	33.1208	32.9366	33.1276	33.0423	32.9621	33.0936	32.9925
A0R203	25	25	31.4771	31.4943	31.4604	31.388	31.4684	31.4138	31.3961	31.4294	31.3554
A0R204	6	6	29.5246	29.3193	29.3438	29.4297	29.4244	29.2881	29.3805	29.4868	29.2635
A0R212	9	9	26.9545	26.4322	26.4054	26.8208	26.2807	26.5406	26.6967	26.7125	26.6309
A0R214	17	17	27.8837	27.9163	27.7436	27.7316	27.8433	27.7153	27.4504	27.559	27.4038
A0R218	38	38	32.191	32.1617	32.0969	32.035	32.1603	31.9896	31.8106	31.9756	31.8053
A0R219	10	10	27.5195	27.9749	27.8151	27.6583	27.9182	27.8359	27.5402	27.5624	27.6632
A0R220	22	22	31.0314	30.994	30.8225	30.9351	30.94	30.8085	30.8487	30.7077	30.6362
A0R221	24	24	30.5984	30.9591	30.9688	30.7205	31.0873	30.9131	30.6438	30.7099	30.7221
A0R226	9	9	24.3494	24.1764	23.9629	23.9222	24.3519	24.063	24.2254	23.8282	24.316
A0R234	12	12	27.112	26.8393	26.5702	27.0544	26.7793	26.8085	26.9733	26.685	26.6913
A0R239	7	7	29.015	29.0696	29.0139	29.0518	29.2172	29.0557	29.058	28.8726	28.7616
A0R240	10	10	26.545	26.8998	26.4551	26.3631	26.8852	26.4436	26.2721	26.5558	26.2425
A0R241	28	28	29.1189	29.5668	28.9765	28.9325	29.4168	28.9004	28.7741	29.1113	28.7929
A0R242	17	17	28.7292	28.9364	28.5145	28.3527	28.8803	28.2838	28.146	28.48	28.0207
A0R248	9	9	27.9884	27.689	28.3787	28.2009	27.9095	28.3653	28.948	27.3759	28.4674
A0R260	16	16	25.2346	25.2015	25.3235	25.516	25.1565	25.3509	25.5033	25.5324	25.833
A0R261	18	18	28.1734	28.1203	28.1554	28.2748	28.1146	28.2022	28.357	28.1169	28.3006
A0R266	26	26	27.1974	28.0575	27.3699	27.4734	28.1182	27.395	27.6325	28.3506	27.9049
A0R267	10	10	25.1925	26.2384	25.2431	25.3909	26.0951	25.386	25.514	25.9549	25.6581
A0R268	5	5	25.7863	26.1897	25.7503	25.8634	26.4188	26.0042	25.8793	25.9498	25.835
A0R280	5	5	26.9616	25.6661	26.2714	26.9808	25.8884	25.5671	27.0632	26.7878	26.8361
A0R293	12	12	26.9703	26.745	26.6503	26.7719	26.8584	26.5182	26.6425	26.6674	26.4272
A0R298	22	21	29.4167	29.4163	29.4083	29.5355	29.3999	29.4801	29.5379	29.4439	29.5134
A0R2A4	30	30	29.639	29.5677	29.5899	29.6918	29.7195	29.4779	29.6328	29.7245	29.5701
A0R2A5	3	3	23.7131	23.8445	24.0385	23.9148	23.6704	23.9139	24.0867	24.3131	24.5369
A0R2B0	10	10	27.9015	27.9245	27.8372	28.0021	28.0269	27.858	28.0934	27.968	28.0618
A0R2B1	74	74	32.6305	32.5329	32.4446	32.6148	32.5864	32.4018	32.6507	32.7216	32.5003
A0R2B7	13	13	30.0321	30.2194	30.2583	30.0852	30.2795	30.2713	30.0663	30.032	30.0482
A0R2C0	17	17	29.8321	29.7492	29.6729	29.7338	29.6519	29.7111	29.6641	29.5267	29.6109
A0R2C3	20	20	28.6659	28.4379	28.3087	28.5206	28.4883	28.3241	28.4699	28.2388	28.262
A0R2C4	5	5	26.76	26.1929	26.4373	26.4908	26.4164	26.4782	26.5329	26.0691	26.2629
A0R2C6	12	12	26.8957	27.2199	27.0528	27.182	27.3377	27.2316	26.9078	26.9631	26.8505
A0R2C7	11	11	25.8346	25.7358	25.7727	25.7352	25.9155	25.8811	25.9371	25.7829	26.0187
A0R2D0	18	18	29.6195	29.4394	29.5084	29.6334	29.4489	29.4315	29.6004	29.5648	29.4825
A0R2D2	22	22	29.7957	29.598	29.6108	29.8204	29.707	29.6083	29.9396	29.8944	29.807
A0R2D5	9	9	26.682	26.9263	26.6695	26.9597	26.9031	26.9375	27.026	26.6802	27.1167
A0R2E1	11	11	25.3799	25.0454	25.0444	25.478	25.0279	25.2541	25.8944	25.3592	25.574
A0R2E2	10	10	25.8341	25.6996	25.9083	25.9227	26.0178	25.944	26.2147	26.1575	26.0367
A0R2E8	23	23	29.1232	29.2021	28.9911	29.1769	29.1284	28.9701	29.1604	29.0726	29.0196
A0R2E9	3	3	27.1267	26.6767	26.8126	26.8272	26.7111	27.0512	26.9334	26.976	26.714
A0R2F0	15	15	25.6863	25.0769	25.6938	25.7605	25.3528	25.578	25.8783	26.0108	25.9198
A0R2G4	7	7	26.4184	26.1577	26.2012	26.2976	26.2871	26.2702	26.3659	25.9357	26.1903
A0R2G5	21	21	30.9939	30.9302	31.027	30.8748	30.9874	30.9434	30.9301	30.929	30.8964
A0R2H4	18	18	28.432	28.4086	28.2089	28.672	28.4342	28.2239	28.7201	28.5678	28.3972
A0R2H6	5	5	24.2403	24.2468	23.9666	24.2327	24.2893	24.1047	24.425	24.3887	24.2057
A0R2I0	12	12	27.8041	28.0733	27.8401	28.0566	28.0113	28.0227	28.1996	27.8809	28.1606
A0R2I4	30	30	27.5549	27.3475	27.5904	27.7322	27.2335	27.573	27.8321	27.6625	27.6248
A0R2I7	8	8	27.2735	27.2023	27.1624	27.4351	27.2888	27.2769	27.3922	27.5252	27.431
A0R2I8	18	18	26.4428	26.641	26.4591	26.6923	26.8073	26.4573	26.7037	26.8134	26.4907
A0R2J0	37	37	30.8695	30.99	30.7752	30.6829	31.0383	30.6512	30.5593	30.5974	30.5238
A0R2J4	10	10	28.5907	28.0613	29.8326	30.0262	28.314	29.9516	30.6469	30.5256	30.6301
A0R2K7	5	5	25.593	25.8097	25.7389	25.7202	25.6123	25.8747	25.7935	25.5746	26.2202
A0R2L4	8	8	27.6235	27.4891	27.7722	27.5215	27.3768	27.6889	27.5442	27.4454	27.5563
A0R2M2	7	7	25.6143	25.3004	25.6249	25.9814	25.4498	25.6441	25.9368	25.8512	25.952
A0R2N3	6	6	24.8644	24.4626	24.7431	24.9095	24.7401	24.412	24.8899	25.1044	24.9563
A0R2P0	12	12	27.2711	26.9598	27.2307	27.1422	26.8991	26.9789	27.127	26.9772	27.1397
A0R2P1	13	13	29.3955	29.507	29.5228	29.4083	29.3966	29.4699	29.4949	29.569	29.3493
A0R2P2	12	12	27.5383	27.6688	27.3099	27.6471	27.5291	27.2823	27.5667	27.4663	27.2668
A0R2P3	8	8	25.527	25.8892	25.5506	25.6939	25.8457	25.7943	25.45	25.1388	25.4228
A0R2Q5	17	17	30.046	29.9958	29.6367	29.859	29.909	29.4346	29.5823	29.7236	29.3126
A0R2Q6	18	18	28.435	28.7755	28.4142	28.3547	28.6809	28.2863	28.1243	28.2788	28.0199
A0R2Q7	22	22	30.6723	30.6858	30.3368	30.4596	30.5582	30.2518	30.2845	30.2715	29.9783
A0R2Q8	6	6	25.3009	25.4223	25.3113	25.2441	25.3469	25.0668	24.9698	25.3667	24.878
A0R2R7	9	9	27.6332	27.4123	27.747	27.5193	27.4822	27.3557	27.6795	27.7519	27.4565
A0R2R8	28	28	29.2545	29.2449	29.1568	29.2145	29.3004	29.1616	29.2889	29.2805	29.1523
A0R2S9	8	8	27.8226	27.9388	27.898	27.8355	28.0178	27.8067	27.5004	27.637	27.3228
A0R2T0	19	19	30.0372	30.0432	30.0205	29.9501	30.1207	29.9411	29.9008	29.8465	29.8333
A0R2T1	6	6	25.1538	24.0954	24.4762	24.9016	24.6161	24.5538	25.092	24.8676	25.0852
A0R2T2	3	3	26.7601	26.8509	26.9976	26.904	26.7427	26.8563	26.8278	26.562	26.7558
A0R2T3	7	7	28.1199	27.9705	27.9596	27.8847	27.8576	28.1675	28.0513	27.9366	27.8833
A0R2T4	6	6	24.5976	25.0242	24.828	25.0291	24.8927	25.0186	24.9894	25.0993	24.9887
A0R2U6	5	5	26.7863	26.8327	26.8124	26.9479	26.8459	26.8669	26.9461	26.9698	26.9876
A0R2U7	15	15	30.2335	30.4916	30.3556	30.2976	30.4568	30.3434	30.2941	30.3212	30.2846
A0R2U8	26	26	32.0633	32.1307	32.1487	32.0185	32.1301	32.1551	32.0983	31.9998	32.0744
A0R2V0	12	12	25.287	25.0506	26.6946	27.2393	24.4649	27.1545	26.8591	26.8984	27.0114
A0R2V1	7	7	27.9709	27.3216	29.0612	29.3234	27.5467	29.0694	29.6205	29.5374	29.4266
A0R2V2	9	8	27.038	26.6737	27.9061	28.242	26.7142	27.9021	28.8607	28.4197	28.7976
A0R2V3	13	13	30.1599	29.9705	31.3655	31.6542	30.3973	31.454	32.1442	32.0185	31.9614
A0R2V4	25	25	30.5589	30.2086	31.846	31.9818	30.5551	31.882	32.6621	32.5199	32.5797
A0R2V5	14	14	26.5201	26.5743	26.9505	26.5906	26.2871	26.6849	27.3221	27.3454	27.3869
A0R2V6	18	18	30.6631	30.873	31.3049	31.0816	30.8238	31.386	31.6801	31.5729	31.9215
A0R2V7	24	24	31.51	31.5465	31.3892	31.5506	31.5455	31.4594	31.5725	31.4187	31.4482
A0R2V8	22	22	28.0065	27.6563	28.0763	28.2002	27.6761	28.0569	28.2391	27.7991	28.1082
A0R2V9	9	9	25.9082	25.648	26.0422	25.908	25.6992	26.1468	26.0537	25.9565	26.2056
A0R2W6	8	8	29.3318	29.1531	29.2677	29.4115	29.1593	29.2319	29.5321	29.2925	29.3338
A0R2W9	12	12	27.7743	27.9672	27.7107	27.8883	27.8244	27.7698	27.747	27.8151	27.925
A0R2X1	16	16	31.5852	31.2084	31.2483	31.4698	31.2129	31.1715	31.1147	31.2173	31.1149
A0R2X3	8	8	30.4276	30.5983	30.5704	30.4168	30.5739	30.5698	30.5175	30.3904	30.4986
A0R2X8	19	19	30.5993	30.7981	30.6384	30.6819	30.8415	30.6035	30.7763	30.7712	30.6737
A0R2Y1	30	30	32.6205	32.6679	32.6094	32.7293	32.6887	32.6009	32.6913	32.6715	32.5842
A0R2Y2	14	14	28.1083	28.0939	27.9817	27.9745	28.192	27.9137	27.9687	28.0155	27.8863
A0R2Y4	15	15	27.927	27.9047	27.7782	27.9651	27.8229	28.0254	28.0988	27.8643	27.8924
A0R2Y5	12	11	28.5345	28.3701	28.3783	28.4081	28.3126	28.4204	28.532	28.5725	28.3706
A0R2Z1	9	9	25.4968	24.6796	24.8482	25.3134	24.8079	24.7503	25.2012	24.8884	24.6639
A0R2Z2	9	9	24.4421	24.3371	24.539	24.5042	24.5041	24.261	24.503	24.1452	24.4002
A0R2Z3	6	6	26.6163	26.5362	26.9364	26.5709	26.5454	26.9505	26.7923	26.7424	27.0796
A0R2Z4	13	13	26.0452	25.8726	26.241	26.1994	26.2684	26.2157	26.4832	26.2399	26.4272
A0R2Z9	12	12	26.0393	25.8644	25.7573	25.9263	25.9847	25.8765	26.1785	26.028	25.9863
A0R316	13	13	26.9322	26.33	27.397	26.0742	26.4368	26.0382	26.0482	26.8093	26.2593
A0R355	8	8	25.9761	25.6828	25.7771	25.9646	25.6883	25.7168	26.0127	25.9793	25.8529
A0R358	4	4	25.3256	24.9413	25.3951	25.3322	25.0628	25.2768	25.5424	25.4404	25.5106
A0R368	5	5	25.6284	25.6377	25.7624	25.8055	25.3877	25.6968	26.3841	26.2201	26.6214
A0R373	9	9	27.0434	26.5077	26.5938	26.6058	26.4814	26.7429	26.3562	26.3816	26.5697
A0R376	5	5	24.7069	24.6766	24.7629	24.6744	24.4392	24.9491	24.452	24.4887	24.3634
A0R380	9	9	27.2975	27.125	27.3122	27.4453	27.405	27.1659	27.6245	27.4881	27.4744
A0R3A6	26	26	29.6126	29.4082	29.4821	29.6192	29.3988	29.5979	29.7345	29.4945	29.6149
A0R3B5	7	7	29.4163	28.1897	28.3298	28.9821	28.4963	28.1038	28.4771	28.4091	28.317
A0R3B6	10	10	26.173	26.2136	26.2125	26.1997	26.2342	26.0319	25.924	26.1345	26.1359
A0R3B7	6	6	25.4462	24.9789	25.1326	25.4599	25.42	25.299	25.3871	25.4481	25.2612
A0R3B8	22	22	31.8936	32.059	32.2493	31.9003	32.1956	32.3412	31.8584	31.9777	32.0797
A0R3C2	15	15	26.511	26.1043	26.5142	26.6026	26.2613	26.4865	26.6591	26.5259	26.335
A0R3C4	20	20	27.5493	26.9013	27.1248	27.5638	27.3431	27.1086	27.5262	27.6301	27.4049
A0R3C5	49	49	29.2981	29.5106	29.3829	29.2553	29.5397	29.2933	29.2956	29.3725	29.2015
A0R3C6	7	7	25.3635	25.0763	25.2897	25.5415	25.085	25.1435	25.822	25.6859	25.578
A0R3C7	13	13	28.1829	27.9922	28.0975	28.0099	28.0283	28.0687	28.0062	28.1023	27.8942
A0R3C8	17	17	30.7916	30.7278	30.8283	30.9717	30.819	30.7338	31.0787	31.0563	30.9089
A0R3C9	5	5	27.1371	27.2983	27.241	27.5129	27.4364	27.2125	27.347	27.0886	27.435
A0R3D1	12	12	27.2835	26.6353	26.9003	27.3358	26.8332	26.7478	27.2929	27.1931	26.856
A0R3D2	10	10	31.5523	31.429	31.5762	31.5092	31.477	31.3974	31.2821	31.2531	31.1654
A0R3D6	30	30	31.1149	31.2982	31.0407	31.1875	31.3918	31.0565	30.859	30.9776	30.6538
A0R3D9	17	17	29.7845	29.568	29.6814	29.6943	29.5409	29.5892	29.5893	29.5579	29.5262
A0R3E1	8	8	27.0463	27.0343	27.2906	26.8734	26.8661	27.1856	27.0428	26.9845	27.0101
A0R3E2	25	25	29.7265	29.733	29.626	29.7025	29.728	29.5313	29.6732	29.6298	29.5795
A0R3E3	19	19	28.3626	28.3906	28.334	28.3331	28.3774	28.2444	28.2537	28.3393	28.3325
A0R3F0	15	15	25.295	25.4464	25.3221	25.4078	25.4553	25.4789	25.3904	25.3634	25.4716
A0R3F3	7	7	26.3823	26.2467	26.2525	26.4469	26.4729	26.252	26.4722	26.3542	26.1877
A0R3F5	11	11	28.2812	28.6982	28.0923	28.3146	28.5427	28.1523	28.3245	28.3208	28.0752
A0R3H0	12	12	26.9362	26.8067	26.804	27.0269	26.7842	26.6303	27.2062	26.93	27.0656
A0R3H1	12	12	29.1226	29.121	29.0142	29.1413	29.0267	28.9917	28.9584	28.9643	28.9948
A0R3H5	8	8	24.0478	24.126	24.5901	24.242	24.6222	23.7427	24.5136	24.3091	24.2037
A0R3H9	3	3	27.6497	27.3917	27.4682	27.3088	27.3649	27.3999	27.3227	27.6814	27.5083
A0R3I2	4	4	26.2121	25.9506	26.1461	26.3428	26.4896	26.1877	26.5192	26.5898	26.4282
A0R3I5	7	7	28.0583	28.0922	28.3032	28.002	27.8471	28.002	27.9478	28.211	28.0595
A0R3I6	14	14	27.3013	26.8425	27.01	27.1798	27.1813	26.9608	27.1959	27.4202	26.9468
A0R3I7	11	11	25.5989	25.5577	26.0105	25.5811	25.7304	25.983	25.7367	25.5047	25.7541
A0R3I8	9	8	26.907	26.2977	26.4211	26.7572	25.2352	26.2761	26.8869	26.3598	25.5025
A0R3I9	4	4	30.3088	30.0786	30.2151	30.2359	30.2868	30.3289	29.9701	29.85	29.9567
A0R3L0	23	23	25.4994	25.1849	25.5593	25.2772	25.0092	25.4841	25.8551	25.7002	25.8549
A0R3L1	25	25	29.0588	29.2149	29.1509	29.2445	29.252	29.299	29.2841	29.053	29.3557
A0R3L2	17	17	26.71	26.7698	26.6292	26.7013	26.8199	26.4862	26.7169	26.7329	26.7206
A0R3L3	5	5	23.8376	23.9917	23.6736	24.0113	23.8126	23.7162	24.4589	24.1495	24.1775
A0R3L4	23	23	30.5769	30.6353	30.5871	30.6014	30.6572	30.5201	30.6552	30.6238	30.6175
A0R3L5	4	4	24.5234	24.9324	24.9687	24.3849	24.7504	24.7952	24.477	24.8111	25.0889
A0R3L9	16	16	27.4849	27.2623	27.2843	27.5344	27.0893	27.3116	27.5562	27.3279	27.1062
A0R3M0	8	8	23.8469	23.8072	23.7224	23.7512	24.0506	23.2247	23.853	24.2744	23.6952
A0R3M2	10	10	24.3611	24.1602	23.9995	24.1899	24.1499	24.0859	24.0637	23.8613	24.1958
A0R3M3	19	19	33.1046	33.1416	33.222	33.0668	33.16	33.182	33.1129	33.1516	33.1504
A0R3M4	23	23	33.5341	33.481	33.2939	33.5606	33.4299	33.3126	33.5239	33.4121	33.2674
A0R3N3	33	33	27.9705	27.9307	27.9001	27.9393	28.1729	27.9337	27.9218	28.1989	27.9895
A0R3N5	3	3	25.8626	25.8105	25.951	25.759	25.6334	25.9933	25.281	25.5381	25.6131
A0R3N8	27	26	30.4878	30.4117	30.4303	30.4904	30.4492	30.4625	30.6647	30.5179	30.6178
A0R3N9	30	30	31.2983	31.1648	31.1663	31.3513	31.0716	31.1963	31.3513	31.2368	31.2673
A0R3P3	11	11	25.9552	25.7286	25.7098	25.6883	25.7821	25.6747	25.7466	25.7813	25.5306
A0R3Q0	16	16	27.216	26.972	26.9845	27.2217	27.0188	27.063	27.1798	27.2731	27.1532
A0R3Q2	4	4	24.1189	24.0907	23.8353	24.4105	24.4071	23.7365	24.7309	24.4529	24.376
A0R3R5	7	7	24.9453	24.8428	24.9583	24.9276	25.0409	24.7201	24.7713	25.0607	24.7071
A0R3R8	7	7	25.5645	25.9529	25.5137	25.2152	25.584	25.4121	24.7706	24.8551	25.1697
A0R3S3	12	12	25.9264	25.941	25.4774	25.6386	25.6598	25.581	25.5107	25.1531	25.498
A0R3S7	7	7	25.7251	25.8283	26.1447	26.1886	25.814	25.6627	26.2792	26.0791	26.3919
A0R3T9	8	8	26.8374	26.6893	27.0059	26.9469	26.8362	26.7822	26.7939	27.1562	26.754
A0R3U0	14	14	25.7347	25.4433	25.4774	25.4987	25.4547	25.4094	25.3897	25.3828	25.6979
A0R3V8	7	7	26.1223	26.4058	26.0121	25.9235	26.5545	26.0029	26.1952	26.4557	26.1897
A0R3Y4	11	11	26.6494	26.7137	26.9332	26.875	27.0086	26.623	26.9398	26.8724	26.8054
A0R3Y5	18	18	30.7849	30.5828	30.7542	30.9095	30.6376	30.7509	31.0048	31.0379	31.0343
A0R3Y8	15	15	26.3174	26.0785	26.062	26.0275	26.0914	25.8704	26.0975	26.1955	26.0343
A0R3Z0	10	10	24.8824	24.7651	24.7658	25.2274	25.294	24.411	25.0184	25.0638	25.1864
A0R403	9	9	27.5674	27.5144	27.4791	27.7566	27.4105	27.4745	27.7326	27.4978	27.6658
A0R407	14	14	28.5699	28.7054	29.1468	28.7079	29.0463	28.8889	28.7527	28.737	29.2917
A0R409	4	4	29.6564	29.6559	29.5575	29.7057	29.6	29.5182	29.5638	29.3673	29.4012
A0R417	31	30	32.1806	32.2886	32.3055	32.2702	32.271	32.2414	32.3721	32.2418	32.3627
A0R420	10	10	27.1233	27.0621	26.9994	27.2815	27.1233	26.9951	27.5128	27.4655	27.3104
A0R421	19	18	28.08	28.2438	28.3323	28.1123	28.2719	28.2913	28.3179	28.4562	28.2795
A0R422	9	9	26.4107	26.2601	26.1498	26.4437	26.1613	26.347	26.5277	26.441	26.5013
A0R425	4	4	25.6254	25.5759	24.8784	25.4077	26.0972	24.8082	24.8998	26.0084	24.7993
A0R429	12	12	30.5576	30.589	30.4371	30.5011	30.5722	30.5064	30.5438	30.5395	30.5473
A0R430	10	10	26.0675	25.9095	26.0095	26.2298	25.9955	26.2052	26.5112	26.2335	26.3565
A0R432	10	10	25.9102	25.893	25.6935	25.88	25.9144	25.7492	25.882	25.6938	25.4671
A0R435	5	5	25.9724	25.6961	26.0061	26.0091	25.4662	26.0274	26.1416	25.7884	26.0265
A0R436	7	7	26.4104	26.1115	26.4182	26.4328	26.5675	26.1993	26.1852	26.2277	26.1716
A0R440	10	10	25.3725	25.0339	25.0648	25.1883	25.0429	25.2662	25.464	25.4399	25.3302
A0R441	6	6	28.9996	28.8908	29.0424	28.8774	28.9272	28.8877	28.8332	29.0668	28.8192
A0R443	10	10	26.3132	25.9963	26.1626	26.336	25.8533	26.1161	26.4496	26.3381	26.2549
A0R447	4	4	25.8689	25.9953	25.9891	25.9218	26.1465	26.1559	26.1695	26.1008	25.8885
A0R448	6	6	26.2107	26.3603	26.7533	25.9791	26.3788	26.7681	26.1846	26.4091	26.6756
A0R449	2	2	27.0113	27.4768	26.0391	27.2114	26.2772	26.518	26.1827	26.5074	26.4304
A0R450	15	15	25.4047	25.3141	25.091	25.3867	25.3326	25.1029	25.5262	25.5016	25.2802
A0R451	27	27	29.1267	29.0452	28.8785	28.9957	28.8695	28.7951	28.6736	28.919	28.6119
A0R452	4	4	28.2492	28.5252	28.4955	28.4367	28.4705	28.5944	28.2942	28.3109	28.5333
A0R453	5	5	24.597	24.7127	24.4708	24.7715	25.0145	24.911	24.3822	24.6123	24.3911
A0R461	16	16	30.058	30.0081	30.063	30.2597	29.9912	30.0719	30.395	30.1387	30.2587
A0R462	11	11	28.1223	28.2341	27.696	27.9797	28.0964	27.8386	27.8209	28.009	27.7102
A0R465	41	41	32.7345	32.976	32.5669	32.4334	32.7689	32.4303	32.3199	32.4993	32.0197
A0R466	24	24	31.4624	31.8979	31.3356	31.3239	31.6634	31.2142	31.2316	31.2703	30.8588
A0R470	9	9	27.6934	27.6586	27.4842	27.7669	27.5402	27.6677	27.6487	27.5455	27.5637
A0R472	12	12	27.2341	27.0555	26.9784	27.1532	27.0844	26.9678	27.0383	27.0678	27.0595
A0R477	13	13	28.5318	28.9372	28.5739	28.2789	28.8168	28.4493	28.0624	28.2948	28.1986
A0R478	11	11	29.2445	28.9456	30.3212	30.484	29.0494	30.3683	31.0316	30.917	31.0004
A0R479	16	16	29.3571	29.3607	29.2666	29.4619	29.3256	29.4148	29.4356	29.4895	29.2675
A0R480	16	16	26.4754	26.3515	26.421	26.5629	26.3121	26.4393	26.7309	26.6521	26.5411
A0R481	5	5	27.2593	27.0416	27.1421	27.2286	26.7679	27.0875	27.2928	27.341	27.6165
A0R4B3	21	21	31.0645	30.853	31.7596	32.0856	30.8127	31.8284	32.6	32.2577	32.5579
A0R4B5	11	11	25.5113	25.6561	26.4388	26.4827	25.78	26.7723	26.685	26.8113	27.3033
A0R4B7	13	13	28.8453	28.7942	28.9554	28.9406	28.6389	28.7413	28.8588	28.6298	28.8647
A0R4C0	10	10	26.6517	26.8648	27.117	26.9626	27.0997	27.0138	27.0933	27.2654	27.4767
A0R4C3	11	11	28.0353	27.5785	27.6183	27.8032	27.7636	27.7614	27.6238	27.5864	27.7506
A0R4C4	8	8	27.5783	27.2998	27.398	27.4048	27.163	27.1864	27.2212	27.1207	26.9702
A0R4C5	7	7	25.5758	24.8191	24.5905	25.7493	25.3301	25.0026	25.4882	25.2263	24.9992
A0R4C9	24	24	33.7868	33.5878	33.8315	33.743	33.3445	33.7473	33.7163	33.2321	33.8378
A0R4D0	6	6	32.4074	32.5712	32.6945	32.5337	32.2383	32.7024	32.5379	31.8726	32.638
A0R4D2	7	7	27.2987	26.9354	26.9254	26.9432	27.0046	26.7243	27.1413	27.1363	26.8917
A0R4D5	11	11	26.5949	26.5931	26.3918	26.5717	26.5868	26.4148	26.4962	26.3798	26.3772
A0R4D6	10	10	27.3737	27.524	27.4346	27.5388	27.4261	27.3263	27.4261	27.4521	27.4935
A0R4D7	3	3	27.2233	27.3907	27.3877	27.2278	27.0961	27.2191	27.3787	27.4377	27.5984
A0R4D8	20	20	29.1461	28.9569	29.112	29.1727	29.1679	29.0248	29.1986	29.1689	29.0616
A0R4E0	18	18	27.1433	27.3457	27.2592	27.0859	27.356	27.0786	26.8336	27.3112	26.6435
A0R4F6	5	5	25.4157	25.4733	24.6771	25.2205	25.7427	24.6247	24.8493	25.1467	24.6951
A0R4G4	36	36	30.832	30.9007	30.9149	30.8914	30.9173	30.8937	30.9935	30.9732	31.0571
A0R4G8	16	16	28.075	28.1132	28.1086	28.1473	28.22	28.0614	28.2084	28.3435	28.1708
A0R4H0	11	11	26.3247	25.9234	26.0328	26.0453	27.1524	26.4804	26.6898	26.5353	25.9503
A0R4H1	8	8	28.4016	28.4601	28.4437	28.3293	28.4381	28.3699	28.4605	28.4027	28.3906
A0R4H2	2	2	28.1181	27.9494	28.3571	28.4085	28.267	28.2497	28.0612	28.1516	28.523
A0R4H3	6	6	27.307	26.9663	27.1067	27.4391	27.0132	26.9757	27.2156	27.1227	27.1194
A0R4H4	13	13	25.4011	25.1393	25.3874	25.5369	25.1859	25.5483	25.6956	25.6216	25.4781
A0R4H6	7	7	29.0462	28.5481	28.8727	29.3695	28.6533	28.646	29.2557	29.121	29.3738
A0R4H9	32	32	28.872	28.9102	28.9307	28.8383	28.8867	28.9587	28.948	28.9838	28.912
A0R4I0	24	24	29.6108	29.6242	29.5262	29.5594	29.6313	29.5498	29.6641	29.5907	29.5459
A0R4I6	33	33	29.8099	29.871	29.9822	29.8127	29.8916	29.941	29.8529	29.945	29.9094
A0R4I7	10	10	25.0062	24.728	24.4108	24.7791	24.6297	24.3555	24.9879	24.6342	24.7937
A0R4J1	11	11	29.9908	30.0523	29.9324	30.0042	30.1276	29.9669	29.982	30.0133	30.0026
A0R4J8	11	11	24.362	24.8095	24.3964	24.4101	24.7794	24.2576	24.3728	24.3188	24.5842
A0R4K5	8	8	26.1978	26.5142	26.049	25.8782	26.2455	26.139	25.7921	25.8908	25.6299
A0R4K9	9	9	29.4502	29.3253	29.4417	29.5984	29.4928	29.4455	29.5961	29.4841	29.5714
A0R4L0	11	11	24.4359	24.7664	24.7739	24.795	24.7142	24.719	24.8754	24.9704	24.9985
A0R4L1	16	15	28.674	28.2825	28.7812	28.7485	28.386	28.7152	28.5937	28.3582	28.5241
A0R4L2	14	14	27.1834	27.1475	26.9364	27.3584	27.1087	27.074	27.3787	27.2676	27.1245
A0R4M2	9	9	25.86	25.3733	25.5327	25.8307	25.5271	25.7743	25.9881	25.6077	25.6756
A0R4M3	12	12	27.012	26.6258	26.7107	27.0999	26.7049	26.7882	27.0791	26.9895	26.9056
A0R4M9	20	20	27.8823	27.4591	27.5696	27.899	27.7003	27.5017	27.9712	27.9064	27.8356
A0R4N1	5	5	25.8033	25.7153	25.566	25.7873	25.8769	25.1875	25.8375	25.6166	25.4463
A0R4N2	5	5	25.8467	25.3001	25.4259	25.7977	25.497	25.364	25.8531	25.6341	25.5393
A0R4P1	12	12	27.884	28.04	27.777	27.911	28.0239	28.0269	27.9627	28.0108	27.8301
A0R4Q0	13	13	26.919	26.8611	26.6781	26.9777	26.8324	26.7857	26.9461	26.5132	26.7127
A0R4Q1	7	7	25.2943	25.0795	24.7731	25.07	25.0033	24.9582	25.1094	25.2104	24.7551
A0R4Q2	21	21	27.0666	26.9689	26.7919	26.8307	26.7859	26.7993	26.8415	26.9507	26.6331
A0R4R3	13	13	27.3581	27.2805	27.3614	27.63	27.2836	27.3995	27.6756	27.5533	27.6093
A0R4S3	23	23	26.4855	26.9189	26.316	26.5621	26.9949	26.2901	26.5215	27.1297	26.5492
A0R4S6	14	14	28.955	28.8626	28.784	28.9124	28.6888	28.8417	28.816	28.8164	28.5852
A0R4S7	13	13	29.1227	29.3039	29.2616	29.0866	29.0555	29.2655	29.0678	29.0658	28.9613
A0R4S8	8	8	27.4957	27.7594	27.5764	27.4828	27.7058	27.8494	27.3669	27.1757	27.6478
A0R4S9	17	17	27.4832	27.3828	27.2241	27.3846	27.2866	27.2755	27.2887	27.3797	27.0428
A0R4T0	11	11	27.6766	27.6077	27.34	27.6753	27.5006	27.3095	27.4969	27.3402	27.1075
A0R4X7	5	5	25.7811	25.5943	25.6989	25.7637	25.815	25.5856	25.6589	25.5454	25.6167
A0R4Y7	8	8	26.3509	26.1509	26.4033	26.1011	26.3964	26.1149	26.0611	26.419	26.2383
A0R4Y9	7	7	24.7249	25.3464	25.544	24.9963	25.5062	25.295	24.9898	25.6915	25.2742
A0R4Z0	6	6	25.843	25.7976	25.7356	25.549	25.7673	25.5574	25.5692	25.8216	25.6503
A0R4Z5	17	17	29.102	29.1016	28.9825	29.0769	29.0716	28.8867	29.0889	28.9457	28.9134
A0R511	20	20	28.2103	28.2203	27.9654	28.1352	28.0793	28.0413	28.0185	27.9399	27.8945
A0R518	8	7	25.2981	25.4198	25.4971	25.3997	25.897	25.5269	25.5835	25.1569	25.5662
A0R523	15	15	26.3316	26.3246	26.1158	26.3553	26.1699	25.9675	26.2833	26.3048	26.2216
A0R524	12	12	27.8698	27.9201	27.6609	27.9036	27.8873	27.7794	27.7639	27.6099	27.6069
A0R525	6	6	24.6079	25.1133	25.3121	24.6587	25.2737	25.0674	24.7818	25.1942	25.1552
A0R527	13	13	25.7434	25.6392	25.3597	25.6577	25.6072	25.2091	25.5223	25.7454	25.3753
A0R529	6	6	25.7393	25.6566	25.8136	25.8405	25.7602	25.986	25.6912	25.8366	26.1189
A0R530	10	10	25.4079	25.8235	25.6425	25.726	25.5216	25.7277	25.7319	25.8049	25.7384
A0R533	7	7	25.8741	25.3887	25.998	25.6324	25.4178	25.6208	25.8323	25.7177	25.5994
A0R548	7	7	25.9625	25.6893	25.6667	25.7334	25.6041	25.616	25.6278	25.4765	25.5508
A0R555	7	7	25.523	25.4196	25.5058	25.8883	25.7732	25.0883	25.8099	25.9829	25.9313
A0R557	13	13	27.2197	27.0083	27.0387	27.1331	27.2095	27.0947	27.0797	27.3595	26.9906
A0R558	24	24	29.5192	29.4686	29.5027	29.3626	29.5007	29.4648	29.4231	29.4821	29.4591
A0R560	12	12	27.5896	27.5848	27.5866	27.6992	27.7606	27.5667	27.7134	27.7483	27.7013
A0R561	13	13	30.5435	30.4427	30.2995	30.3881	30.3997	30.1755	29.7518	30.1338	29.9356
A0R562	2	2	26.4095	26.4699	26.7502	26.4151	26.1646	26.9033	26.0793	25.9109	26.2105
A0R564	12	12	25.8721	25.6165	25.4347	25.8035	25.6789	25.11	25.5636	25.7366	25.3791
A0R565	5	5	25.8801	25.8077	25.9652	26.2816	25.895	26.0685	26.4892	26.1346	26.582
A0R566	13	13	28.4514	28.3488	28.1871	28.1756	28.2381	28.2213	28.1029	28.1517	28.1939
A0R569	5	5	28.4565	28.3429	28.1435	28.7241	28.2871	27.9809	28.429	28.1909	28.4802
A0R570	8	8	25.2791	25.4329	25.3259	25.1846	25.3916	25.2067	25.31	25.3641	25.3628
A0R574	59	57	32.7975	32.8092	32.7538	32.7186	32.7136	32.7037	32.7151	32.7652	32.6455
A0R576	3	3	28.4269	28.6313	28.8509	28.4291	28.2549	28.6692	28.5831	28.3001	29.4457
A0R577	36	36	30.1634	30.0746	30.221	30.1756	30.1627	30.1102	30.3003	30.2836	30.0953
A0R579	8	8	26.6205	26.3694	26.3529	26.5793	26.4926	26.2131	26.6095	26.5464	26.3755
A0R580	15	15	27.7336	27.7458	27.5508	27.7633	27.8493	27.5439	27.7066	27.6934	27.4953
A0R581	9	9	24.6936	24.7127	24.5097	25.007	24.7579	24.645	24.5257	24.6954	24.5168
A0R582	11	10	24.571	24.4754	24.3126	24.5775	24.3231	24.4041	25.0592	24.8559	24.7128
A0R588	38	38	30.5091	29.6677	30.0752	30.4877	30.131	29.9575	30.4564	30.2649	30.0652
A0R592	8	8	26.7446	26.2367	26.3913	26.6525	26.1319	26.4888	26.8976	26.6077	26.4902
A0R593	8	8	27.1593	27.5121	27.4597	27.1363	27.5565	27.2782	27.0846	27.2618	27.3495
A0R595	11	11	25.4537	25.245	25.2618	25.5386	25.357	25.2814	25.4949	25.5033	25.3617
A0R596	12	12	26.2692	25.9043	25.8693	26.0832	25.8029	25.9092	25.8934	26.0041	25.961
A0R5B0	8	8	30.1055	29.7007	29.7095	30.0045	29.8345	29.61	30.003	29.9364	29.8951
A0R5B1	6	6	26.9406	27.0742	27.0669	27.049	26.9403	27.087	27.0252	27.1575	27.2182
A0R5B2	6	6	27.3592	27.1125	26.879	27.2277	26.7429	26.6651	26.9313	26.9756	27.1541
A0R5C0	24	24	26.3126	26.3698	26.5656	26.4775	26.4251	26.5312	26.9951	26.7525	26.9235
A0R5C5	15	15	30.2552	30.1338	30.018	30.1711	30.1269	30.0353	30.1716	30.1873	30.0615
A0R5D5	7	7	25.6866	26.1216	26.2779	25.7709	26.0819	26.0987	26.0481	26.0228	26.081
A0R5D9	48	48	30.3861	30.2141	30.1342	30.2952	30.2096	30.1483	30.2375	30.1527	30.1482
A0R5E1	4	4	31.8947	32.3631	32.24	31.9014	31.8011	32.1758	31.6751	31.6843	31.7598
A0R5F5	9	9	25.0337	25.016	24.6864	25.2127	24.4639	24.8792	25.3638	24.9764	24.8664
A0R5G1	31	31	31.0346	30.6776	30.9123	30.8234	30.5347	30.9156	30.7478	30.2694	30.8233
A0R5G2	4	4	25.811	25.2544	26.0069	25.8229	25.5106	25.6671	25.9061	25.966	25.9579
A0R5G4	4	4	27.696	28.4863	28.359	27.9527	28.6035	28.4858	28.0339	27.8937	28.4864
A0R5G6	5	5	26.1818	26.2624	26.136	26.2546	26.2984	26.3377	26.1896	26.1116	26.2747
A0R5G9	12	12	26.0168	26.2133	26.0304	26.1909	26.0662	26.0734	26.0678	25.8752	26.1542
A0R5H1	17	17	31.9233	31.5452	31.9894	31.938	31.9189	31.8951	32.0166	32.0014	32.0677
A0R5H4	4	4	27.9837	27.4926	27.6265	28.1165	26.6345	27.4841	27.5974	27.4326	27.8021
A0R5H5	12	12	28.7486	28.471	28.4851	28.7472	28.5618	28.5517	28.9307	28.8624	28.5744
A0R5H6	23	23	28.8819	28.9166	28.762	28.923	28.9089	28.7744	28.9335	28.8759	28.7452
A0R5I3	23	21	27.6741	27.4858	27.4566	27.5938	27.6379	27.455	27.5702	27.6513	27.4718
A0R5I4	11	11	26.8523	26.5297	26.8461	26.9964	26.6214	26.8166	27.1573	26.952	27.0566
A0R5I5	8	8	26.0115	25.9657	25.604	25.7746	25.8052	25.5655	26.1121	26.1282	26.0064
A0R5J6	14	14	27.0118	26.9158	26.7737	26.9528	26.9883	26.9447	26.8997	26.8489	26.789
A0R5K0	17	16	27.3551	27.1636	27.1139	27.4325	27.1682	27.076	27.4014	27.2843	27.3878
A0R5K1	8	8	24.1255	24.2572	24.251	24.4055	24.2445	23.9971	24.5354	24.2724	24.4536
A0R5L0	22	15	27.6871	27.3049	27.354	27.7201	27.2233	27.4294	28.0132	27.718	27.7388
A0R5L6	8	8	28.3672	28.4794	28.607	28.6381	28.5033	28.6702	28.6754	28.6625	28.863
A0R5M2	17	17	30.1024	28.7159	29.4108	29.5456	28.0812	29.4818	28.9758	27.8148	29.1188
A0R5M3	23	23	33.4816	32.462	33.3511	33.1012	32.0275	33.5158	32.8321	31.4251	33.2356
A0R5N7	20	20	30.6003	30.5722	30.6057	30.3978	30.4993	30.5997	30.342	30.3417	30.3718
A0R5N8	20	20	31.0034	31.1429	31.081	30.9143	31.2269	31.0738	30.8116	31.0804	30.8838
A0R5P6	7	7	25.8395	25.8543	25.9451	25.8406	26.0585	25.7878	25.7115	25.8392	25.8602
A0R5Q0	8	8	24.9977	25.1092	24.3525	24.7257	24.6089	24.8252	24.8594	24.5234	24.4798
A0R5Q2	32	32	30.3496	30.5198	30.3017	30.0865	30.4713	30.1398	29.9474	30.0975	29.8128
A0R5Q4	2	2	24.0874	24.837	24.8055	23.7623	24.9356	24.5731	24.4428	24.3052	24.7193
A0R5Q8	6	6	26.3455	26.3043	26.1625	26.5034	26.3576	26.3359	26.6795	26.5466	26.2949
A0R5R0	10	10	26.6575	26.6218	26.6686	26.7193	26.7279	26.7019	26.5588	26.4053	26.7995
A0R5R1	4	4	29.2401	29.1757	29.5374	29.0691	29.4474	29.5447	28.9633	29.0613	29.5704
A0R5R3	11	11	30.464	30.3583	30.2406	30.4398	30.3099	30.2745	30.6011	30.4194	30.4297
A0R5R4	18	18	28.1154	28.1792	28.3055	28.1544	28.3473	28.336	28.3418	28.2174	28.221
A0R5R5	21	21	30.3141	30.1244	30.3513	30.5119	30.1397	30.4219	30.7992	30.7906	30.6866
A0R5R6	19	19	28.6623	28.9091	28.8589	28.6917	28.9273	28.8127	28.7649	28.8401	28.8727
A0R5R7	19	19	29.4917	29.1308	29.057	29.3993	29.2707	28.9762	29.2512	29.1371	28.8941
A0R5R8	6	6	25.7649	25.2782	25.8106	25.9436	25.6042	25.8666	25.5744	25.7392	25.7122
A0R5R9	9	9	26.4409	26.2405	26.3596	26.4181	26.3356	26.4017	26.2654	26.3105	26.2209
A0R5T7	15	15	27.865	27.407	27.7575	27.9763	27.1671	27.9699	28.0815	27.3206	28.0662
A0R5T8	11	11	27.7806	27.4908	27.9088	28.107	27.3871	28.0488	28.1404	27.2622	28.3696
A0R5U2	8	8	25.8002	25.6223	25.7118	25.9207	25.6133	25.6751	25.7279	25.6567	25.8909
A0R5U3	10	10	24.8367	25.331	25.0768	24.8511	25.1865	25.1897	24.9626	25.2133	25.0229
A0R5U8	13	13	25.309	24.9398	24.9389	25.4007	25.0077	24.9602	25.4064	25.2024	25.0988
A0R5V9	10	10	28.6427	28.369	28.6856	28.5263	28.4258	28.5537	28.6196	28.6061	28.4488
A0R5W6	13	13	28.5638	28.5049	28.4494	28.4787	28.4934	28.3647	28.5452	28.6505	28.5031
A0R5W7	6	6	25.3644	25.0126	25.1928	25.3908	25.0749	25.329	25.1903	25.0104	25.0524
A0R5X8	17	17;1	30.2992	30.274	30.2509	30.3017	30.3686	30.1783	30.316	30.3054	30.3067
A0R5X9	7	7	27.8741	27.7395	27.4766	27.9337	27.7887	27.3173	27.8589	27.7874	27.284
A0R5Y0	9	9	29.3881	29.3062	29.3202	29.3918	29.3037	29.3641	29.363	29.2846	29.2935
A0R5Y9	17	17	28.2276	28.0973	28.0827	28.2655	28.1961	28.0485	28.169	28.2281	27.9652
A0R5Z0	7	7	29.9647	28.1152	29.0491	30.078	28.3182	28.5438	29.8226	29.6887	30.0659
A0R5Z1	8	8	25.5648	25.4195	25.0939	25.3991	24.953	25.4017	25.646	25.3792	25.3194
A0R5Z2	7	7	26.2669	25.8866	26.0428	26.4184	25.9156	26.0769	26.4737	26.3058	26.0001
A0R5Z3	5	5	24.9287	24.9848	25.2073	25.0446	25.2538	24.9746	25.1883	25.5651	25.2669
A0R5Z8	5	5	24.7715	24.414	24.6556	24.8109	24.7559	24.4865	24.3026	24.8838	24.5175
A0R607	19	19	29.4905	29.5307	29.4232	29.4683	29.4923	29.365	29.3918	29.2581	29.3562
A0R609	34	34	30.7358	30.4117	30.5621	30.6277	30.7225	30.6192	30.632	30.6081	30.4174
A0R610	11	11	29.1886	29.3536	29.2358	29.2974	29.3219	28.8739	29.2491	29.1739	28.8688
A0R612	18	18	27.4569	27.4735	27.3711	27.5328	27.5284	27.2632	27.7091	27.4931	27.41
A0R613	23	23	28.4568	28.2423	28.1105	28.5063	28.4134	28.041	28.4174	28.3392	28.1612
A0R614	21	21	28.302	28.3143	28.1671	28.3411	28.2615	28.1207	28.3385	28.0628	28.2386
A0R616	27	27	31.7755	31.6621	31.6441	31.7474	31.6066	31.6184	31.7823	31.659	31.5592
A0R617	90	90	32.8672	32.873	32.7242	32.8288	32.8384	32.7282	32.7138	32.7041	32.5812
A0R618	37	37	32.5629	32.5413	32.4858	32.5766	32.6131	32.4265	32.4481	32.3886	32.2508
A0R619	6	6	26.9732	26.8305	26.752	26.9979	27.0467	26.8398	26.5919	26.7563	26.7924
A0R623	13	13	31.3391	30.8598	30.8289	31.1584	30.9822	30.8761	30.8072	30.6956	30.4419
A0R624	8	6	26.9857	26.7086	26.604	26.9544	26.8763	26.5131	27.201	26.7167	26.7864
A0R625	12	12	26.7471	26.6837	26.6193	26.7951	26.8137	26.5828	26.9736	26.8318	26.8157
A0R626	7	7	26.8962	27.0765	26.8017	27.0067	27.1714	26.8093	26.9965	26.9745	26.7974
A0R627	5	5	27.1216	26.8956	26.8849	27.2432	27.0896	26.6384	27.0624	26.7868	26.4965
A0R628	35	35	30.5095	30.5113	30.4379	30.5381	30.5557	30.3843	30.5566	30.5554	30.4675
A0R629	21	21	29.406	29.482	29.4574	29.4722	29.5171	29.3783	29.5427	29.7565	29.7548
A0R632	9	9	27.4651	27.1204	27.169	27.3796	27.223	27.2845	27.5322	27.2989	27.2198
A0R633	6	5	24.452	24.678	24.8812	24.5771	24.9361	24.8376	24.8819	24.9919	25.0225
A0R634	7	6	28.1615	28.1715	28.0697	28.1687	28.2365	28.0211	28.4115	28.3617	28.2056
A0R635	22	22	29.8124	29.874	29.955	29.8887	29.849	30.017	29.9084	29.8362	29.9639
A0R636	6	6	25.7135	25.3029	25.5514	25.98	25.2274	25.4318	25.9738	25.7127	25.7228
A0R637	13	13	29.0565	29.1013	28.8906	29.1029	29.0421	28.9151	29.0137	28.8739	28.8442
A0R638	19	19	29.2109	29.1619	29.0927	29.2557	29.257	29.0241	29.1701	29.2432	28.915
A0R639	9	9	26.4471	26.4982	26.34	26.3958	26.4202	26.1425	26.0725	26.0177	26.0474
A0R642	9	9	26.4171	26.1548	26.3176	26.389	26.1901	26.284	26.3665	26.1814	26.453
A0R643	12	12	26.9803	26.7915	26.8215	27.007	26.9326	26.8353	26.9887	27.0031	26.9766
A0R647	9	9	29.8573	29.4643	29.7224	29.4055	29.2067	29.3699	30.5994	29.6647	30.7714
A0R648	8	8	25.184	24.8437	24.8226	25.3329	24.7485	24.8423	25.2587	24.6719	25.1447
A0R652	10	9	32.6286	32.7467	32.5659	32.5677	32.6317	32.4575	32.6105	32.3848	32.541
A0R656	15	15	31.452	31.2246	31.2745	31.4263	31.1766	31.1758	31.3702	31.013	31.2899
A0R659	8	8	28.8584	27.3324	27.082	28.8299	27.1068	26.124	28.9664	27.4697	27.5095
A0R663	4	4	26.897	26.8055	26.0989	26.7821	27.0669	26.539	26.6196	26.9163	26.254
A0R665	21	21	28.3972	28.2889	28.1971	28.2374	28.2647	28.1471	28.1241	28.0867	28.0881
A0R678	21	21	30.6081	30.5134	30.5668	30.4502	30.5834	30.4931	30.3173	30.3057	30.3829
A0R679	8	7	28.9876	28.9114	28.803	28.8819	28.9321	28.5473	28.7518	29.0153	28.6963
A0R683	26	25	30.61	30.5742	30.3736	30.3778	30.493	30.2379	30.0144	30.0937	29.9121
A0R684	69	68	31.7318	31.7255	31.5595	31.4099	31.7759	31.3895	31.0348	31.2418	30.9407
A0R689	6	6	25.6885	25.9199	26.1502	25.7137	25.9122	26.0751	25.6677	25.5961	26.0089
A0R692	9	9	27.5527	26.8353	27.1347	26.2212	26.5943	26.4777	26.5071	27.0393	27.4904
A0R696	21	21	29.7945	29.5437	29.6954	29.7447	29.5929	29.5938	29.7222	29.5942	29.477
A0R6A2	8	7	28.9573	28.4011	28.5378	28.9623	28.3772	28.3213	28.8889	29.0903	29.1026
A0R6A3	17	17	25.9764	26.1057	26.1257	26.1569	26.0372	26.1047	26.0909	26.1618	25.9954
A0R6A8	8	8	27.5795	27.3273	27.5258	27.4988	27.4525	27.4777	27.3686	27.3852	27.5562
A0R6A9	10	10	26.0217	26.2574	26.2042	25.9095	26.0784	26.0427	25.5938	25.8803	25.7693
A0R6B0	6	6	27.3004	27.102	27.2029	27.2547	27.3145	27.1374	27.25	27.0765	27.2016
A0R6B1	6	6	24.5327	24.6266	24.4248	24.4036	24.2567	24.1545	24.5709	24.3102	24.352
A0R6C7	6	6	29.6099	28.7404	29.0343	29.8403	29.0463	28.8888	29.8193	29.7978	29.6537
A0R6D2	19	17	28.0023	27.7053	27.7535	27.7854	27.6462	27.7352	27.9967	27.815	27.9009
A0R6D6	17	17	29.7715	29.8716	29.658	29.7155	29.8498	29.4131	29.6821	29.88	29.4655
A0R6D7	19	19	30.3865	30.7257	30.3193	30.2498	30.4745	30.1267	30.2477	30.2864	30.0022
A0R6D9	15	15	26.8479	26.7537	26.9243	26.8419	26.8585	27.0134	26.9718	26.8327	27.171
A0R6E0	11	11	25.5734	25.3517	25.5665	25.7003	25.6902	25.6366	25.8834	25.6102	25.6196
A0R6E3	13	13	31.4359	31.0522	31.2629	31.4336	31.1907	31.2125	31.3524	31.4034	31.276
A0R6E4	6	6	24.7406	25.0582	24.8598	24.8779	24.9173	24.8719	24.9852	24.8044	25.0077
A0R6E5	15	15	29.5359	29.6985	29.6033	29.5956	29.6874	29.5826	29.6211	29.5321	29.5899
A0R6E9	11	11	27.5592	27.2307	27.4447	27.6233	27.3977	27.5253	27.5889	27.3924	27.4462
A0R6H8	18	18	24.3585	24.694	24.9915	24.6233	24.651	24.8453	24.7956	24.7862	25.0074
A0R6I9	16	16	28.5184	28.6217	28.5974	28.5692	28.5433	28.6569	28.6033	28.5842	28.6343
A0R6J9	12	12	25.1674	25.0634	25.298	25.1047	25.3795	25.5321	25.1866	25.2673	25.3749
A0R6K8	11	11	26.6004	26.3727	26.3022	26.4032	26.098	26.1738	26.1872	25.9738	26.13
A0R6K9	15	15	26.6644	26.5309	26.4333	26.1585	26.386	26.6877	26.212	26.0101	26.6546
A0R6L2	32	32	25.3016	24.9821	25.0939	24.9794	25.1641	24.663	25.091	25.0765	25.087
A0R6L9	8	8	26.9273	26.1332	25.5883	26.6956	25.9251	25.5605	26.3249	25.6842	25.6988
A0R6M0	13	13	28.6818	28.7771	28.7103	28.6859	28.7447	28.7043	28.5947	28.6617	28.6019
A0R6M1	9	9	26.4045	26.7895	26.6684	26.5633	26.7596	26.6517	26.4334	26.7372	26.4228
A0R6M2	5	5	26.9685	26.9373	26.8453	26.7243	26.7518	26.8943	26.8276	26.7025	26.6544
A0R6M5	16	15	27.2195	27.3788	27.0183	26.9897	27.1102	26.8142	26.8984	26.866	26.5487
A0R6Q0	10	10	27.9796	27.9496	27.9845	28.0992	27.9762	28.0391	28.6337	28.5058	28.4166
A0R6Q7	7	6	30.5074	30.6873	30.4892	30.2741	30.578	30.4029	30.2598	30.2445	30.1454
A0R6Q9	28	28	32.286	30.9708	30.8317	32.0838	31.0004	30.7846	31.8227	30.7715	30.7134
A0R6S0	11	11	28.7123	27.8282	27.7424	28.4584	27.8352	27.6308	28.18	27.6502	27.4623
A0R6U3	14	14	24.7931	25.1806	25.1355	25.1294	25.2218	25.4212	25.3973	25.5513	25.6266
A0R6V5	12	12	25.7213	25.5947	25.5555	25.2412	25.3961	25.4552	25.1142	25.3473	25.3923
A0R6V6	16	15;1	26.9821	26.6431	26.5982	26.5029	26.5283	26.5163	26.4925	26.3645	26.3738
A0R6Z5	27	27	27.9302	27.9959	27.9708	27.7264	27.957	27.8561	27.1839	27.7772	27.571
A0R703	3	3	25.0015	24.9362	24.8049	25.0208	24.9638	24.8278	24.9318	24.9265	24.9035
A0R710	16	16	29.2402	28.8544	28.9078	29.0691	28.9757	28.8529	28.8031	28.8586	28.7096
A0R713	4	4	27.0394	26.684	26.6641	26.9727	26.7903	26.4817	26.6776	26.7341	26.5856
A0R716	23	23	29.6959	29.4765	29.6055	29.8035	29.4954	29.5918	29.9706	29.8682	30.0553
A0R720	9	9	26.9957	27.282	27.0885	27.0114	27.0942	27.2208	26.9494	26.7763	27.0657
A0R723	6	6	24.9867	25.3226	25.1018	24.8899	25.1754	24.8161	24.3985	25.0535	24.7284
A0R724	8	8	29.2064	29.1632	28.9189	28.8995	29.0495	28.9278	28.8217	28.9454	28.7292
A0R726	14	14	26.2499	25.9899	26.2585	26.3105	26.0692	26.188	26.4761	26.4427	26.4302
A0R727	11	11	27.1403	27.0379	27.2183	27.3862	27.113	27.2067	27.6318	27.1325	27.4805
A0R729	37	30	34.857	34.6759	34.6894	34.6153	34.5462	34.6776	34.5493	34.3116	34.5536
A0R730	34	34	33.0763	32.6464	32.7601	32.8549	32.4427	32.6602	32.8043	32.3805	32.7523
A0R731	4	4	26.2264	25.726	26.1367	26.4077	26.3229	26.0205	26.3249	26.3474	26.1898
A0R742	13	13	26.8429	26.9165	27.1134	26.9258	26.952	27.1286	27.0793	27.0241	27.0642
A0R753	20	20	29.2106	30.5636	29.1291	29.0232	30.5455	29.0073	28.7809	30.4042	28.7131
A0R758	11	11	25.2007	25.1274	25.0252	25.2221	25.161	25.1213	25.3726	25.1415	25.0055
A0R773	10	10	27.3514	25.5753	25.741	27.2224	26.0924	25.0986	27.5389	26.3757	26.9265
A0R788	14	14	28.3581	28.0859	28.0753	28.3371	28.1534	28.0267	28.1095	28.0006	27.9543
A0R7D9	8	8	26.2845	26.3581	26.1821	26.0078	26.1343	26.1027	25.9326	26.2305	25.7428
A0R7E4	7	7	25.8737	25.7382	25.4906	25.0787	25.5766	25.3054	25.4488	25.2586	24.831
A0R7F4	20	20	26.1419	26.4143	25.8739	25.8782	26.3525	25.8102	25.5142	25.9488	25.1797
A0R7F6	7	7	31.0375	31.0541	31.3777	30.9556	30.9433	31.2571	30.8598	30.9677	30.9931
A0R7F9	12	12	32.1416	32.2481	32.4847	32.0989	32.401	32.3291	31.9619	32.1827	32.2946
A0R7G2	21	21	27.6415	27.46	27.4239	27.7246	27.6213	27.455	27.7077	27.4546	27.528
A0R7G6	26	26	32.7646	32.5883	32.5023	32.5318	32.5225	32.5411	32.3926	32.2413	32.2059
A0R7G7	15	15	27.5034	27.5664	27.9537	27.6257	27.6321	27.5674	27.4719	27.2582	27.7869
A0R7G8	9	9	27.0149	26.269	26.7214	27.2631	26.7498	26.8666	27.573	27.0077	26.9937
A0R7H5	55	55	30.9818	31.0437	30.8887	30.9704	31.0711	30.8542	30.9675	30.9732	30.923
A0R7I2	22	22	28.5239	28.5982	28.5155	28.525	28.6219	28.4494	28.6235	28.6431	28.5044
A0R7I3	7	7	25.7821	25.3985	25.737	25.9063	25.504	25.7713	25.9494	26.0319	26.3608
A0R7I5	25	25	27.6049	27.5124	27.306	27.5916	27.4533	27.4343	27.6919	27.5578	27.5176
A0R7I9	16	16	30.4077	30.2244	30.3585	30.3151	29.9931	30.2459	30.2035	30.3028	30.13
A0R7J0	6	6	29.9781	29.9506	29.8932	30.037	29.9863	29.8975	29.9509	29.7152	30.0093
A0R7J1	17	17	27.8069	27.6463	27.727	27.8281	27.7446	27.5539	27.7661	27.6253	27.3778
A0R7J3	22	22	28.695	28.8542	28.9791	28.7571	28.556	28.9017	28.8585	28.7013	29.0148
A0R7J4	9	9	27.5336	27.7292	27.6529	27.5666	27.5419	27.6638	27.5713	27.3743	27.6758
A0R7J6	18	18	30.9458	30.7299	30.9312	30.8607	30.812	30.8477	30.6413	30.8108	30.6679
A0R7J7	7	7	28.1463	27.9561	28.0955	27.9966	28.0544	27.9234	28.0832	28.168	28.1287
A0R7K1	23	23	28.289	28.235	28.1775	28.1939	28.1401	28.1351	28.1229	28.284	27.9904
A4ZHR8	30	30	33.2452	33.1805	32.9914	33.0336	33.1805	32.9407	32.8965	32.9603	32.7485
A4ZHT6	8	8	26.6405	26.5983	26.3332	26.58	26.4663	26.4176	26.4761	26.4708	26.3623
O52199	8	8	25.2616	25.4814	25.0513	25.3498	25.3057	25.2703	25.4417	25.2253	25.3589
O52200	17	17	25.4353	25.2508	25.1398	25.7122	25.0923	24.9049	25.7648	25.489	24.9142
O68956	26	26	29.0099	29.0768	28.9822	29.1588	29.0388	28.8344	29.0533	29.1057	29.0161
O85501	9	9	31.4513	31.1737	31.5276	31.393	31.3913	31.3378	31.2628	31.4348	31.3682
P0CH00;P0CG99	44	44;44	33.0718	32.9197	33.0255	33.7028	32.6091	33.474	34.1002	33.8899	34.3668
P0CH37;P0CH36	13	13;13	31.7825	31.8227	31.6248	31.6199	31.7408	31.4896	31.4032	31.6199	31.2926
P42829	14	14	31.2259	31.2825	31.2502	31.2096	31.0213	31.303	31.0864	30.825	30.8604
P48354	49	49	31.7136	31.7125	31.6528	31.6545	31.7075	31.5865	31.6944	31.6944	31.6281
P60281	81	81	33.6107	33.6821	33.5631	33.46	33.718	33.5119	33.0612	33.3174	33.0454
P71533	58	58	31.8012	31.6747	31.7025	31.7901	31.7478	31.6531	31.6995	31.6671	31.5822
P71534	15	15	30.4298	30.4478	30.4058	30.4178	30.5246	30.4058	30.3541	30.4327	30.3506
Q2M5K3	13	13	27.5373	27.3649	27.5184	27.5711	27.4792	27.5174	27.6482	27.4264	27.5792
Q2YHI9	4	4	26.568	26.7493	26.9045	26.4041	26.5701	26.5985	26.3047	26.0175	26.5361
Q3I5Q7	15	15	30.1272	30.2178	30.179	29.951	30.2978	30.3991	29.8853	30.0621	29.9706
Q3L885	105	105	31.0901	31.0429	30.9548	31.115	31.007	31.0354	30.9885	30.9642	30.9397
Q3L887	37	37	31.7386	32.2705	31.5801	31.3105	31.9097	31.3155	30.9116	31.3948	30.9461
Q3L891	116	113	32.0598	32.0306	31.8564	31.8902	32.0152	31.8262	31.48	31.585	31.48
Q50441	9	9	31.2705	31.6878	31.5864	31.461	31.7136	31.7561	31.4249	31.7432	31.3962
Q59560	23	23	30.7656	31.7471	30.646	30.5537	31.9778	30.5337	30.2629	31.6353	30.1219
Q9AFI5	9	9	30.5629	30.6753	30.6255	30.3927	30.6502	30.5228	30.3799	30.5259	30.373
Q9F868	14	14	27.3382	27.4991	27.4886	27.684	27.6899	27.6191	28.0736	27.7437	28.0881
Q9RMN9	6	6	24.5705	24.5401	24.6348	24.4363	24.5938	24.7601	24.548	24.2826	24.5495
Q9RP48	26	26	27.6674	27.5952	27.5068	27.8135	27.6044	27.4527	27.9164	27.7638	27.8876
Q9X5M0	25	25	30.9237	30.8298	30.8158	30.8224	30.9063	30.7868	30.8539	30.9109	30.6665
Q9X5M1	18	18	28.9904	28.9823	29.0676	28.9688	29.1094	28.9825	28.9953	29.0139	28.921
Q9ZHC5	13	13	32.4577	32.3186	32.7319	32.2435	32.2754	32.5978	32.5876	32.4487	32.6504

## Sheet: Table S-3
Majority protein IDs	Peptides	Peptide counts (unique)	DETA-NO_T1B1	DETA-NO_T1B2	DETA-NO_T1B3	DETA-NO_T2B1	DETA-NO_T2B2	DETA-NO_T2B3	DETA-NO_T3B1	DETA-NO_T3B2	DETA-NO_T3B3
A0QND6	26	26	30.6665	30.7287	30.5336	30.6907	30.5356	30.5622	30.6339	30.4591	30.5057
A0QND7	13	13	28.6532	28.5836	28.6332	28.6101	28.6415	28.6875	28.7195	28.8529	28.7076
A0QNE0;A0QRT3	42	42;22	31.2458	31.295	31.2475	31.2201	31.1829	31.2427	31.2701	31.1924	31.2861
A0QNE2	6	6	28.5245	28.106	28.4352	28.2869	28.2642	28.2777	28.5007	28.1671	28.4881
A0QNF2	10	10	27.0451	27.2662	27.3396	27.3056	27.2032	27.2511	27.1326	27.2882	26.8877
A0QNF5	6	6	27.841	27.7522	27.472	27.7846	28.114	27.7477	28.5974	28.3986	28.0265
A0QNF6	16	16	33.133	33.0035	33.1668	33.1905	33.021	33.1446	33.2682	33.0719	33.2334
A0QNG1	19	19	28.5859	28.4249	28.6386	28.5036	28.4841	28.6273	28.3524	28.4344	28.6547
A0QNG2	15	15	28.4626	28.4462	28.614	28.4382	28.4438	28.6906	28.6498	28.5313	28.7368
A0QNG5	14	14	27.9914	27.9722	28.1535	27.9539	27.9109	28.1097	28.0886	27.9307	28.1252
A0QNG6	6	6	25.7467	25.5065	25.6171	25.8504	25.7491	25.6307	25.9265	25.6238	25.603
A0QNG7	16	16	30.4322	30.1272	30.3496	30.3638	30.143	30.3042	30.345	30.1838	30.4194
A0QNH4	15	15	25.5904	25.4484	25.7684	25.5933	25.6655	25.5504	25.6985	25.7227	25.8554
A0QNH5	9	9	24.4556	24.4868	24.4399	24.7175	24.4974	24.4412	24.5714	24.6627	24.4862
A0QNH6	7	7	24.7908	24.1948	24.2752	24.5062	24.4835	24.5617	24.8274	24.6234	24.7805
A0QNH8	6	6	27.5659	27.6676	27.5247	27.6374	27.5448	27.584	27.456	27.4049	27.4391
A0QNI4	11	11	26.6593	26.513	26.4522	26.5236	26.504	26.3765	26.6127	26.6185	26.6686
A0QNI7	10	10	27.0241	27.0542	26.7091	27.1062	26.9967	26.8634	26.8122	26.9275	26.6378
A0QNI9	25	25	28.6907	28.6011	28.5949	28.6372	28.6258	28.7387	28.593	28.4767	28.5892
A0QNJ0	11	11	26.3516	26.3485	26.0959	26.3474	26.396	26.38	26.1953	26.3421	26.2475
A0QNJ1	22	22	26.3846	26.1677	26.2881	26.3835	26.2442	26.4215	26.3727	26.1838	26.4123
A0QNJ2	16	16	26.8861	26.8641	26.9083	26.9301	26.8485	27.0172	26.7281	26.6988	26.8707
A0QNJ5	2	2	29.1369	28.9884	28.2629	29.3996	28.5543	29.0159	29.0276	28.4939	28.9314
A0QNJ6	3	3	28.0944	27.8966	27.6917	28.0022	27.027	28.0909	27.8877	27.1224	27.7708
A0QNJ7	23	23	30.1084	29.8594	29.8547	29.9595	29.8411	29.9524	29.6936	29.4988	29.6494
A0QNK0	5	5	27.0342	26.9858	26.8718	26.8067	26.7537	26.9352	27.014	26.6918	26.7803
A0QNK1	21	21;6	27.5514	27.2054	27.2994	27.3879	27.2079	27.3419	27.4143	27.2427	27.3333
A0QNK4	9	9	27.2531	26.3998	26.324	26.8586	26.3038	26.6246	26.985	26.411	26.7272
A0QNL0	11	11	26.1001	25.7337	25.7117	26.1763	25.9198	26.0636	25.8645	25.7156	25.9198
A0QNL1	7	7	25.5931	25.1194	25.4399	25.4407	25.3652	25.5082	25.3052	25.0683	25.8033
A0QNL6	10	10	25.4299	25.1604	25.4803	25.1412	25.6333	25.4886	24.8377	25.5135	25.2133
A0QNM0	14	14	27.9898	27.9858	27.5275	27.8065	27.405	27.6082	27.573	27.4908	27.5325
A0QNM1	6	6	26.5076	26.5806	26.1887	26.3813	26.1828	26.0714	26.1719	26.0521	25.9293
A0QNM2	14	13	27.5895	27.5017	27.6611	27.5757	27.6991	27.5307	27.6867	27.464	27.7248
A0QNM4	15	15	28.1257	27.9375	28.2322	28.2589	28.181	28.0765	27.3424	27.1566	27.4394
A0QNM5	11	11	26.9234	26.7471	27.1352	26.9107	27.0468	26.9722	27.0476	27.0306	27.0947
A0QNM9	9	9	25.7131	25.4668	25.2186	25.535	25.3991	25.1647	25.7238	25.6171	25.6172
A0QNN0	17	17	29.5666	29.4907	29.5287	29.5464	29.4871	29.4437	29.487	29.5647	29.5375
A0QNN6	18	18	28.4224	28.4663	28.4735	28.492	28.5116	28.4093	28.4682	28.477	28.459
A0QNN7;A0QZQ2	10	10;8	28.9456	28.7621	28.7441	28.9035	28.8847	28.7192	28.8924	28.6078	28.7413
A0QNN8;A0QZQ3	19	19;14	30.4622	30.4429	30.3106	30.4712	30.4622	30.3278	30.291	30.287	30.2983
A0QNP2	16	16	28.5652	28.9343	29.1125	29.0846	28.6455	29.3516	30.3097	30.1257	30.173
A0QNP8	11	11	27.3301	27.2848	27.1639	27.1945	27.3092	26.9742	27.2124	27.1527	26.9108
A0QNP9	10	10	25.7936	26.0208	25.7928	25.6489	25.8077	25.8366	25.7281	25.7137	25.7227
A0QNQ5	12	12	27.0278	26.7397	26.8768	26.881	26.9099	26.8962	27.2257	27.1785	27.1791
A0QNQ7	4	4	26.8799	26.6895	26.5982	27.2765	27.6986	26.9626	26.6996	27.2103	26.9132
A0QNQ9	13	13	27.8178	27.9366	27.5092	27.5938	27.8404	27.5475	27.1984	27.3416	27.232
A0QNS1	5	5	25.6849	25.3033	25.3563	25.5071	25.4292	25.1562	25.5885	25.1838	25.4592
A0QNS4	7	7	26.9911	26.9144	26.9122	26.9952	26.8234	26.7384	26.724	26.856	26.7145
A0QNT6	18	18	27.667	27.4336	27.6696	27.5662	27.5629	27.6357	26.8948	26.9951	27.3892
A0QNU4	9	9	27.0144	26.9598	26.7905	26.843	26.9555	26.7642	26.7927	26.6431	26.6207
A0QNW6	8	8	26.295	26.0848	26.1856	26.3691	26.1033	26.0553	26.5165	26.1471	26.1645
A0QNX2	5	5	26.0004	25.5301	25.8107	26.7361	25.7323	26.556	27.2279	26.6664	27.1589
A0QNY0	8	1	27.9063	27.5407	27.8285	27.116	27.1913	27.2123	26.4886	26.4281	26.4199
A0QNY8	17	17	26.1256	25.6511	25.8884	25.9536	26.1209	26.0529	26.2623	26.1872	26.2197
A0QNY9	4	4	24.8202	24.4017	24.4492	24.8256	24.3255	24.5505	25.0095	24.4504	24.6905
A0QNZ3	16	16	31.7135	31.7355	31.5055	31.5551	31.6291	31.2943	31.6937	31.4867	31.2434
A0QNZ6	10	10	26.1764	26.3749	26.3646	25.907	26.124	26.1481	25.9562	25.9003	25.8072
A0QNZ7	17	17	28.0354	27.9216	28.0938	28.1387	27.9507	28.1223	28.1294	28.1336	28.2011
A0QNZ8	10	10	26.1224	25.9455	25.8757	25.9228	25.8703	26.094	25.9929	25.9537	26.1384
A0QNZ9	7	7	24.7168	24.8798	24.8196	25.1177	24.9123	24.7577	24.3072	24.5329	24.6701
A0QP01	14	14	27.9965	27.7221	27.8768	27.9994	27.7641	27.9326	28.3414	27.9234	28.0604
A0QP02	18	14	25.8599	25.292	25.2444	25.8425	25.4777	25.2529	25.3884	24.8888	24.7813
A0QP06	35	35	31.6384	31.564	31.5252	31.6883	31.5375	31.4896	31.6462	31.4856	31.5031
A0QP07	2	2	26.2978	25.5386	25.7464	25.9741	25.6869	25.5984	26.4506	25.8751	25.9107
A0QP08	4	4	27.0385	26.5795	26.7626	26.9626	26.4544	26.7861	27.502	26.8686	27.0451
A0QP10	13	13	30.1532	29.9024	30.0601	30.08	29.8256	29.9306	29.984	29.7965	29.8516
A0QP11	43	43	31.0719	31.2116	30.9535	31.1523	31.049	30.9546	31.2481	31.1455	31.0507
A0QP13	7	7	26.1332	26.0015	26.1589	25.9743	25.8897	26.0015	25.9815	25.7522	26.0554
A0QP15	11	11	28.3892	28.4904	28.3241	28.3798	28.4865	28.4077	28.3286	28.3713	28.4382
A0QP16	15	15	29.6749	29.9628	29.645	29.7948	29.9487	29.8009	29.6817	29.7365	29.6581
A0QP17	5	5	25.6543	25.2254	25.5471	25.3413	25.2347	25.3748	25.2418	24.816	25.1603
A0QP18	13	13	24.977	24.887	25.1863	24.4967	24.837	24.765	24.6175	24.6514	25.2711
A0QP27	36	36	30.2701	30.0837	30.1586	30.1915	30.1545	30.039	30.0174	29.9539	30.0117
A0QP28	7	7	26.9369	27.0828	27.1355	27.0679	26.6962	27.1685	27.0228	27.2068	27.0752
A0QP29	14	14	27.1838	27.2761	27.0529	27.1856	27.3071	26.9455	26.8751	27.0327	26.8226
A0QP32	32	32	31.725	31.7487	31.5712	31.6949	31.6643	31.5224	31.4649	31.4549	31.3821
A0QP38	9	9	26.6743	26.6925	26.5072	26.7121	26.6428	26.5544	26.8947	26.801	26.6466
A0QP45	8	8	25.0431	24.6705	25.0053	24.9564	24.7467	24.8275	25.1462	24.9576	24.8993
A0QP47	11	11	26.8393	26.8334	26.9338	26.8624	26.7812	26.8851	26.9096	26.7351	27.0764
A0QP86	13	13	27.7021	27.7526	27.5567	27.7325	27.7416	27.3608	27.4337	27.4598	27.3143
A0QP88	8	8	26.1705	25.9315	26.5341	26.1699	26.1042	26.3863	26.3405	26.5268	26.5916
A0QP89	29	29	28.5345	28.0796	28.3599	28.3461	28.2363	28.3933	28.7463	28.5179	28.5531
A0QP90	22	21	28.5067	28.2662	28.4018	28.2586	28.1752	28.242	28.3835	28.5038	28.3228
A0QP93	20	20	30.209	30.355	30.1695	30.2529	30.2075	30.0295	30.3218	30.324	30.1517
A0QPD6	12	12	28.116	28.3507	28.0901	28.1795	28.2552	28.2107	28.0427	28.0787	28.1148
A0QPE0	20	20	25.2565	25.084	25.0666	25.1883	24.9614	25.5938	24.9933	24.8102	25.5108
A0QPE1	6	6	26.2297	26.026	25.6166	26.2263	25.8048	26.1012	26.5347	26.1007	25.9452
A0QPE3	25	25	27.1307	27.4926	27.1341	27.3102	27.4013	27.3116	27.3956	27.4344	27.3881
A0QPE4	14	14	27.6455	27.5727	27.7355	27.4625	27.3668	27.6001	27.7184	27.6544	27.844
A0QPE5	43	43	29.3865	29.4908	29.4968	29.484	29.5404	29.575	29.5923	29.5159	29.6205
A0QPE6	14	14	29.289	28.5063	28.8535	28.9184	28.67	29.2129	29.4067	28.8867	29.2791
A0QPE7	32	32	32.1432	32.1908	32.0849	32.1414	32.309	32.1122	32.4161	32.4771	32.3015
A0QPE8	16	16	30.9234	31.1806	30.6848	31.0074	31.0982	30.7639	31.077	31.0889	30.6733
A0QPF6	15	14	26.5322	26.2289	26.2038	26.5793	26.378	26.1284	26.1108	26.0902	25.8629
A0QPG1	15	15	29.5195	29.5165	29.5146	29.4871	29.4617	29.5531	29.7081	29.5308	29.6218
A0QPG2	14	14	28.7617	28.5309	28.5443	28.6977	28.6319	28.4876	28.7796	28.578	28.5552
A0QPG3	14	14	30.0581	29.953	30.0387	30.0101	29.9946	30.0312	29.8495	29.856	29.9531
A0QPG4	11	11	26.2383	26.2617	26.3274	26.3151	26.4504	26.3033	25.9898	26.2606	26.2216
A0QPG6	9	9	27.978	28.2825	28.3424	28.0873	28.187	28.2525	27.8085	28.2487	28.2743
A0QPG9	7	7	27.0951	26.9363	26.4806	27.0976	27.034	26.9588	27.41	26.7977	26.9619
A0QPH5	88	85	31.3096	31.316	31.1842	31.2469	31.3393	31.192	31.1008	31.1424	31.0267
A0QPH6	37	37	29.8751	29.8473	29.7007	29.8392	29.8293	29.6827	29.6642	29.731	29.6008
A0QPI4	15	15	28.6971	28.7096	28.743	28.7335	28.6236	28.7202	28.7227	28.6407	28.6399
A0QPJ0	6	6	29.7536	29.7854	29.7554	29.742	29.8101	29.7369	29.4999	29.5803	29.5451
A0QPJ7	14	14	27.7563	27.7108	27.6688	27.7123	27.6946	27.6682	27.7773	27.5219	27.7392
A0QPL1	5	5	24.9254	25.2657	24.9975	24.7359	24.7533	24.7	24.7073	25.0353	24.8196
A0QPL6	7	7	26.2061	26.4273	25.8384	26.6447	25.7008	26.2005	26.6163	26.4583	26.288
A0QPM0	17	17	26.9273	26.7576	26.7672	26.8991	26.7567	26.6337	26.7936	26.6269	26.8226
A0QPM9	9	9	25.3754	25.6277	25.555	25.5861	25.5851	25.5096	25.4267	25.7001	25.6056
A0QPN0	13	13	26.3642	26.4563	26.5936	26.3902	26.5331	26.53	26.6682	26.5422	26.4525
A0QPN1	25	25	28.94	28.8567	28.9755	29.0313	29.0143	28.9939	29.1108	28.9845	29.0675
A0QPN2	25	25	28.7412	28.7053	28.7856	28.8437	28.8734	28.7441	28.8336	28.8292	28.8077
A0QPP0	12	12	28.8899	29.2868	28.7104	28.8771	29.2811	29.091	29.1427	29.2705	28.8896
A0QPQ5	8	8	25.2581	25.4599	25.2576	25.1597	25.2561	25.3643	25.1617	25.3361	25.439
A0QPR6	7	7	24.5383	24.6197	24.5883	24.7537	24.5725	24.8522	25.0759	24.7822	25.038
A0QPS6	16	16	26.5902	26.5789	26.7501	26.5676	26.4586	26.7489	26.566	26.5327	26.6891
A0QPS9	13	13	25.2613	25.0984	25.112	25.1234	25.2775	24.9607	25.189	24.9306	25.1144
A0QPV4	20	20	30.039	30.0794	30.2526	30.3708	30.032	30.2868	30.258	30.4119	30.4689
A0QPV5	9	9	25.0682	25.5577	25.1829	25.3239	24.8942	25.2429	25.5123	25.3263	25.4497
A0QPW0	7	7	27.0658	26.9234	26.4351	27.7456	27.255	26.7868	28.4978	28.5249	27.2314
A0QPW1	6	6	26.0023	25.7619	25.9834	26.7484	26.6242	26.369	27.4101	27.5887	26.5533
A0QPW2	13	13	28.3277	28.0513	27.7678	28.2868	28.3528	28.0083	28.2212	28.1242	27.7445
A0QPW5	7	7	24.8981	24.6662	24.7858	24.8815	24.804	24.6659	25.368	25.0803	24.8894
A0QPX3	15	15	30.5466	30.7153	30.4351	30.6487	30.5788	30.5499	30.725	30.6813	30.4768
A0QPX4	10	10	27.4562	27.6549	27.5593	27.6473	27.8229	27.4235	27.6239	27.7284	27.5249
A0QPY2	4	4	29.886	29.4108	29.4626	29.6794	29.0744	29.2472	28.8665	28.1875	28.7175
A0QPY7	3	3	24.8194	24.5346	25.025	24.7446	24.8545	24.8182	24.7101	24.9747	25.0513
A0QQ02	6	6	26.5031	26.5691	26.2925	26.3946	26.2577	26.3202	26.6443	26.2757	26.1981
A0QQ17	9	9	25.9477	25.7084	26.1354	26.0196	25.8124	25.9975	25.7944	26.0659	26.2281
A0QQ22	15	15	27.6077	27.5719	27.6411	27.3799	27.6127	27.6339	27.0738	27.2616	27.5946
A0QQ23	8	8	25.1348	25.8905	24.8993	25.2992	25.8143	25.4832	24.9695	25.5761	24.8509
A0QQ26	21	21	27.4366	27.5787	27.2099	27.3221	27.4825	27.2425	27.1643	27.2281	27.0453
A0QQ30	5	5	26.1754	25.9837	26.0954	26.1581	26.2775	26.2587	26.5423	26.7773	26.4235
A0QQ37	8	6	26.2689	26.3202	26.7366	26.3493	26.0695	26.2585	26.6053	26.3111	26.4638
A0QQ46	9	9	27.1079	26.7617	27.008	26.8201	26.9363	26.8712	26.1732	26.8021	26.1015
A0QQ51	12	12	27.4462	27.3058	27.4508	27.341	27.5086	27.4015	27.3146	27.2749	27.2486
A0QQ52	11	11	26.0062	26.2369	25.8843	26.2151	26.0748	25.9285	26.3203	26.2649	26.0534
A0QQ56	11	11	26.6978	26.4121	26.4961	26.8663	26.571	26.6714	27.1123	26.7727	26.8585
A0QQ58	11	11	29.5049	29.1938	29.2831	29.5946	29.1067	29.3581	29.6764	29.2287	29.3877
A0QQ60	6	6	25.0286	25.2358	24.8994	25.1195	25.3653	25.1732	25.0373	25.0461	25.2904
A0QQ61	18	18	29.0618	28.8675	28.6458	28.8939	28.9826	28.7932	28.8165	28.5582	28.5704
A0QQ62	16	16	29.023	28.7915	28.8977	28.9427	28.7755	28.8586	28.8247	28.6402	28.7841
A0QQ63	4	4	26.2982	26.6641	26.2404	26.4568	26.5239	26.6087	26.3525	26.5433	26.6074
A0QQ65	23	23	31.5899	31.337	31.3923	31.5781	31.2711	31.4071	31.559	31.3275	31.4302
A0QQ67	9	9	26.9517	26.9873	27.0005	26.9904	27.1771	27.1271	27.2758	27.5953	27.3589
A0QQ98	5	5	25.6558	26.1366	26.0053	25.8933	26.1804	26.0912	25.9903	26.0024	26.288
A0QQA1	9	9	24.7737	24.6039	24.5302	24.8268	24.9626	24.4619	24.2082	24.7038	24.3134
A0QQA2	7	7	24.2046	24.0659	24.0689	24.1682	24.2818	24.1283	24.3606	24.614	24.4575
A0QQA8	13	13	27.9324	28.0201	27.8421	27.7813	27.9852	27.7136	27.6773	27.6877	27.5856
A0QQB0	41	41	30.7866	30.5994	30.6044	30.8134	30.4162	30.5666	30.8785	30.7027	30.7656
A0QQB2	15	15	28.569	28.7547	28.3929	28.7006	28.8099	28.5036	28.7458	28.7199	28.5354
A0QQB4	13	13	26.8461	26.6431	26.4646	26.5572	26.6928	26.5966	26.7327	26.7148	26.6642
A0QQC1	15	15	30.785	30.9127	30.7596	30.835	30.9494	30.7908	31.0521	30.9445	30.8816
A0QQC2	10	10	26.4903	26.4188	26.5636	26.5905	26.4292	26.5915	27.1228	27.17	27.0255
A0QQC8	43	43	33.3709	33.4363	33.3586	33.4228	33.3866	33.396	33.2685	33.2994	33.3888
A0QQC9	12	12	28.6641	28.4198	27.5802	28.4149	27.8889	27.9861	28.0574	28.6325	28.5318
A0QQD0	10	10	26.214	26.0819	26.441	26.1759	26.2516	26.2148	26.0774	25.9661	26.2056
A0QQD7	10	10	26.7417	26.5823	26.5235	26.6505	26.6538	26.4569	26.6852	26.7116	26.5663
A0QQD8	15	15	26.1539	26.1314	26.1575	26.2384	26.149	26.3322	26.3512	26.119	26.7524
A0QT56;A0QQE2	6	6;6	24.1763	25.1633	24.8586	24.1411	25.1536	25.0165	23.7121	24.1345	24.88
A0QQF0	50	48	29.8801	29.7275	29.7791	29.8489	29.7193	29.698	29.7501	29.6346	29.6055
A0QQF4	13	13	28.1222	28.1467	28.2986	28.1738	28.1199	28.158	28.2457	28.1498	28.3518
A0QQF8	9	9	26.1198	26.0011	25.5137	25.9403	26.0678	25.879	26.4259	26.2875	25.7711
A0QQF9	17	17	29.4024	29.2044	29.3344	29.395	29.3191	29.3238	29.7486	29.43	29.55
A0QQG1	8	8	25.7023	25.6988	25.6795	25.7874	25.7106	25.5688	25.8122	25.6632	25.645
A0QQG9	5	5	27.5625	27.1373	27.3713	27.4913	27.2611	27.4359	27.4946	27.3161	27.3035
A0QQH1	10	10	27.2708	27.0512	27.1139	27.1995	26.7878	26.9514	27.2994	27.2787	27.3259
A0QQH2	5	5	28.7926	28.4671	28.1951	28.8119	28.336	28.5714	29.0036	28.7708	28.6561
A0QQH7	17	17	29.5974	29.7418	29.5676	29.6015	29.6636	29.5148	29.55	29.5615	29.3642
A0QQH8	10	10	26.9777	26.9486	26.7928	26.9187	26.8539	26.7483	26.7977	26.9546	26.6377
A0QQI0	10	10	25.3752	25.2429	25.3528	25.3126	25.2913	25.2249	25.9828	25.7532	25.7121
A0QQI1	11	11	26.5449	26.3906	26.5246	26.4087	26.4646	26.3639	26.4454	26.2656	26.3329
A0QQI4	9	9	27.8935	28.0121	28.0445	27.8967	28.008	28.0825	27.9768	28.0573	28.0947
A0QQI6	6	6	27.9883	27.8988	27.8967	28.1898	27.9273	27.8468	28.0869	28.1187	27.9083
A0QQI7	17	17	28.7627	28.666	28.7227	28.8006	28.8109	28.7933	28.9477	28.9957	28.9235
A0QQJ3	6	6	26.8638	26.4228	26.9945	26.9494	26.7793	26.7839	27.0273	26.818	26.9446
A0QQJ4	23	23	31.5735	31.5704	31.4973	31.6596	31.4841	31.5621	32.0192	31.8642	31.774
A0QQJ6	6	6	26.5828	26.748	25.8814	26.3249	26.8417	26.5636	26.2702	26.2795	25.8453
A0QQJ9	16	16	27.3988	26.9474	27.3456	27.1755	27.1335	27.2964	27.1978	27.0092	27.2262
A0QQK0	21	21	26.7808	26.7218	26.5459	26.5613	26.715	26.4384	26.8297	26.8748	26.709
A0QQK1	12	12	25.0807	25.2024	24.995	25.1458	25.3375	25.0366	25.4795	25.574	25.4758
A0QQK3	19	19	25.4671	25.0762	25.2921	25.6966	25.6996	25.4927	25.5965	26.0546	25.8848
A0QQK6	6	6	26.0667	26.3026	26.4356	26.1534	26.4908	26.4226	26.4023	26.3075	26.3396
A0QQK7	13	13	27.4323	27.6023	27.5029	27.574	27.5804	27.3949	27.3793	27.5677	27.4978
A0QQK8	16	16	28.7858	28.5049	28.6531	28.6227	28.7466	28.5476	28.651	28.6781	28.5393
A0QQK9	2	2	26.3052	26.3614	26.304	26.0356	26.0614	26.0775	26.0293	25.8994	26.1633
A0QQL0	11	11	29.67	29.3925	29.4885	29.6331	29.5818	29.4709	29.6036	29.4653	29.524
A0QQL2	11	11	25.8184	25.7399	25.8187	25.8259	25.8842	25.9244	25.942	25.6706	26.1445
A0QQM2	15	15	27.3209	27.2259	27.1021	27.1232	27.3135	27.0164	27.4347	27.2128	27.0926
A0QQM7	3	3	24.5318	24.592	24.7585	24.3578	24.8342	24.8157	24.5762	24.6624	24.9663
A0QQN1	6	6	29.4881	29.5053	29.3518	29.5824	29.9422	28.9964	29.3277	29.6998	29.1322
A0QQP0	9	9	26.6831	26.723	26.4205	26.6859	26.5328	26.2414	26.5912	26.1244	26.3883
A0QQP1	9	9	29.1902	29.2141	29.0972	29.2288	28.9982	29.0802	29.1581	28.9235	28.9151
A0QQP2	25	25	30.8898	30.7069	30.6599	30.7679	30.7517	30.5604	30.3189	30.2614	30.2684
A0QQP5	7	7	25.4847	25.2774	25.3582	25.2674	25.2381	25.2984	25.4523	25.3183	25.254
A0QQP8	4	4	28.2193	28.4521	28.048	28.3125	28.3079	28.0812	28.2666	28.2763	28.082
A0QQP9	5	5	26.6141	26.4587	26.6913	26.9465	26.7976	26.8343	26.9114	26.9078	26.9343
A0QQQ0	5	5	27.6772	27.4852	27.6079	27.6361	27.4507	27.5543	27.7373	27.6024	27.5578
A0QQQ1	6	6	30.4941	30.3651	30.3053	30.4789	30.4433	30.3111	30.3886	30.4143	30.3206
A0QQQ4	8	8	24.5781	24.5918	24.6684	24.6054	24.8066	24.5853	24.5213	24.6087	24.7153
A0QQQ7	4	4	24.7867	24.2856	24.7081	24.5997	24.2794	24.7001	25.0103	24.3836	24.4131
A0QQR3	9	9	25.2373	24.763	25.2802	25.1528	24.8436	25.1826	25.0085	24.7352	25.0009
A0QQS3	12	12	28.8291	28.8856	28.8052	29.0107	28.7769	28.8356	29.3708	29.1638	29.0349
A0QQS4	26	25	27.2808	27.4312	27.2475	27.222	27.4473	27.4909	27.7056	27.6017	27.4113
A0QQS6	6	6	26.8545	26.7623	26.6823	26.892	26.8542	25.8964	27.0338	26.9536	25.706
A0QQS7	7	7	26.9157	27.1387	26.8918	27.118	27.0567	27.0304	27.0391	27.0672	27.0224
A0QQS8	11	11	27.4956	27.2126	27.4577	27.5325	27.3795	27.5582	27.5537	27.2041	27.6551
A0QQT1	8	8	25.2666	25.6479	24.9581	25.4919	25.5714	25.3937	25.623	25.631	25.4384
A0QQT2	22	22	27.2573	27.0828	27.3284	27.1764	27.2542	27.2906	27.092	26.9608	27.1509
A0QQU1	10	10	26.2558	26.0267	26.4059	26.0962	26.1181	26.3899	26.5696	26.2493	26.5868
A0QQU2	13	13	28.1317	27.8991	28.2297	28.1454	28.1365	28.2904	27.7794	27.4777	28.0393
A0QQU5	39	38	35.6766	36.0039	35.7213	35.7792	35.8995	35.7214	35.4354	35.6441	35.6371
A0QQU7	4	4	24.6448	24.5342	24.7589	24.6552	24.578	24.6365	25.0966	24.8854	24.9439
A0QQV2	4	4	25.4937	26.1366	25.8079	25.8696	25.6757	25.3981	25.3094	26.1267	25.9135
A0QQV4	16	16	27.6441	27.67	27.2057	27.3172	27.6139	27.1322	26.9012	27.1252	26.8686
A0QQW0	12	12	25.8179	25.545	25.8211	25.6326	25.8166	25.7409	25.4902	25.6011	25.8102
A0QQW2	8	8	25.0728	24.9468	25.1378	24.9742	25.1717	25.0948	24.9777	25.0452	25.0479
A0QQW4	25	25	28.4648	28.308	28.5223	28.4435	28.382	28.3569	28.3851	28.3306	28.4449
A0QQW5	18	6	25.4688	25.2233	25.4591	24.7782	25.1641	25.2432	25.0355	25.1383	25.4786
A0QQW6	4	4	26.8985	26.6938	26.5421	26.8688	26.6466	26.748	26.8276	26.239	26.4735
A0QQW8	26	26	32.0875	32.3696	32.2364	32.2536	32.1172	32.2467	32.1289	32.2269	32.2273
A0QQX4	15	15	27.6494	27.6627	28.3636	27.5579	27.8144	28.1771	27.7869	27.661	28.3949
A0QQX6	28	28	32.3212	32.6213	32.0664	32.1305	32.3687	31.8521	31.6995	31.9197	31.7017
A0QQX7	16	16	30.5713	30.5039	30.4557	30.6102	30.5165	30.4323	30.3171	30.3407	30.2515
A0QQX8	25	24	32.836	32.747	32.807	32.8271	32.7283	32.7261	32.5088	32.4791	32.6227
A0QQY0	13	13	27.2055	26.944	27.3455	27.1804	27.1148	27.2004	27.3313	27.0931	27.3543
A0QQY1	8	8	25.8574	26.0622	25.9927	25.987	26.1581	25.8651	25.9787	26.2054	26.0405
A0QQY2	15	15	26.4842	26.2437	26.8353	26.5683	26.6748	26.7813	26.7715	26.6584	26.9653
A0QQY7	4	4	26.3457	26.1699	26.2703	26.4661	26.153	26.2272	26.4265	26.3982	26.4245
A0QQY8	9	9	27.8078	27.7291	27.6878	27.7907	27.6992	27.7901	27.8671	27.7655	27.667
A0QQY9	13	13	27.5648	27.5727	27.6124	27.4488	27.4956	27.4324	27.4347	27.4405	27.3772
A0QQZ2	6	6	25.4886	25.5445	25.2911	25.3249	25.8143	25.1642	25.4065	25.5997	25.3747
A0QQZ3	5	5	24.485	24.6358	24.8062	24.8589	24.7332	24.6734	24.871	24.458	24.638
A0QQZ4	7	7	26.1066	26.462	25.7802	26.466	26.4057	26.0046	26.6136	26.632	25.972
A0QQZ5	13	13	27.678	27.8512	27.6344	27.6992	27.7528	27.6852	27.4992	27.8249	27.6075
A0QR00	22	22	30.4938	30.5724	30.6072	30.4918	30.6544	30.3346	30.376	30.1906	30.2265
A0QR03	9	9	27.3953	27.111	27.2041	27.3158	27.1258	27.2813	27.6732	27.4745	27.4857
A0QR04	14	14	26.3419	26.0435	26.4052	26.347	26.3896	26.3167	26.5575	26.4166	26.4966
A0QR05	13	13	28.0558	27.7761	28.1765	27.9848	27.7347	28.0695	28.0497	27.8388	28.007
A0QR08	16	16	29.8294	29.9613	29.7245	29.8276	29.9351	29.8718	29.7778	29.8495	29.7284
A0QR12	8	8	25.2833	24.9639	24.915	24.8685	25.2429	24.9673	25.2491	25.2511	25.095
A0QR13	14	14	29.6095	29.6093	29.642	29.6815	29.5837	29.5207	29.6223	29.5829	29.5392
A0QR17	17	17	27.2463	27.0031	27.2653	27.4772	27.1449	27.3663	27.5134	27.0544	27.3253
A0QR18	8	8	26.2735	26.684	26.5219	26.3588	26.6246	26.5719	26.418	26.7119	26.4889
A0QR19	24	24	29.9985	29.992	29.8765	29.9058	30.0166	29.8158	29.5226	29.5443	29.5958
A0QR20	10	10	25.2407	25.1293	25.6218	25.4313	25.5182	25.2484	25.616	25.1766	25.1603
A0QR29;A0R3I3;A0QPU4	5	2;1;1	28.8512	29.1126	28.9343	29.2756	29.3041	28.8026	28.7382	28.9192	28.6758
A0QR33	12	12	29.8318	30.3295	30.0411	30.1632	30.3796	30.1999	30.5567	30.6328	30.3086
A0QR34	6	6	27.1068	26.9321	27.3327	27.158	26.9109	27.295	27.4606	27.3472	27.526
A0QR35	10	10	25.9854	25.6351	25.9886	25.9752	25.7963	26.009	26.1657	26.0326	26.1356
A0QR37	11	11	25.3362	25.4962	25.6285	25.6953	25.6015	25.7273	26.2706	26.1249	26.1256
A0QR39	11	11	26.6191	26.6157	26.7057	26.6819	26.6091	26.3525	27.097	26.8436	26.5476
A0QR42	9	9	26.5696	26.5619	26.5255	26.475	26.3117	26.4441	26.3168	26.4402	26.5368
A0QR48	10	10	25.1149	25.0825	24.9505	25.1862	25.1853	25.1911	25.1617	25.054	24.9277
A0QR51	4	4	27.8335	27.9125	27.876	27.9484	27.932	27.8943	28.8208	28.3712	28.4101
A0QR65	12	12	26.4058	26.3288	26.6085	26.4156	26.5145	26.3905	26.5565	26.4898	26.5756
A0QR73	11	11	28.7209	28.6784	28.7059	28.7274	28.759	28.8027	28.5861	28.6235	28.7404
A0QR74	14	14	28.0428	28.1121	28.1485	28.0746	28.2243	28.1756	28.1	28.3082	28.3372
A0QR78	6	6	25.1226	24.8456	25.3071	24.8508	25.1411	25.6521	25.0495	25.2357	25.9646
A0QR79	8	8	26.0771	26.5216	26.2126	25.9465	26.4691	25.9744	25.4319	25.6805	25.3459
A0QR80	7	7	28.3381	28.0804	28.6741	29.5756	28.067	29.2397	29.1987	29.8711	29.2884
A0QR82	4	4	25.9257	26.2525	25.643	25.8448	25.9317	25.6755	25.539	25.7811	25.472
A0QR89	23	23	31.8028	31.6659	31.699	31.7443	31.7136	31.7768	31.8718	31.6459	31.7273
A0QR90	12	12	27.4336	27.3267	27.6442	27.4261	27.4586	27.4699	27.5085	27.535	27.5944
A0QR91	31	31	30.6858	30.6113	30.7771	30.8623	30.5529	30.6673	31.3626	31.0006	31.0675
A0QR94	20	20	31.6389	31.0578	31.7369	32.0026	31.1462	32.0317	32.5822	32.299	32.5778
A0QR98	6	6	30.5977	28.3358	30.7235	30.3341	27.7843	30.1085	30.4574	29.2734	30.4475
A0QR99	10	10	27.975	27.9548	27.9053	27.9361	27.931	27.9052	28.0299	27.8889	27.835
A0QRA0	19	19	29.2088	29.3285	29.1002	29.2629	29.2107	29.252	29.3917	29.4837	29.298
A0QRA5	17	17	29.652	29.9001	29.5438	29.8214	29.7066	29.6713	30.0209	29.8975	29.709
A0QRA6	16	16	28.4517	28.6741	28.3169	28.5724	28.4621	28.4315	28.7442	28.5528	28.3336
A0QRA7	8	8	27.4372	27.121	27.2817	27.4871	27.2264	27.278	27.492	27.2198	27.2831
A0QRA8	21	21	31.0454	30.9858	30.937	31.0526	30.84	30.8976	30.9032	30.7406	30.7251
A0QRB0	14	14	29.5249	29.3692	29.5021	29.4879	29.357	29.2855	29.0911	29.1601	29.21
A0QRB3	12	12	27.5656	27.5406	27.5425	27.3753	27.5929	27.3224	27.5953	27.5218	27.3399
A0QRB4	13	13	29.356	29.1559	29.4541	29.2878	29.322	29.4069	29.12	29.1224	29.3081
A0QRB8	4	4	29.4424	29.1399	29.2248	29.5256	28.5024	29.3589	29.0686	29.2032	29.1731
A0QRB9	10	10	27.7288	27.6505	27.5767	27.9664	27.6439	27.6132	28.0012	27.7832	27.6456
A0QRD2	11	11	27.1328	27.2343	26.9889	27.1808	27.312	27.1264	27.043	27.2647	26.958
A0QRD3	16	16	29.7183	29.6112	29.7466	29.6421	29.6989	29.5172	29.7705	29.5797	29.5879
A0QRD5	7	7	26.7561	26.3868	26.6089	26.7323	26.5016	26.5397	27.0429	26.887	26.8176
A0QRD6	6	6	25.9141	25.6918	25.8652	25.9114	25.6051	25.7564	26.2522	25.7944	25.9002
A0QRE7	16	16	26.5719	26.5273	26.3645	26.5396	26.5726	26.3459	26.1968	26.2838	26.3559
A0QRG4	19	19	28.0464	28.0162	28.2697	28.1558	27.9686	28.0947	28.2263	28.0571	28.2609
A0QRG5	9	9	26.6703	26.4346	26.6122	26.7091	26.8558	26.8221	26.8163	26.7475	26.7235
A0QRH1	7	7	26.0037	26.5186	26.1597	26.5162	26.3503	26.1381	26.2747	26.2075	25.9053
A0QRI9	13	13	28.8775	28.6354	28.7911	28.685	28.6455	28.7175	28.9198	28.6817	28.7182
A0QRJ0	8	8	27.2251	27.2838	27.3098	27.2898	27.2678	27.1534	27.3367	27.2445	27.0709
A0QRM0	11	11	29.9081	29.7792	30.0716	30.0024	29.8824	30.0289	30.096	30.1461	30.2572
A0QRN7	13	13	25.4222	25.5304	25.6569	25.5515	25.7868	25.6142	25.522	25.5945	25.3632
A0QRR9	9	9	26.5082	26.3567	26.3651	26.4731	26.3938	26.3307	25.6699	26.3815	26.3213
A0QRU1	22	22	27.3338	27.5153	27.2544	27.3855	27.4956	26.8018	27.0095	27.4	25.7239
A0QRU5	13	13	28.2531	27.9819	28.2341	28.0442	28.1261	28.1203	28.2931	28.1277	28.1904
A0QRU6	10	10	26.1674	26.6398	25.4922	26.3031	26.7547	26.1676	26.3613	26.5546	26.2851
A0QRU7	45	45	27.3297	27.4303	27.1918	27.3268	27.5583	27.4045	27.4149	27.4572	27.2882
A0QRU8	13	13	26.7991	27.1548	27.1353	26.9922	27.1921	27.0023	27.1168	27.1912	27.1475
A0QRV0	9	9	26.5666	26.6217	26.5327	26.5776	26.1666	26.3294	26.5876	26.2892	26.1584
A0QRV5	48	48	27.3851	27.1831	27.3515	27.1113	27.3443	27.2511	27.1377	27.2455	27.3056
A0QRV8	30	30	28.0194	27.9209	27.9826	28.021	28.0729	28.0144	28.0986	28.05	27.8579
A0QRW3	23	23	27.9277	27.816	27.8147	27.9566	27.8354	27.8379	27.7652	27.7303	27.663
A0QRW4	7	7	23.5412	23.272	24.1905	23.3013	23.1275	23.9686	23.1727	22.789	23.8728
A0QRW8	24	24	28.1075	28.0491	28.0771	28.0516	28.1493	28.0422	28.0621	28.027	27.9351
A0QRY7	27	27	28.45	28.5739	28.3339	28.5195	28.5277	28.4485	28.5907	28.6158	28.3369
A0QRY8	9	9	23.841	23.4504	23.761	23.7752	23.368	23.6391	23.7737	23.747	23.8917
A0QS18	20	20	27.3529	27.6566	27.4294	27.319	27.7258	27.4281	27.3151	27.3253	27.2578
A0QS36	11	11	28.5534	28.7999	28.6116	28.4755	28.7207	28.3319	28.3917	28.6453	28.267
A0QS38	14	14	30.6192	25.8045	31.1945	31.592	25.8797	31.7714	32.0114	24.9813	31.9823
A0QS40	6	6	27.8027	28.2038	27.648	28.0806	28.0763	27.9988	27.835	27.7203	27.5581
A0QS41	8	8	30.1539	30.5036	30.2466	30.2156	30.3802	30.2694	30.0132	30.1486	30.0702
A0QS42	6	6	29.0747	28.9795	29.2342	29.2138	28.8604	29.0982	29.1792	28.9338	28.9777
A0QS43	9	9	28.81	28.9271	28.8886	28.5517	29.1012	28.8817	28.5876	28.8112	29.0892
A0QS44	12	12	31.1377	31.025	31.0192	31.0682	30.981	30.9446	30.8935	30.8144	30.7831
A0QS45	7	7	31.4463	31.1762	31.5154	31.3348	31.3905	31.325	31.0289	31.0921	31.2307
A0QS46	12	12	32.5741	32.4053	32.6099	32.5436	32.5232	32.5385	32.2612	32.2134	32.4151
A0QS49	18	17	30.1563	29.9303	29.86	29.9403	29.6834	29.7438	29.5528	29.2983	29.519
A0QS51	10	10	26.0777	26.1593	26.1369	26.0852	26.1	26.187	25.9316	26.034	26.0552
A0QS52	29	29	29.2012	29.0972	29.2185	29.1968	29.0938	29.1998	29.0973	29.0918	29.1494
A0QS62	12	12	32.5482	32.3984	32.3783	32.4402	32.524	32.5174	32.2154	32.2563	32.2678
A0QS63	10	10	34.3063	34.568	34.2231	34.4305	34.4525	34.41	34.1522	34.1928	34.3157
A0QS64	13	13	28.7551	28.7074	28.4459	28.6716	28.6212	28.4348	28.3699	28.2882	28.2678
A0QS66	96	96	34.1207	34.1925	34.0835	34.0776	34.1243	33.9863	33.638	33.667	33.721
A0QS81	8	8	28.3739	28.488	28.3217	28.4535	28.3908	28.2537	28.5273	28.4804	28.3495
A0QS85	15	15	26.6948	26.5338	26.5043	26.3806	26.5374	26.5993	26.2032	26.2105	26.2553
A0QS91	4	4	26.5705	26.729	26.4521	26.5826	26.6197	26.5544	26.4598	26.458	26.4872
A0QS95	7	7	26.2709	26.3245	26.0684	26.2772	26.2375	26.1417	26.4256	26.4273	26.4144
A0QS96	6	6	31.1498	30.5306	30.542	31.0681	30.4695	30.7839	30.9889	30.3552	30.703
A0QS97	12	12	32.8593	32.7929	32.8342	32.8575	33.0091	32.7025	32.6257	32.6369	32.5552
A0QS98	37	37	35.6405	35.7855	35.5679	35.6244	35.6523	35.5706	35.3048	35.4417	35.4837
A0QSB1	24	24	30.1894	30.2947	30.1648	30.1992	30.2599	30.147	30.1519	30.1205	30.0301
A0QSB7	2	2	27.5901	26.601	26.8958	27.5344	26.7351	27.3083	27.1044	26.6062	27.1538
A0QSB8	12	12	29.151	28.6475	29.0591	29.1095	28.8642	29.2093	28.5893	28.5908	28.9648
A0QSB9	24	24	30.7241	30.4781	30.5762	30.8979	30.6358	31.0064	30.9022	30.7285	30.9904
A0QSC5	9	9;1	25.2327	25.4478	25.1128	25.0284	25.3183	24.7156	24.1898	24.744	24.4481
A0QSD0	8	8	32.0977	31.9837	31.9405	31.9178	32.0889	31.8836	31.6216	31.7327	31.6325
A0QSD1	14	14	32.1733	32.2558	32.1517	32.1113	32.1434	32.1311	31.8359	31.7814	32.0168
A0QSD2	13	13	31.996	32.4565	32.0544	32.054	32.3212	32.0664	31.858	31.9665	31.8889
A0QSD3	6	6	31.1872	31.332	31.2091	31.0295	31.1063	31.039	30.7918	30.9087	30.9405
A0QSD4	18	18	33.1921	32.6162	32.5268	33.1725	32.663	32.9576	32.587	32.3401	32.835
A0QSD5	10	10	31.9968	31.9029	31.6614	32.0441	31.9258	31.6347	31.5248	31.7045	31.5502
A0QSD6	6	6	31.8394	31.9095	31.7507	31.8804	31.6772	31.6701	31.4902	31.4492	31.5304
A0QSD7	22	22	33.2111	33.0839	33.2895	33.0624	33.1736	33.165	32.8683	32.8713	33.1083
A0QSD8	7	7	31.7619	31.9466	31.7017	31.8304	31.8597	31.5848	31.5411	31.5532	31.4489
A0QSD9	12	12	31.9854	31.5897	31.903	31.7449	31.6879	31.9094	31.5474	31.3138	31.8106
A0QSE0	8	8	32.0134	31.8972	32.1604	31.8804	31.9706	31.9667	31.422	31.6219	31.8161
A0QSE3	7	7	25.2486	24.924	25.1207	24.8898	25.1198	25.0525	23.9158	23.7638	24.7213
A0QSE5	10	10	25.8574	25.9727	26.0056	25.4502	26.173	25.8535	25.6564	26.0213	25.9938
A0QSF9	8	8	31.0845	30.6954	31.1046	30.9822	30.9664	30.841	30.792	30.5574	30.7795
A0QSG0	8	8	32.0544	31.9281	32.0895	31.901	31.9917	31.9128	31.66	31.7637	31.8402
A0QSG1	13	13	32.5784	31.9504	31.9343	32.3876	32.2975	32.2157	32.2405	31.8655	31.9217
A0QSG3	13	13	32.2011	31.7557	32.118	32.0629	32.0876	31.978	31.8754	31.7203	31.8484
A0QSG4	12	12	32.7731	32.6258	32.8033	32.7289	32.6769	32.6706	32.4265	32.3821	32.505
A0QSG5	7	7	31.4824	31.4972	31.6452	31.2047	31.5144	31.5448	30.8274	31.0678	31.4207
A0QSG6	12	12	32.7778	32.7221	32.6113	32.6619	32.7369	32.59	32.4188	32.4175	32.343
A0QSG8	7	7	32.0181	31.805	31.9208	31.9284	31.9703	31.8528	31.6823	31.5826	31.7037
A0QSG9	8	8	26.2276	25.9115	26.1021	26.1575	25.8757	26.1204	26.6958	26.1919	26.2893
A0QSH0	39	39	29.6304	29.3934	29.4583	29.5528	29.3529	29.4493	29.7939	29.5318	29.6112
A0QSH1	5	5	26.4864	25.8094	25.995	26.1899	25.6427	26.1397	25.9875	25.7242	26.2143
A0QSH3	12	11	26.833	26.9625	26.7056	26.8175	26.8089	26.6867	26.7619	26.6433	26.4041
A0QSH4	9	7	25.2477	24.9323	24.9879	25.1566	24.9338	24.8645	24.9599	24.846	24.6362
A0QSH6	11	11	26.8931	26.5603	26.6061	26.8199	26.6316	26.5551	27.025	26.5331	26.5911
A0QSH7	9	9	29.0322	28.8777	28.6955	29.0513	29.0153	28.6441	28.7105	28.8518	28.6522
A0QSH8	16	16	31.6444	31.578	31.5099	31.5593	31.5377	31.4387	31.4057	31.4202	31.3541
A0QSH9	9	9	27.8611	27.9193	27.6364	27.8298	27.8874	27.6955	27.8931	27.7229	27.5385
A0QSI6	7	7	25.7881	25.5016	25.5757	25.7835	25.4496	25.5808	25.8137	25.5349	25.4965
A0QSJ2	23	23	28.776	28.8892	28.3725	28.818	28.7751	28.6638	28.4434	28.5694	28.3728
A0QSK6	17	17	28.9139	28.9007	29.0305	29.0213	28.8524	29.0286	29.0171	28.9435	28.9553
A0QSK7	13	13	29.1905	29.293	29.0738	29.2762	29.284	29.1404	29.3395	29.2862	29.2414
A0QSK9	13	13	27.2667	27.337	27.4156	27.2883	27.4177	27.3982	27.6039	27.5048	27.6267
A0QSL0	18	18	28.4166	28.3966	28.4125	28.4389	28.2629	28.4147	28.6407	28.5063	28.5919
A0QSL1	30	30	29.1723	28.8856	28.935	28.9927	28.839	28.9647	28.9971	28.7112	28.8589
A0QSL3	4	4	29.4997	29.3615	29.3639	29.3148	29.3911	29.3181	29.1723	29.1417	29.0336
A0QSL5	15	15	31.6464	31.5962	31.5806	31.618	31.5087	31.4098	31.358	31.3145	31.3317
A0QSL6	4	4	30.6781	31.087	30.6284	31.0222	30.7286	30.7698	30.5628	30.3401	30.5341
A0QSL7	16	16	33.0319	33.0272	33.1083	33.0538	33.1751	33.06	32.8635	32.7825	32.8926
A0QSL8	31	31	33.5192	33.3997	33.4785	33.4579	33.4813	33.398	33.1794	33.0619	33.2227
A0QSL9	6	6	31.3956	31.4065	31.403	31.5436	31.2453	31.094	31.0675	31.1158	30.9753
A0QSM3	6	6	26.4746	26.9597	26.8809	27.043	27.1863	27.0607	26.2878	26.8134	26.7814
A0QSN7	21	9	31.8162	31.8451	31.6667	31.6771	31.8287	31.8502	31.2667	31.3652	31.6381
A0QSN8	5	5	27.7075	27.9445	27.5406	27.6238	27.7189	27.7992	27.277	27.2794	27.6632
A0QSP0	9	9	28.6631	28.2165	27.6513	28.5007	27.9306	28.2523	28.4931	27.7716	28.2135
A0QSP1	22	22	30.0918	30.0746	29.8804	29.9843	29.8375	29.9084	29.9144	29.7702	29.9214
A0QSP2	12	12	29.3841	29.2701	29.2894	29.2547	29.3855	29.4404	29.1887	29.2012	29.4775
A0QSP5	3	3	26.0784	25.8672	25.4808	26.1363	25.9302	25.5564	26.1119	26.0409	25.6235
A0QSP7	6	6	25.8856	26.1782	25.7805	25.6263	26.0152	25.6901	25.6478	25.481	25.5574
A0QSP8	8	8	31.8891	31.8384	31.8989	31.9188	31.7721	31.6769	31.64	31.6221	31.6062
A0QSP9	15	15	32.6446	32.6327	32.5879	32.6387	32.5689	32.5154	32.3519	32.3087	32.3954
A0QSQ1	18	18	29.1843	29.1015	29.1053	29.3225	29.1656	29.0992	29.1594	28.982	29.05
A0QSQ6	5	5	24.4827	24.3655	24.7048	24.589	24.129	24.7099	24.732	24.6328	24.9754
A0QSQ8	11	11	27.7959	27.508	27.661	27.7553	27.6867	27.578	27.8403	27.6773	27.5147
A0QSR5	28	28	30.0423	29.9174	29.8889	30.1214	29.9154	29.8039	30.2731	30.0155	29.9361
A0QSR6	11	11	25.8767	25.553	25.7349	25.8188	25.9041	25.5044	25.8985	25.7209	25.6321
A0QSR7	8	8	24.529	24.373	24.1524	24.5947	24.7567	24.6968	24.444	24.6415	24.4721
A0QSS0	6	6	24.1354	24.1384	24.3022	24.3695	23.9955	24.263	24.5851	24.0913	24.2436
A0QSS1	11	11	25.9374	26.0342	25.7565	25.8305	25.8643	25.9315	26.064	25.7606	25.6564
A0QSS3	10	10	34.3546	34.1677	34.224	34.2805	34.3189	34.289	33.9756	34.1125	34.2492
A0QSS4	36	35	33.5229	33.5088	33.4433	33.5255	33.5314	33.3661	33.3229	33.2844	33.3375
A0QSU3	32	32	30.9541	31.0826	31.0943	31.0053	31.133	31.079	31.0529	31.0763	31.1925
A0QSU4	21	21	29.9784	30.1839	29.9024	30.0206	30.2345	29.997	30.2762	30.2495	29.9821
A0QSU5	21	21	27.8997	28.0476	27.8798	27.8797	27.9197	27.8032	27.9963	27.9596	27.7769
A0QSV0	21	21	30.2432	30.1448	30.1161	30.1822	30.2238	30.2089	30.522	30.3425	30.3457
A0QSX3	13	13	30.1803	30.143	30.2196	30.4023	30.2351	30.4218	30.3524	30.1579	30.4738
A0QSX4	12	12	30.2848	30.0947	30.1272	30.2999	30.1796	30.2623	30.4419	30.2997	30.2835
A0QSY1	39	39	30.355	30.2899	30.4308	30.4103	30.2981	30.4375	30.5996	30.5005	30.5269
A0QSY2	7	7	26.514	26.3546	26.2453	26.4366	26.3246	26.3029	26.5955	26.4135	26.3108
A0QSY4	14	14	26.1844	26.2056	26.0656	26.229	26.252	26.138	26.1508	26.2568	25.8338
A0QSY5	18	18	29.1748	28.9667	29.2451	29.1193	29.102	29.2387	29.3313	29.0992	29.3452
A0QSY9	4	4	27.2365	27.6864	27.069	27.4726	27.5237	27.1263	27.2588	27.389	26.9404
A0QSZ0	15	15	29.0702	28.6338	28.7356	28.7628	28.6499	28.4819	28.1392	28.0106	28.2287
A0QSZ1	19	19	31.9634	32.0773	31.5672	31.9832	31.8549	31.6639	31.847	31.7821	31.5074
A0QSZ3	44	44	33.686	33.7501	33.7593	33.776	33.706	33.6961	33.7573	33.7657	33.7147
A0QSZ4	11	11	26.806	26.459	26.4527	26.7321	26.7146	26.5637	26.5493	26.6264	26.5144
A0QSZ5	13	13	27.9701	27.8072	27.9477	27.9617	28.0016	27.9787	27.9172	27.7899	27.8824
A0QSZ6	14	14	28.3372	28.4045	28.5397	28.2749	28.3145	28.5425	28.2967	28.1821	28.3277
A0QT01	13	13	26.616	26.4362	26.7223	26.8017	26.6023	26.381	27.0773	26.6454	26.5265
A0QT04	21	21	29.8179	29.9491	29.7274	29.8136	29.7705	29.6377	29.6999	29.6289	29.4777
A0QT07	15	15	30.7267	30.7368	30.6681	30.6971	30.7062	30.4548	30.8155	30.6186	30.5565
A0QT08	29	29	31.5809	31.597	31.4374	31.492	31.5556	31.4537	31.6302	31.5339	31.486
A0QT09	5	5	28.5656	28.5272	28.5142	28.3046	28.6484	28.6903	28.3609	28.5294	28.5864
A0QT10	4	4	27.8187	28.0277	28.0058	27.8451	28.1934	27.7867	27.5209	28.1074	27.7567
A0QT11	3	3	25.8155	25.8727	25.9534	25.5802	26.1085	26.0547	25.7982	25.786	25.8038
A0QT14	11	11	27.7516	27.5055	27.7372	27.7228	27.6075	27.6514	28.1721	27.7711	27.8862
A0QT17	12	12	28.4826	28.3446	28.513	28.725	28.5859	28.7694	28.9612	28.7503	28.9255
A0QT18	9	9	28.2688	28.8446	28.1058	28.5125	28.4277	28.4836	28.5598	28.7496	28.3988
A0QT19	5	5	28.4015	28.3948	28.3948	28.6015	28.4899	28.6243	28.8989	28.7333	28.8215
A0QT20	21	21	28.4896	28.4056	28.5064	28.9663	28.6581	28.9377	29.1708	28.9845	29.0328
A0QT21	5	4	25.4602	25.2576	24.9605	24.9101	25.1997	24.9346	24.1383	23.9338	24.4966
A0QT22	19	19	30.2042	30.2929	30.0979	30.2869	30.0846	30.0825	30.2597	30.2858	30.0238
A0QT32	8	8	28.1288	28.3017	27.8401	27.9925	28.1828	28.0037	28.035	28.0513	27.824
A0QT33	8	8	24.7293	24.8565	24.6112	24.8008	24.7508	24.8292	25.0945	24.9555	24.8684
A0QT39	7	7	26.3638	26.6741	26.5028	26.5985	26.7963	26.5073	26.4534	26.6331	26.4743
A0QT40	7	7	25.4935	25.3956	25.2062	25.3483	25.3998	25.2227	25.4825	25.189	25.2534
A0QT41	9	9	26.4108	26.4251	26.4762	26.3346	26.1273	26.4406	26.5738	26.3943	26.4217
A0QT68	6	6	26.9175	26.933	26.8238	26.8424	27.0385	26.8745	26.8771	27.3184	27.0058
A0QT69	19	19	29.7495	29.6373	29.7363	29.7914	29.7166	29.7644	29.8423	29.7001	29.8528
A0QT70	11	11	26.6206	26.1866	26.8148	26.5305	26.4126	26.7725	27.0132	26.9235	27.0233
A0QT96	12	12	26.5074	25.9782	26.558	26.201	26.4052	26.5191	26.255	26.0714	26.3705
A0QTD7	2	2	28.1114	27.7554	27.9133	28.0594	27.9016	27.9066	28.2478	27.9618	28.0641
A0QTD8	13	13	27.8067	27.789	27.81	27.8	27.597	27.8126	27.9266	27.7808	27.9224
A0QTE1	38	38	33.8733	34.0155	33.9875	34.0287	34.0344	34.0036	33.8958	34.0386	34.0566
A0QTE3	21	21	30.8108	30.6796	30.5862	30.8616	30.5895	30.716	30.9584	30.85	30.8236
A0QTE6	9	9	27.866	28.0461	27.6842	28.002	28.2767	27.8368	27.9459	28.2013	27.8436
A0QTE7	25	25	32.3423	32.3304	32.3453	32.4198	32.38	32.3624	32.2735	32.3571	32.4296
A0QTF2	16	16	29.0827	29.1136	28.9806	29.1092	29.1543	28.9759	29.1638	29.067	28.9607
A0QTF3	4	4	27.7405	27.8532	27.6621	27.7083	27.929	27.7641	27.5382	27.7511	27.6662
A0QTF4	17	17	30.1993	30.3332	30.1536	30.2222	30.2259	30.0321	30.0799	30.1055	30.0633
A0QTF5	10	10	25.9897	25.8147	25.943	25.7329	26.0746	25.7756	26.0261	26.0103	26.0116
A0QTF6	7	7	26.706	26.3611	26.5718	26.6529	26.4369	26.709	26.9912	26.9577	27.0012
A0QTF7	13	13	25.1075	25.0895	25.0714	25.1611	24.9714	24.4669	25.5379	24.9292	25.3456
A0QTF8	12	12	28.8658	28.5934	28.8977	28.9138	28.7706	28.9395	29.1	28.9221	29.016
A0QTF9	12	12	26.8745	26.6363	26.5145	26.8825	26.6521	26.5782	26.7657	26.8043	26.5697
A0QTG1	14	14	27.0046	26.8706	26.7757	27.0153	26.8471	26.8453	26.8953	26.9224	26.9664
A0QTG2	14	14	27.7727	27.5286	27.5556	27.7723	27.7098	27.4527	27.7373	27.5183	27.5688
A0QTG6	10	10	27.922	27.9334	28.0539	28.0148	27.9772	28.0153	28.104	28.0096	28.0491
A0QTG7	11	11	27.6131	26.4364	25.2794	26.9523	27.2008	26.612	27.8077	26.9702	26.5218
A0QTG8	16	16	27.6437	27.4087	27.3651	27.6362	27.4339	27.4215	27.8053	27.6378	27.4253
A0QTG9	10	10	25.8666	25.3704	25.7265	25.5437	25.5794	25.7106	25.5775	25.4534	25.4745
A0QTI1	10	10	25.9647	25.9696	25.7953	26.1	26.2083	25.7255	26.2064	26.1901	25.9424
A0QTK1	13	13	27.2389	27.3539	27.4049	27.3724	27.4331	27.2823	27.2192	27.1337	27.3176
A0QTK2	16	16	29.7393	29.7756	29.8294	29.9323	29.621	29.9521	30.2801	30.0849	30.1552
A0QTK3	12	12	25.2014	25.0467	25.281	25.2302	25.1867	25.0768	25.1952	25.0506	25.3236
A0QTK4	12	12	25.0841	24.927	25.0326	25.1623	24.9482	25.0211	25.3876	25.2886	25.0991
A0QTK6	12	12	25.9958	26.5896	27.0704	26.8201	26.1995	27.6666	30.1798	30.2061	30.0714
A0QTL0	7	7	24.4367	24.0642	24.4327	24.242	24.2243	24.4661	24.4529	24.3111	24.4138
A0QTL1	4	4	25.6829	25.5051	25.1073	25.5508	25.0671	25.4902	25.514	25.0469	25.1633
A0QTL2	6	6	26.0622	25.6907	25.794	25.9989	25.716	25.6897	26.2622	25.7244	25.7782
A0QTL3	14	14	26.0473	24.298	25.9113	26.8872	25.962	26.8141	27.7512	27.1331	27.3903
A0QTL8	17	17	27.9745	27.8751	27.9064	27.9887	28.0509	27.9241	28.0619	28.02	27.9789
A0QTL9	7	7	25.7139	25.5848	25.7971	25.452	25.5981	25.6017	25.7191	25.4931	25.5765
A0QTM1	6	6	24.2179	24.3955	24.701	24.1594	24.3006	24.5765	24.6526	24.6117	24.752
A0QTM2	9	9	24.7858	24.6439	24.5124	24.4245	24.4662	24.5918	24.5051	24.6621	24.5346
A0QTP1	7	7	25.9946	26.0143	25.931	26.1418	26.2015	26.0532	26.0431	26.3089	26.1595
A0QTP2	16	16	28.5447	28.4273	28.4055	28.6278	28.4908	28.5308	28.6897	28.6008	28.557
A0QTP6	12	12	25.9149	25.8667	25.7406	26.0587	25.9087	25.7673	26.1681	26.0279	25.8828
A0QTP8	6	6	26.0923	25.7858	26.2113	26.1264	26.0587	26.1104	26.615	26.2043	26.1741
A0QTQ4	7	7	25.982	25.6337	25.964	25.7507	25.7263	25.5721	26.0592	25.7232	25.7464
A0QTQ5	9	9	26.1592	26.4878	26.2218	26.3171	26.4859	26.2878	26.4327	26.6346	26.306
A0QTQ8	19	19	29.6532	29.5751	29.5755	29.4606	29.5292	29.4744	28.9859	29.0732	29.2721
A0QTQ9	7	7	28.1446	28.2735	28.0394	28.0802	27.882	28.0542	28.1305	27.967	27.9512
A0QTR2	6	6	29.0495	29.5814	29.87	29.3678	29.6424	29.8716	29.5424	29.5698	29.9278
A0QTR3	10	10	28.0143	27.9441	27.9512	27.9472	27.435	27.7826	27.9221	27.712	27.8216
A0QTR5	20	20	29.8019	29.9701	29.8456	29.7766	29.9966	29.9912	29.7966	29.9324	29.8554
A0QTR8	6	6	25.6123	25.3865	25.359	25.3271	25.4951	25.5386	25.7522	25.7638	25.5581
A0QTS0	25	25	25.3684	24.976	25.3595	24.8696	25.602	25.1444	25.0519	24.6268	24.6566
A0QTS3	9	9	27.5467	27.4398	27.4901	27.4443	27.4514	27.5731	27.4373	27.5174	27.7696
A0QTS4	7	7	26.5882	26.4762	26.5769	26.4683	26.4534	26.2999	26.8285	26.4721	26.5619
A0QTS5	2	2	28.617	28.4698	28.4215	28.6149	28.5789	28.4728	28.4492	28.1038	28.2665
A0QTS9	8	8	25.05	24.6726	25.3302	24.0816	24.3941	25.6292	24.5303	25.3144	25.4656
A0QTT0	17	17	26.485	26.5184	26.4662	26.5189	26.5394	26.4307	26.4441	26.6451	26.5394
A0QTT2	21	21	28.2028	28.349	27.9809	28.3341	28.3611	28.0169	28.3712	28.2908	27.895
A0QTT5	23	23	29.4519	29.5115	29.3475	29.4596	29.5745	29.3775	29.6106	29.6089	29.3223
A0QTT6	11	11	26.6752	26.5438	26.525	26.6182	26.6327	26.4583	26.4578	26.4861	26.4472
A0QTT7	41	41	30.4813	30.5469	30.4314	30.5936	30.6066	30.4254	30.5449	30.5205	30.3774
A0QTV7	7	7	27.7586	27.6806	27.6658	27.7624	27.8027	27.8937	27.7477	27.8562	27.8541
A0QTW7	9	9	25.0624	24.6985	24.7455	24.5165	24.6241	24.4104	24.6536	24.5379	24.156
A0QTX2	11	11	27.4039	27.1899	27.4138	27.4604	27.2209	27.4106	27.7071	27.5696	27.5833
A0QTY3	8	8	26.3067	26.3004	26.3642	26.0044	26.3077	26.2738	25.8463	25.7596	25.9448
A0QTY6	4	4	27.4969	27.7567	27.469	27.6417	27.5095	28.0991	28.4262	28.074	28.023
A0QTZ4	6	6	25.3414	25.3571	25.4256	25.3645	25.4573	25.5885	25.3967	25.3172	25.6234
A0QU00	12	12	29.6456	29.7922	29.6465	29.7765	29.6054	29.753	29.9559	29.7957	29.8546
A0QU01	9	9	29.1505	29.2525	29.2437	28.899	29.3861	29.0325	28.5991	28.9434	28.9181
A0QU03	8	8	25.6125	25.6175	25.587	25.5448	25.6955	25.5687	25.7413	25.5883	25.6345
A0QU07	10	10	28.278	28.5295	28.4418	28.4512	28.4654	28.3856	28.5541	28.551	28.393
A0QU11	13	13	27.1	27.1884	26.904	26.9884	27.1437	27.1663	27.2802	27.1527	27.0485
A0QU12	18	18	26.6414	26.3968	26.4516	26.4494	26.366	26.5324	26.7256	26.7094	26.7408
A0QU15	7	7	25.0288	24.9903	25.1643	25.1884	25.062	24.898	25.0665	25.2493	25.1277
A0QU18	19	19;1	29.0503	29.2298	29.0946	29.1654	29.2207	29.0599	29.2636	29.1607	29.1391
A0QU43	21	21	26.5952	26.4875	26.6007	26.6432	26.5666	26.6248	26.6528	26.8758	26.7489
A0QU47	11	11	25.2488	25.4402	25.0139	25.5621	25.2102	24.7036	25.6688	25.1573	24.935
A0QU51	10	10	29.2625	29.5011	29.4932	29.1758	29.5784	29.4218	28.5881	29.4062	29.2444
A0QU52	17	17	29.314	29.5945	30.4937	30.4261	30.3637	31.222	31.656	31.6594	31.7379
A0QU53	27	27	30.7694	30.833	30.8957	30.8671	30.8221	30.7951	30.8286	30.9531	30.8307
A0QU54	16	16	30.6037	30.7921	30.5909	30.7778	30.878	30.538	30.7144	30.9514	30.5415
A0QU56	13	13	28.3491	28.3153	28.2521	28.4409	28.2795	28.3491	28.4785	28.4777	28.3876
A0QU58	24	24	29.8156	29.7088	29.7994	29.74	29.6644	29.7096	29.9262	29.7052	29.7605
A0QU61	15	15	29.0309	28.0404	28.1813	28.8044	28.418	28.1933	28.9084	28.1892	28.3173
A0QU62	7	7	26.5431	26.4615	26.3778	26.5629	26.6622	26.3152	26.4951	26.4389	26.1714
A0QU64	8	8	27.4432	27.3233	27.4981	27.545	27.2882	27.455	27.554	27.3509	27.6341
A0QU81	5	5	26.0362	25.3034	25.8804	25.4971	25.4107	26.2891	25.6765	25.5419	26.3646
A0QU86	9	9	25.6972	25.6341	25.6099	25.8318	26.0001	25.7561	25.9773	25.9598	25.5612
A0QU87	4	4	27.4139	27.4611	27.3439	27.6371	27.6208	27.6138	27.6905	27.6694	27.6278
A0QU88	9	9	25.9736	25.9026	26.1409	25.7566	25.5863	25.8525	26.1683	26.0706	25.8535
A0QU89	16	16	26.1227	25.9368	26.1703	26.0065	26.0033	26.1133	26.1701	25.9492	26.3084
A0QU93	9	9	27.1111	26.7948	26.6879	26.8624	26.8662	26.7837	26.8773	26.557	26.7989
A0QU98	6	6	25.3213	25.0007	25.2795	25.022	25.2683	25.3365	25.3962	25.3421	24.6318
A0QUA0	14	14	24.8447	25.9509	26.7703	26.2752	26.6795	26.5191	26.3728	26.7976	25.8649
A0QUA1	19	19	26.2529	26.0712	26.698	26.1397	26.5116	26.5119	26.3923	26.4858	25.867
A0QUA6	24	24	28.285	28.3022	28.1693	28.3506	28.254	28.1897	28.6788	28.546	28.4359
A0QUC9	10	10	26.3028	26.2839	26.1596	26.1063	26.3567	26.0967	26.052	26.1166	26.0306
A0QUD0	11	11	26.1616	25.9262	25.9525	26.0776	25.9948	26.1796	26.2303	25.8048	26.1371
A0QUD9	8	8	25.7646	25.8082	25.8163	25.7152	25.891	25.6398	25.8081	25.7098	25.5788
A0QUE0	29	29	28.9293	28.9998	28.8808	28.9453	28.937	28.8261	28.7196	28.69	28.6049
A0QUF4	10	10	24.9528	25.2268	25.0344	24.8543	25.0423	24.6605	24.6498	24.6431	24.6199
A0QUG2	6	6	25.085	24.8778	24.5846	25.2476	24.9115	24.7388	25.1673	24.7021	24.5587
A0QUG4	26	26	27.5802	27.3836	27.6365	27.4362	27.4888	27.5939	27.3762	27.5617	27.6174
A0QUG6	11	11	27.5057	27.7679	27.9121	27.5156	27.6879	27.777	27.2954	27.6566	27.5792
A0QUG7	5	5	29.0455	29.0352	28.7204	29.1504	28.7183	29.0937	29.4206	29.0723	29.096
A0QUH1	7	7	25.3931	25.2098	24.9971	25.0298	25.393	25.2297	25.0848	25.0888	25.0141
A0QUH2	8	8	26.9509	26.9228	26.9519	26.8784	27.0393	26.9107	26.6525	26.8368	26.9132
A0QUH3	10	10	24.5834	24.1333	24.4882	24.4871	24.5098	24.7949	24.3631	24.4892	24.7028
A0QUH4	9	9	25.678	25.52	25.7938	25.6587	25.6053	25.9294	25.52	25.7762	25.9629
A0QUI9	9	9	26.8226	26.853	26.5904	26.7904	26.9086	26.6741	27.0119	27.0389	26.7279
A0QUJ1	8	8	25.123	25.1832	25.3763	25.2356	25.3318	24.9132	24.9115	24.9054	25.0257
A0QUL2	10	10	26.2884	26.6659	26.1323	26.4337	26.5342	26.3459	26.5582	26.7288	26.4236
A0QUM3	9	9	26.191	26.3171	26.4059	26.1368	26.4375	26.1899	25.9303	26.1509	26.1265
A0QUM5	8	8	25.5488	25.7929	26.1135	26.8347	26.6228	27.2418	29.5204	29.3125	28.6036
A0QUM7	19	19	26.724	27.2372	27.4582	28.0812	27.6204	28.347	30.4972	30.6031	29.7871
A0QUN5	13	13	27.1336	26.834	27.0949	27.274	26.8988	27.2017	28.036	27.8924	27.8315
A0QUN9	10	10	26.0956	26.5432	26.6164	26.6887	26.4735	26.9329	28.1973	28.4607	27.9722
A0QUP4	24	3	27.3952	27.4193	27.5802	27.4651	27.7806	27.6859	27.7234	27.7761	27.6879
A0QUV4	14	14;1	26.5042	26.5726	26.2345	26.3726	26.656	26.2703	26.5124	26.5258	25.6236
A0QUV5	8	8	27.4863	27.499	27.2289	27.4958	27.561	27.3839	27.1813	27.4147	27.1537
A0QUV6	22	22	32.9724	33.1555	33.0981	33.0484	32.9442	33.0954	32.8332	32.9019	33.0106
A0QUV7	18	18	33.401	33.5596	33.3911	33.3523	33.4487	33.3489	33.2366	33.3435	33.3207
A0QUW2	8	8	25.9147	25.9985	26.0926	25.6018	26.2563	25.9595	25.6877	25.9861	25.8482
A0QUW3	14	14	26.6866	26.5467	26.5392	26.5541	26.3765	26.6039	26.8078	26.5588	26.6386
A0QUW5	12	12	26.4183	26.4227	26.2414	26.2581	26.3932	26.1376	26.5839	26.4898	26.2949
A0QUW6	4	4	25.8166	25.5007	25.8264	25.8105	25.924	25.7161	25.9039	25.9674	25.7388
A0QUW7	31	31	28.8382	28.83	28.6695	28.7969	28.8411	28.7711	28.9873	28.9041	28.805
A0QUW8	6	6	26.0134	25.9386	25.7212	25.6594	26.0328	26.0257	26.0653	25.9978	25.9212
A0QUX0	20	20	30.1615	30.0863	29.9188	30.0903	30.0866	29.964	30.2395	30.0825	29.9144
A0QUX1	26	26	30.3351	30.6253	30.2932	30.3678	30.5663	30.3913	30.2952	30.5137	30.2459
A0QUX6	32	32	30.9438	30.9419	30.7906	30.9425	31.0806	30.7232	30.5654	30.5849	30.474
A0QUX7	13	13	29.1819	29.05	29.0338	29.0074	28.9625	29.3323	28.6971	28.2979	28.973
A0QUX8	19	19	32.6492	32.685	32.7455	32.6238	32.5924	32.6367	32.6015	32.4231	32.6046
A0QUY2	29	29	32.1858	32.243	32.1987	32.2041	32.2857	32.2343	32.3244	32.2831	32.2671
A0QUY3	14	14	30.0961	30.2695	29.9456	30.0878	30.1701	29.9869	30.1266	30.065	30.0875
A0QUY5	7	7	26.1759	26.3166	25.9819	26.0199	26.3174	25.8249	25.558	26.1356	25.6936
A0QUY6	9	9	29.14	29.021	29.2128	29.2709	29.0357	29.0596	29.1859	29.0115	29.0614
A0QUY7	30	30	30.5452	30.6788	30.5014	30.5469	30.6675	30.5594	30.6369	30.5902	30.462
A0QUY9	20	20	30.705	30.5702	30.6944	30.6229	30.6675	30.5805	30.4077	30.3795	30.4901
A0QUZ0	16	16	29.9758	30.1246	29.8399	29.8773	29.8665	29.7706	29.6906	29.7019	29.5744
A0QUZ2	13	13	26.5191	26.1127	26.6272	26.5675	26.1827	26.659	26.9981	26.6626	26.932
A0QUZ3	30	30	28.454	28.6105	28.467	28.513	28.5177	28.5244	28.8913	28.9083	28.7694
A0QUZ5	8	8	26.7938	26.4059	26.7261	26.6312	26.1832	26.7348	26.7958	26.6909	26.9209
A0QUZ6	9	9	27.9172	27.8718	27.891	27.9307	28.0496	27.9554	28.2959	28.1691	28.0053
A0QUZ7	13	13	27.8371	27.7679	27.6619	27.7979	27.7076	27.6088	27.5926	27.6897	27.5895
A0QV01	12	12	27.2121	27.2277	27.2993	27.2039	27.4201	27.5067	27.6757	27.5818	27.6704
A0QV03	2	2	29.8528	29.1989	30.0156	29.8505	29.7593	29.7185	29.4712	29.3157	29.605
A0QV05	18	18	25.7465	25.6679	25.5531	25.7452	25.9477	25.6274	25.8216	25.7305	25.8399
A0QV09	15	15	30.7023	30.6954	30.667	30.7148	30.7306	30.6143	30.7793	30.8664	30.7738
A0QV10	12	12	30.3693	30.5445	30.3505	30.4717	30.5217	30.4433	30.6324	30.5971	30.4994
A0QV11	12	12	26.4748	26.4931	26.307	26.5692	26.6694	26.4389	26.3949	26.5339	26.2602
A0QV12	9	9	30.1422	30.0124	30.0803	29.9863	29.9695	30.0125	30.2246	29.9873	30.0762
A0QV14	45	37	30.3925	30.3186	30.3296	30.5798	30.3812	30.4076	30.7443	30.5967	30.5615
A0QV16	8	8	28.1748	28.1354	28.2163	28.2751	28.2993	28.2686	28.2597	28.2114	28.2467
A0QV18	12	12	29.5622	29.5014	29.6205	29.5963	29.326	29.4603	29.7633	29.5601	29.6153
A0QV20	10	10	27.3877	27.198	27.1446	27.3449	27.2196	27.0625	27.4145	27.2266	27.2318
A0QV23	11	11	27.4865	27.1848	27.4563	27.4861	27.1328	27.3698	27.4699	27.0631	27.3313
A0QV25	42	42	27.1379	26.9006	27.193	26.8397	27.0499	27.0902	27.4916	27.1442	27.4082
A0QV26	15	15	29.115	29.1426	29.0079	29.1218	28.9498	28.9672	29.1929	28.9812	28.9697
A0QV28	8	8	29.8303	29.6344	29.5253	29.6686	29.2788	29.5029	29.5829	29.3274	29.4707
A0QV32	27	27	30.3655	30.3613	30.2111	30.3622	30.3489	30.1685	30.3505	30.3	30.1567
A0QV36	4	4	27.0101	26.8669	26.8597	27.0182	26.6763	26.8978	26.998	26.7838	26.4633
A0QV37	12	12	32.1802	32.0462	32.2147	32.1415	32.2395	32.1581	31.839	31.9754	32.0242
A0QV38	6	6	29.5513	29.0364	29.4644	29.3146	29.0166	29.5135	29.3702	28.9364	29.3077
A0QV40	3	3	24.4864	24.1647	24.351	24.2988	24.3809	24.5599	24.2476	24.3016	24.3157
A0QV42	12	12	32.1632	32.0708	32.0314	32.1167	32.1603	32.0192	31.926	31.8394	31.8973
A0QV45	11	11	27.3999	27.2378	27.146	27.5713	26.9207	27.2123	27.4786	27.3097	27.2642
A0QV46	6	6	24.3355	24.0108	24.1661	24.766	24.457	24.288	25.0051	24.9095	24.3601
A0QV47	9	9	25.3303	25.165	25.1917	25.2795	25.1114	25.3196	25.567	25.1841	25.3077
A0QV51	22	22	29.3688	29.7807	30.1636	29.9031	30.0036	30.6167	31.3988	31.4067	31.0774
A0QV52	22	22	30.4294	30.636	30.6791	30.5778	30.742	30.7974	31.1033	31.3165	31.059
A0QV53	10	10	27.9271	27.9784	27.7864	27.9415	28.1325	27.8292	28.1104	28.0854	27.9131
A0QV60	9	9	25.6565	25.9684	25.8338	25.8031	25.762	25.8861	25.7349	25.5615	25.9224
A0QV70	12	12	26.9188	26.7696	26.6939	26.835	26.8643	26.5025	26.8751	26.7857	26.4641
A0QV71	6	6	24.6361	23.9878	24.7731	24.3277	24.5814	24.7364	24.6249	24.2125	24.6813
A0QV76	12	12	27.8005	27.5293	27.3325	27.4982	27.4792	27.195	27.0365	26.9837	26.9845
A0QV88	9	9	25.6369	25.5107	25.4697	25.4367	25.6907	25.2431	25.5372	25.581	25.5857
A0QV89	10	10	26.1429	26.4153	26.2657	25.8779	26.4797	26.337	25.8026	26.2456	26.1604
A0QVB1	9	9	27.5785	27.6349	28.197	27.5839	27.664	28.0102	27.5173	27.7872	28.1797
A0QVB5	5	5	24.504	24.4953	23.7043	24.2348	24.5871	24.2386	24.737	24.8529	24.217
A0QVB6	11	11	26.1878	25.8049	26.2947	26.1283	26.1563	26.1423	26.8056	26.208	26.3295
A0QVB8	21	21	33.2331	33.1067	33.2292	33.3014	33.1841	33.187	32.9858	32.9766	33.0525
A0QVB9	24	24	33.3792	33.2439	33.2993	33.3184	33.3681	33.2288	33.1718	32.9944	33.1553
A0QVC0	10	10	25.3814	25.2586	25.43	25.2123	25.5139	25.2604	25.345	25.3766	25.3039
A0QVC7	17	17	29.3812	29.3137	29.4613	29.4564	29.398	29.4228	29.4512	29.413	29.5038
A0QVC8	14	14	27.3448	27.4147	27.2602	27.2859	27.7174	27.3815	27.4436	27.4406	27.2468
A0QVD5	10	10	26.2844	26.0191	26.1135	25.889	25.8051	25.8744	25.4762	25.3695	25.85
A0QVD8	4	4	25.0599	25.2213	24.9921	25.4065	25.2009	25.075	24.7507	24.964	24.7215
A0QVD9	13	13	28.3758	28.4109	28.1998	28.43	28.415	28.3962	28.6222	28.3569	28.3784
A0QVE0	15	15	30.0652	30.3027	29.9265	30.0342	30.3482	29.9943	30.4125	30.3725	30.1327
A0QVE4	13	13	25.52	25.2087	25.4516	25.1386	25.3968	25.2799	25.117	24.9893	25.0719
A0QVF2	8	8	25.7215	25.8467	25.8386	25.9203	26.0983	26.1416	26.1967	26.3443	26.1714
A0QVH7	9	9	27.6487	27.6973	27.3125	27.4686	27.8151	27.4246	27.6869	27.8125	27.5171
A0QVH8	4	4	25.4387	25.5388	25.5749	25.2968	25.5358	25.5603	25.0824	25.1138	25.3013
A0QVH9	15	15	29.7316	29.6242	29.672	29.7885	29.6567	29.6376	29.8991	29.7514	29.6295
A0QVI6	5	5	28.4034	28.0223	28.0956	28.3557	28.0673	28.1806	28.3498	28.2336	28.212
A0QVJ2	26	26	26.7477	26.4894	26.8391	26.6807	26.4712	26.7603	26.9505	26.8218	26.9159
A0QVJ3	21	21	27.3314	27.231	27.2513	27.3382	26.9698	27.1739	27.493	27.3811	27.3617
A0QVJ6	17	16	27.3	26.5011	27.2713	27.1097	26.9548	26.9691	27.4448	27.3614	27.3363
A0QVJ7	8	8	26.1447	26.1154	26.0341	26.0168	25.6393	26.0514	26.3489	26.1475	26.1582
A0QVL0	20	20	28.3846	28.1665	28.309	28.3754	28.0111	28.2888	28.8316	28.4701	28.5652
A0QVL1	9	9	25.2701	25.5424	25.2463	25.43	25.2682	25.1079	25.9931	25.9026	25.0346
A0QVL2	27	27	30.9902	31.0718	30.9534	31.1421	31.0532	31.0066	31.4002	31.2764	31.0885
A0QVL3	4	4	25.5605	25.5887	25.4497	25.5784	25.6408	25.6254	26.1803	25.9634	25.8006
A0QVL4	16	16	26.0454	26.1996	26.0024	26.15	26.0443	25.9447	26.4858	26.6744	26.1914
A0QVL5	12	12	26.904	26.6744	26.9715	26.859	27.1443	27.1547	27.5609	27.5029	27.5656
A0QVL7	18	18	28.5833	28.6248	28.4982	28.5362	28.6594	28.5565	28.5314	28.5898	28.4793
A0QVL8	7	7	25.2687	25.8461	25.2431	25.6674	26.2295	25.4111	24.5861	24.9307	25.1696
A0QVM0	33	33	30.4665	30.5469	30.4028	30.4516	30.4823	30.4138	30.4503	30.4712	30.3366
A0QVM3	12	12	27.9514	27.6475	28.0561	27.9879	27.8358	28.0002	27.9443	27.8963	28.1244
A0QVM4	16	16	28.7552	28.7248	28.788	28.8058	28.5419	28.6718	28.7079	28.6963	28.7406
A0QVM7	28	28	30.7329	30.7583	30.5475	30.7695	30.4827	30.5581	30.5591	30.3983	30.4301
A0QVM8	7	7	27.416	27.2474	27.3753	27.2963	27.1835	27.2514	27.176	27.0796	27.2729
A0QVM9	11	11	27.3482	27.4514	27.2974	27.1151	27.591	27.3407	27.2102	27.3032	27.2712
A0QVP0	13	13	29.293	29.3818	29.4087	29.2858	29.4684	29.4297	29.4249	29.4174	29.4591
A0QVP3	11	11	25.018	25.0062	25.7273	24.8249	25.1272	25.5614	25.0156	25.2214	25.6915
A0QVP6	12	12	27.58	27.4789	27.8749	27.6832	27.4041	27.5573	27.668	27.6909	27.7844
A0QVP7	7	7	27.7379	27.8841	27.6623	27.7816	27.9565	27.8418	27.9719	28.0774	27.7505
A0QVP8	13	13	27.9425	27.6986	27.5746	27.8168	27.7114	27.6606	27.9725	27.8988	27.7744
A0QVQ0	15	15;1	28.0631	28.137	28.2648	28.048	27.8875	28.4084	28.452	28.3288	28.739
A0QVQ1	6	6	24.4511	24.1395	24.2891	24.4671	24.3255	24.3672	24.2845	24.4533	24.1352
A0QVQ3	10	10	31.9523	31.9908	31.8993	31.8465	31.933	31.7377	31.5445	31.6798	31.5587
A0QVQ5	52	52	32.9427	33.1012	32.9166	32.9769	32.8496	32.9334	32.7919	32.7999	32.8025
A0QVQ7	17	17	29.2331	28.8571	29.1204	29.1665	28.9727	29.0198	28.9723	28.7778	29.0877
A0QVR3	13	13	28.9954	29.0935	28.9422	28.9407	28.8792	28.9888	29.0765	28.9002	28.9994
A0QVR7	14	14	28.4202	28.5519	28.3549	28.561	28.4948	28.31	28.4698	28.4648	28.2985
A0QVR8	10	10	28.1141	27.9691	28.2098	28.1619	28.0484	28.234	28.6282	28.5359	28.5835
A0QVR9	7	7	27.2068	27.1975	27.4723	27.4432	27.381	27.3458	27.9767	27.7664	27.7098
A0QVT1	12	12	29.7423	29.6962	29.6989	29.6211	29.7501	29.6308	29.7705	29.7326	29.6282
A0QVT2	22	22	27.8633	27.833	27.9621	27.7877	27.8741	27.9311	27.9874	28.0152	28.0827
A0QVT5	4	4	28.0452	27.909	27.9847	28.1863	27.8694	27.9897	28.1186	28.184	28.0391
A0QVT6	31	31	28.5364	28.7557	28.5502	28.4614	28.7905	28.4247	28.0647	28.1561	28.1127
A0QVU2	21	21	31.7479	31.6026	31.7838	31.7981	31.732	31.7294	32.001	31.7584	31.9166
A0QVU5	4	4	27.5064	27.2445	27.0976	27.2779	27.5165	27.1038	27.2266	27.4404	26.9066
A0QVX1	3	3	25.194	25.0761	25.1413	25.3486	25.0794	24.9815	24.9651	25.4124	25.3891
A0QVX2	4	4	25.0966	24.9838	24.7698	25.2174	25.1677	24.7517	25.2532	25.2511	24.8626
A0QVX3	18	18	30.7403	30.1299	29.6635	30.8381	29.9265	30.3625	30.9079	30.6118	30.5813
A0QVX4	13	13;1	27.6941	27.7091	27.7219	27.7494	27.6186	27.6833	27.9337	27.7203	27.8333
A0QVX5	13	13	27.3547	27.2563	27.4352	27.4098	27.2354	27.376	27.2938	27.1373	27.3886
A0QVX6	22	22	29.7702	29.5692	29.773	29.6337	29.5721	29.6842	29.6407	29.6191	29.7432
A0QVY0	6	6	25.3991	25.2565	25.4809	25.3281	25.4564	25.5899	25.1277	25.267	25.4056
A0QVY1	13	13	25.9902	25.8397	24.6829	25.7501	25.4587	25.3888	25.7601	25.4533	25.6141
A0QVY3	17	17	25.6232	26.2121	25.8346	25.8638	26.009	25.6595	26.0612	26.0196	25.8881
A0QVY4	27	27	29.2589	29.3385	29.3074	29.291	29.2921	29.3305	29.5224	29.5062	29.4272
A0QVY5	9	9	27.5779	27.6506	27.4482	27.5913	27.6211	27.5286	27.7376	27.792	27.6396
A0QVY9	9	9	26.6453	26.5714	26.6823	26.7116	26.5698	26.5249	27.1193	26.9338	26.919
A0QVZ0	11	11	27.6386	27.5893	27.3966	27.6824	27.6376	27.4528	27.5831	27.3809	27.3266
A0QVZ3	15	15	29.8117	29.7836	29.8911	29.8746	29.9073	29.9157	30.0999	30.007	29.9929
A0QVZ5	13	11	27.3094	27.2634	26.8697	27.0689	26.5902	26.6241	27.4342	26.8561	27.1613
A0QW02	24	22	31.2715	31.2069	31.2872	31.2098	31.2044	31.1381	30.9489	30.8831	31.0374
A0QW03	11	11	28.131	27.928	27.9717	27.8138	27.9236	27.906	28.0259	27.8165	27.8379
A0QW04	15	15	28.0417	28.1142	27.8595	28.1255	28.0933	28.002	28.279	28.1497	28.0929
A0QW05	5	5	25.8775	25.811	25.4673	25.7321	25.6961	25.4071	25.8869	25.6869	25.1908
A0QW08	8	8	27.8322	28.2799	28.3448	27.9966	28.5999	28.1378	28.3609	28.4263	28.2021
A0QW09	13	13	29.1514	29.0201	29.1214	29.1391	29.1414	29.0484	29.1425	29.0769	29.0822
A0QW12	3	3	25.255	25.0489	25.3079	25.2129	24.9848	25.1694	25.7358	25.5203	25.6754
A0QW13	9	9	27.25	27.2173	27.1884	27.3535	27.2711	27.431	27.3375	27.4413	27.3399
A0QW14	13	13	26.6502	26.9732	26.7888	26.6288	26.7174	26.8093	26.5115	26.9489	26.9439
A0QW16	9	9	26.097	25.992	26.1521	25.9813	25.8745	26.1417	25.7083	26.2087	26.1213
A0QW19	30	30	29.0072	28.9799	28.9793	29.0671	29.0258	28.9232	29.0077	28.887	28.9428
A0QW21	9	9	25.2177	24.9769	24.9148	25.2853	24.9471	24.9331	25.8521	25.8048	25.3958
A0QW23	9	9	26.7733	27.5146	26.6934	27.2053	27.6527	26.8559	27.2214	27.4531	26.6806
A0QW24	12	12	25.5169	25.4211	25.7231	25.6443	25.7686	25.8385	25.8684	25.5662	25.8948
A0QW25	16	16	29.8487	29.9248	29.7825	29.956	29.9509	29.8068	30.027	30.1105	29.896
A0QW29	7	7	26.2436	26.2356	26.2545	26.2895	26.5079	26.1603	26.1526	26.3885	26.3351
A0QW30	8	8	24.7089	24.7021	24.92	24.8123	24.603	24.7853	24.7853	24.7447	24.9241
A0QW31	15	15	27.9568	27.9396	27.8588	27.8957	27.9546	27.9394	28.0002	27.8713	27.8295
A0QW36	13	12	26.6647	26.8142	26.5952	26.4124	26.6925	26.8446	26.7433	26.5849	26.7876
A0QW41	16	16	27.7432	27.6413	27.5113	27.8016	27.6722	27.5102	27.1259	26.5965	26.8686
A0QW43	5	5	27.1611	27.522	27.1553	27.0782	27.5469	27.3607	26.9347	27.3984	27.2947
A0QW60	12	12	26.3563	26.192	26.2303	26.3742	26.2151	26.1527	26.3784	25.9867	26.0052
A0QW71	49	49	31.9964	31.911	31.9132	32.0247	31.9463	31.9541	32.04	31.9299	32.0087
A0QW82	8	8	26.2584	26.6154	25.8921	26.0925	26.4917	26.2004	25.7692	26.0037	25.9072
A0QWD3	16	16	27.9227	28.0252	27.8598	28.0046	28.0663	27.8826	27.8209	28.0557	27.8419
A0QWF0	7	7	25.9267	26.0728	25.0709	25.8008	26.0406	25.5291	25.7393	25.8535	25.3662
A0QWF4	8	8	26.3907	26.4619	26.4674	26.3625	26.5489	26.5756	26.6576	26.5979	26.6298
A0QWG0	7	7	24.5945	24.4838	24.375	24.7839	24.2578	24.5513	24.7509	24.6792	24.5432
A0QWG2	31	31	29.7096	29.6654	29.7301	29.7145	29.5825	29.665	29.7156	29.6981	29.7135
A0QWG3	8	8	25.9731	26.0082	26.0723	26.103	25.8359	25.9221	26.0639	25.88	25.9562
A0QWG5	10	10	25.4536	25.7655	25.6982	25.759	25.631	25.74	25.7588	25.8987	25.7554
A0QWG6	9	8	24.5616	24.4364	24.6393	24.3939	24.4192	24.5369	24.8933	24.811	24.8866
A0QWG7	12	12	25.3735	25.3337	25.4843	25.5537	25.1409	25.5102	25.2711	25.2851	25.6149
A0QWG8	19	19	30.9237	30.964	30.825	30.9105	30.8034	30.7712	30.7021	30.6978	30.6954
A0QWG9	5	5	25.8301	25.8992	25.9314	25.9329	25.9058	25.7981	25.9874	25.7173	25.5999
A0QWH0	7	7	26.7044	26.3625	26.452	26.5423	26.5374	26.2581	26.7421	26.4851	26.2756
A0QWH1	8	8	29.4043	29.1747	29.3185	29.3439	28.9787	29.4085	29.3025	29.0502	29.2596
A0QWH2	11	11	29.0507	28.9044	29.0263	29.0394	29.058	29.1387	29.5593	29.3905	29.355
A0QWH3	5	5	26.1302	25.8262	25.8805	25.7677	25.8232	25.9422	26.4703	26.2436	26.0975
A0QWH5	7	7	25.1038	25.4485	24.943	25.5711	24.8462	24.8059	25.6617	25.7687	25.038
A0QWI4	4	4	27.5524	27.2147	27.5394	27.4022	27.2958	27.438	27.7932	27.4137	27.6533
A0QWI7	23	21	26.5564	25.9906	26.158	26.0795	25.962	25.9152	25.696	25.2683	25.5179
A0QWJ1	6	6	28.2813	28.2572	28.0327	28.3601	28.0501	28.1559	28.2519	28.0149	28.232
A0QWJ2	11	11	28.7966	28.5239	28.5854	28.5721	28.6653	28.5118	28.6999	28.5792	28.5418
A0QWJ3	13	13	28.3559	28.3061	28.2456	28.4639	28.2582	28.3703	28.3464	28.3003	28.3001
A0QWJ4	15	15	27.0701	27.0503	27.1599	27.1131	27.0459	27.0817	27.1557	27.0075	27.1522
A0QWJ6	25	25	26.9518	26.6358	26.8731	26.7749	27.0336	26.9616	27.1894	27.0227	27.0478
A0QWK5	9	9	29.2229	29.2372	29.2092	29.3318	29.2419	29.1972	29.058	29.1614	29.2302
A0QWK7	23	23	29.3593	29.4045	29.3146	29.4239	29.4143	29.242	29.2884	29.434	29.2975
A0QWL3	11	11	27.6284	27.8135	27.2863	27.4364	27.6746	27.1874	27.2439	27.2162	27.1259
A0QWM9	14	14	26.2881	26.2739	26.0994	26.0204	26.5544	26.1978	26.1536	26.3022	26.1471
A0QWN3	22	22	30.4387	30.3364	30.4729	30.3238	30.3565	30.3718	30.328	30.1504	30.3541
A0QWN4	10	10	27.9957	27.6487	27.6649	27.8437	27.688	27.6879	27.8075	27.4616	27.7646
A0QWP9	9	9	26.1999	26.0322	26.5787	26.1943	26.1563	26.2183	26.4116	26.2573	26.2493
A0QWQ0	11	11	27.0513	27.2119	27.5181	27.3192	27.4512	27.3789	27.276	27.3103	27.3824
A0QWQ4	36	36	30.4393	30.4629	30.3566	30.4109	30.4207	30.291	30.4544	30.4062	30.2879
A0QWQ6	9	9	27.2687	27.1471	27.0303	27.1815	27.1305	27.2153	27.061	27.0106	27.0907
A0QWQ7	5	5	25.0882	24.8707	25.1091	25.0585	25.1483	24.8502	25.1822	25.2644	25.0484
A0QWQ9	23	23	29.7755	29.8398	29.6159	29.8942	29.7264	29.6724	29.8944	29.7138	29.5751
A0QWR0	7	7	25.7798	25.25	25.5379	25.4291	25.5134	25.6498	25.456	25.2468	25.5279
A0QWR1	14	14	28.9365	28.9546	28.8988	29.1183	29.0866	28.9241	29.1465	29.1267	28.9388
A0QWR3	9	9	26.3994	26.5369	26.2477	26.2196	26.4446	26.2776	26.5713	26.4161	26.2439
A0QWR4	6	6	29.892	29.8353	29.644	29.7696	29.4814	29.6604	29.413	29.2012	29.3519
A0QWR5	7	7	27.2331	27.3797	27.3662	27.3959	27.4395	27.2005	27.326	26.9587	26.8692
A0QWR8	11	11	25.8198	25.912	25.9266	25.5733	25.8496	26.0255	25.8812	25.8889	25.8427
A0QWS1	13	13	27.1072	26.6082	26.9407	26.8404	26.8099	26.9095	26.8471	26.5915	26.9105
A0QWS2	16	16	28.1428	28.1445	28.143	28.0887	28.3959	28.0769	28.0638	28.009	28.0619
A0QWS3	9	9	26.5068	26.3606	26.1446	26.391	26.4036	26.2276	26.1494	26.1991	26.1034
A0QWS4	13	13	28.694	28.6042	28.5875	28.6333	28.515	28.4358	28.386	28.3952	28.3568
A0QWS5	57	57	30.9028	30.8411	30.7592	30.8819	30.8663	30.7054	30.7265	30.6138	30.6322
A0QWS8	8	8	33.1053	33.0387	33.0794	33.1105	32.9556	32.9763	32.9598	33.0217	33.0327
A0QWS9	6	6	25.5617	25.9914	25.8703	25.9294	25.7763	25.7869	25.5675	25.727	25.7846
A0QWT1	6	6	28.3603	27.4122	26.9797	28.294	26.5872	27.4258	27.4376	27.3827	27.3686
A0QWT2	15	15	26.4209	26.7389	26.3364	26.7144	26.5529	26.6321	26.7958	26.6158	26.5642
A0QWT3	30	30	33.1653	33.0855	33.1444	33.2104	33.0148	33.1247	33.1476	33.0848	33.1244
A0QWT4	11	11	26.2269	26.6703	26.6183	26.5428	26.5626	26.6425	26.7714	26.7008	26.7064
A0QWT6	21	21	31.3734	31.2523	31.3756	31.4307	31.2114	31.3873	31.3153	31.151	31.3234
A0QWT7	9	9	29.2307	29.4639	29.3156	29.2664	29.2744	29.3484	29.2882	29.3353	29.4363
A0QWU2	12	12	27.0378	27.2367	26.9124	26.9837	27.1592	26.959	27.2406	27.1504	26.8937
A0QWU3	19	19	26.4867	26.3856	26.3972	26.3999	26.475	26.1756	26.5137	26.5565	26.3196
A0QWU4	6	6	27.9031	28.1652	27.719	27.9499	28.02	27.7624	27.8881	28.1209	27.6459
A0QWU5	9	9	25.1143	25.2241	25.0831	25.1639	25.2996	24.9253	25.1944	25.251	25.2453
A0QWU8	6	6	29.7134	29.858	29.4924	29.9183	29.5505	29.7523	29.9187	29.8883	29.6535
A0QWU9	8	8	28.1438	27.6712	27.9749	28.1201	27.7148	27.6255	28.1102	27.8485	27.955
A0QWV0	23	23	30.0434	29.9822	30.0981	29.9676	30.0733	30.0907	30.0795	29.9514	30.1094
A0QWV1	4	4	27.6068	27.693	27.489	27.6353	27.834	27.6683	27.9284	27.9387	27.6246
A0QWV7	14	14	27.238	27.3079	27.2549	27.3777	27.3342	27.3473	27.7435	27.6056	27.5224
A0QWV8	14	14	27.349	26.9092	27.2994	27.3092	27.0489	27.3228	27.7762	27.3568	27.5477
A0QWV9	15	15	29.2242	29.3853	29.3101	29.3198	29.4372	29.2522	29.3964	29.3966	29.4032
A0QWW2	22	22	33.9234	34.0027	33.9557	33.9542	34.0425	33.9861	33.9729	34.0526	34.02
A0QWW3	25	25	31.9609	31.9709	31.9301	32.0418	31.9945	31.9615	32.2266	32.1719	32.0542
A0QWW4	20	20	30.6811	30.647	30.843	30.6737	30.8012	30.8498	30.8924	30.8318	31.0275
A0QWX1	10	10	26.2022	26.2259	26.1228	26.1195	26.1486	25.9849	25.5742	25.9498	25.5622
A0QWX3	12	12	27.5591	27.6553	27.3548	27.2798	27.7657	27.3085	27.0986	27.2125	27.0999
A0QWX4	43	43	29.6217	29.6378	29.5951	29.6177	29.6538	29.571	29.6937	29.6822	29.5874
A0QWX6	13	13	28.8455	28.5642	28.6478	28.6946	28.5923	28.5826	28.9003	28.7875	28.7317
A0QWX7	19	19	29.043	28.9215	28.9963	29.1976	29.1095	28.9728	29.2906	29.0856	29.0644
A0QWX8	24	23	29.7635	29.6342	29.7773	29.7175	29.6839	29.7804	29.8628	29.7836	29.7946
A0QWX9	25	24	32.0374	32.1602	32.0484	32.1667	32.1618	32.0667	32.1978	32.0997	32.0712
A0QWY0	45	45	33.309	33.2569	33.2625	33.3134	33.1981	33.2731	33.3515	33.2308	33.3447
A0QWY3	14	14	29.171	29.2535	29.184	29.271	29.2683	29.2521	29.6021	29.5111	29.3795
A0QWY4	15	15	26.6512	26.5859	26.6967	26.5637	26.5493	26.5803	26.6366	26.5618	26.6122
A0QWY8	14	14	27.2574	27.502	27.1986	27.335	27.2835	27.1201	27.2728	27.2804	26.9291
A0QWZ6	9	9	26.696	26.62	26.4679	26.6852	26.699	26.4787	26.8026	26.6603	26.34
A0QWZ9	25	25	30.4776	30.3757	30.1879	30.2905	30.1902	30.1199	29.8138	29.6857	29.9716
A0QX00	26	26	30.6349	30.4411	30.3809	30.4507	30.2518	30.2995	30.2033	29.9979	30.2741
A0QX01	13	13	30.6641	30.5455	30.4586	30.5437	30.4804	30.3455	30.3639	30.203	30.276
A0QX02	26	26	28.9577	28.7147	28.6584	28.7913	28.7599	28.6718	28.6759	28.4887	28.5667
A0QX15	7	7	28.5199	28.2786	27.9896	28.4636	28.0977	28.2658	28.3915	28.148	28.2535
A0QX17	19	19	27.8835	27.7462	27.7523	27.8442	27.7915	27.6382	27.5902	27.4819	27.4834
A0QX19	8	8	25.4606	25.3057	25.3802	25.4576	25.1941	25.2666	25.3431	25.3872	25.2991
A0QX20	63	63	33.7042	33.9078	33.702	33.7722	33.8299	33.6976	33.8339	33.9	33.7771
A0QX21	6	6	26.5779	26.2136	26.4052	26.5405	26.1579	26.5129	26.7123	26.4679	26.627
A0QX24	20	19	31.4045	31.4829	31.4126	31.4197	31.4173	31.5079	31.5916	31.3996	31.488
A0QX25	17	17	28.511	27.9965	28.261	28.3197	28.1571	28.2925	28.417	28.2918	28.2828
A0QX26	9	9	27.487	27.1792	27.2681	27.3944	27.2051	27.1485	27.5498	27.2256	27.1593
A0QX29	9	9	26.3124	26.4143	26.4067	26.4812	26.3447	26.4613	26.4899	26.5823	26.4476
A0QX30	8	8	25.8966	25.8796	25.7724	25.7962	25.9096	25.6456	25.6719	25.5145	25.4862
A0QX32	17	17	28.842	28.8917	28.8963	28.9392	28.856	28.9793	29.1549	29.2213	29.1423
A0QX35	24	24	30.1893	30.2752	30.157	30.1232	30.3094	30.0709	29.9294	29.982	29.9883
A0QX36	25	25	30.1666	30.0916	29.9757	30.0762	30.1402	29.9314	29.8345	29.881	29.8145
A0QX37	8	8	25.8371	25.743	25.8966	25.6492	25.9444	25.7878	25.541	25.4986	25.6999
A0QX46	36	36	30.1291	30.0226	30.17	30.0805	30.1241	30.0301	29.968	29.9762	29.9106
A0QX50	10	10	26.0724	25.7774	25.8751	26.0462	26.109	26.0864	26.102	26.215	26.2398
A0QX51	4	4	25.1483	25.2939	24.9744	25.3637	25.0405	25.0564	25.2456	25.1506	25.1415
A0QX52	8	8	25.6377	25.6296	25.6874	25.9359	25.3395	25.7428	25.8954	25.6842	25.8494
A0QX55	52	52	29.4819	29.3062	29.4367	29.4583	29.3455	29.3488	29.5173	29.4259	29.446
A0QX60	13	13	28.0915	27.9372	28.028	28.1221	27.9269	27.9277	28.3988	28.0883	28.1067
A0QX61	13	13	26.0969	25.9642	26.0173	25.9814	25.7219	26.0474	26.0442	26.0349	26.0275
A0QX62	17	15	26.1467	26.177	26.0509	26.2614	26.2856	25.9625	26.0352	26.1674	26.0013
A0QX64	7	7	25.3798	24.9886	25.2591	25.064	25.3415	25.197	25.3624	25.3441	25.1856
A0QX75	10	10	28.2581	28.1539	28.1139	28.2875	28.3417	28.301	28.4546	28.4699	28.4428
A0QX76	15	15	25.9719	25.7541	25.8113	25.9134	25.8339	25.9737	25.9099	25.8779	26.0615
A0QX77	7	7	26.3191	26.9651	26.1111	26.7922	26.6167	26.7035	26.7507	26.6554	26.4981
A0QX80	6	6	26.3596	25.8647	26.2712	26.3061	26.1522	26.0584	26.4146	26.1884	26.1154
A0QX81	14	14	28.8056	28.637	28.8696	28.7474	28.7364	28.7689	28.7035	28.499	28.6891
A0QX82	19	19	28.5837	28.4993	28.4367	28.4677	28.5167	28.366	28.1343	28.3391	28.2668
A0QX83	5	5	26.1057	25.9664	26.1323	25.9546	26.2135	26.2039	26.094	25.9086	26.2057
A0QX84	8	8	27.119	27.211	27.2138	27.0062	27.3276	27.1867	27.0319	27.1222	27.1511
A0QX85	13	13	29.3212	29.3389	29.0267	29.1861	29.3129	29.1247	29.0811	29.1495	28.9469
A0QX86	8	8	26.6816	26.4498	26.4612	26.6576	26.5913	26.2913	26.4793	26.316	26.1305
A0QX87	13	13	26.8392	26.7066	26.2465	26.6831	26.8547	26.5246	26.8554	26.8381	26.5678
A0QX90	9	9	25.4142	25.1073	25.4191	24.9501	25.3432	25.6719	25.5453	25.4444	25.3114
A0QX91	13	13	28.1339	27.9925	27.975	28.021	27.9065	28.0122	27.8922	27.8953	28.0336
A0QX92	3	3	24.5281	24.6961	24.1691	24.5233	24.5505	24.0716	24.676	24.6115	24.2341
A0QX93	23	23	29.0789	28.9001	28.9817	29	28.8719	28.8419	29.1122	28.9445	28.9803
A0QX95	19	19	29.6928	29.6339	29.6641	29.7695	29.6576	29.6902	29.7205	29.7497	29.6947
A0QX96	16	16	29.8681	29.9951	29.817	29.8663	29.9964	29.8288	29.8986	29.9854	29.8758
A0QX97	13	13	28.6811	28.5365	28.5342	28.6925	28.4647	28.664	28.8733	28.5636	28.7049
A0QX98	7	7	25.5736	25.5402	25.1535	25.5661	25.6271	25.2169	25.8778	25.6752	25.3666
A0QXA1	45	44	28.2935	28.3547	27.9567	28.0855	28.3412	27.8881	27.6051	27.7627	27.4221
A0QXA2	13	12	26.6873	26.8078	26.3843	26.4086	26.8316	26.4451	25.9078	26.2166	26.1231
A0QXA3	36	36;1	32.5808	32.4847	32.4718	32.6209	32.4703	32.4981	32.7148	32.5839	32.5299
A0QXA4	6	6	24.3944	24.1674	24.7545	24.2845	24.2306	24.4523	24.1854	24.4548	24.4854
A0QXA8	5	5	25.0993	24.9264	25.7441	25.8428	25.3555	25.9469	27.2907	27.1248	26.4532
A0QXB0	15	15	30.5508	30.1026	29.2604	30.5153	29.7315	29.9845	30.2277	30.3363	30.0233
A0QXB2	14	14	26.8156	26.3799	26.6235	26.6856	26.6781	26.5159	26.7165	26.4659	26.4082
A0QXB3	7	7	26.2571	26.6688	25.9965	26.4718	26.7309	26.44	26.6281	26.8011	26.3049
A0QXB5	9	9	25.2925	25.3982	25.3671	25.3025	25.2613	25.3461	25.7522	25.8551	25.7582
A0QXB9	14	14	28.3664	28.2862	28.2111	28.3468	28.1011	28.1916	28.5777	28.3359	28.3391
A0QXC0	13	13	31.2012	31.4375	31.0589	31.3534	31.3428	31.195	31.0542	31.1347	30.9915
A0QXC2	5	5	26.0855	25.9917	26.0906	26.0937	26.0636	26.0258	25.987	25.8934	26.1343
A0QXC3	15	15	26.9648	26.7396	26.8091	26.8816	26.6978	26.7208	26.7877	26.8377	26.5767
A0QXC4	8	8	26.2716	26.3156	26.1853	26.3838	26.217	26.3125	26.1991	26.1395	26.2167
A0QXC6	20	20	28.6417	28.6104	28.5355	28.672	28.7375	28.6195	28.8903	28.8541	28.6737
A0QXC7	4	4	26.034	25.5255	26.0807	26.0687	25.5441	25.8926	25.9473	26.048	25.6615
A0QXD0	16	16	29.0896	28.9843	29.0889	29.1671	29.1121	29.1203	29.3879	29.2556	29.2656
A0QXD2	14	14	28.1257	27.5819	27.89	28.138	28.123	28.1378	28.3709	28.1969	28.2815
A0QXD4	6	6	26.6051	26.3227	26.6986	26.4383	26.7598	26.4264	26.3771	26.3785	26.4201
A0QXD5	7	7	25.561	25.4971	25.6616	25.3311	25.5707	25.7205	25.7646	25.6593	25.6687
A0QXD8	9	9	26.3748	26.7024	26.6819	26.5751	26.8781	26.487	26.3341	26.4974	26.5382
A0QXF3	16	16	28.558	28.9415	28.352	28.5917	28.7068	28.3281	28.5261	28.5152	28.1628
A0QXF4	11	11	25.9444	26.2116	25.7191	25.8014	25.9014	25.8022	25.4314	26.2199	25.478
A0QXG0	9	9	25.4966	25.2397	25.3646	25.6252	25.5483	25.474	25.7688	25.853	25.7704
A0QXH9	9	9	26.2627	26.2973	26.4711	26.1546	26.3542	26.3959	26.3886	26.453	26.458
A0QXI0	10	10	27.9456	27.9315	27.5606	28.112	28.0656	27.7722	28.1558	28.0057	27.6937
A0QXI7	8	8	25.522	25.9204	25.555	25.6389	25.8725	25.7468	25.6071	25.613	25.6054
A0QXK4	14	14	25.9931	25.9702	25.633	25.7035	25.9966	26	26.174	26.0355	25.9367
A0QXK5	9	9	26.1552	25.9384	26.0369	25.9564	25.5549	25.8116	25.4294	25.5433	25.4378
A0QXN2	7	7	25.1332	24.8861	25.3697	25.2764	25.1054	25.5508	25.284	25.1469	25.2922
A0QXP3	20	20	28.1474	27.9167	28.1767	28.1972	28.1157	28.0897	28.6641	28.5298	28.5455
A0QXR4	4	4	25.5161	25.3508	25.083	25.47	25.4241	25.1271	25.0632	25.0854	24.9885
A0QXT8	14	14	27.1607	27.3323	27.23	26.9558	27.048	26.8922	26.8734	26.9216	26.4188
A0QXU0	6	6	23.7663	23.498	23.5479	23.5033	23.5746	23.5747	23.6503	23.808	23.5204
A0QXU2	10	10	26.4465	26.3864	26.5206	26.1328	26.1711	26.2789	25.9683	26.0607	26.2692
A0QXU6	9	9	26.3866	26.6733	26.4544	26.4951	26.5851	26.6345	26.5318	26.5949	26.4285
A0QXV0	4	4	27.7831	28.2279	27.8119	28.0673	28.1112	27.9008	27.6782	27.7336	27.6796
A0QXX3	17	17	26.442	26.3132	26.2674	26.4035	26.2562	26.3769	26.7221	26.4883	26.4193
A0QXX7	35	35	29.1284	28.8632	29.166	29.3105	28.9811	29.3161	30.8159	30.4849	30.2075
A0QXY1	21	21	27.8824	28.0227	28.2695	28.1102	28.2454	28.3471	28.7958	28.6809	28.6396
A0QXY3	10	10	25.3465	24.8122	24.9117	24.9412	25.1319	24.9153	25.2654	24.9374	25.0118
A0QXZ3	3	3	26.4744	26.5456	26.8369	26.8364	26.8513	26.5498	26.6132	26.4788	26.6299
A0QXZ4	5	5	27.2951	27.2626	27.3993	27.4188	27.4765	27.3339	27.4869	27.3097	27.3819
A0QXZ5	8	8	29.7288	30.6935	30.0157	30.184	30.3317	30.3903	29.662	30.2541	30.0125
A0QY05	9	9	27.2683	26.9728	27.3253	27.2635	27.2833	27.238	27.0059	27.0176	27.1571
A0QY11	7	3	26.1997	26.0902	25.7325	26.328	26.2944	26.1211	25.8669	26.284	25.8314
A0QY12	21	16	26.3801	26.1601	25.9834	26.3764	26.1451	25.8872	25.9328	25.7755	25.8596
A0QY16	11	11	26.5228	26.4627	26.6593	26.3862	26.5738	26.3276	26.4127	26.361	26.3047
A0QY21	13	13	27.2474	27.3624	27.0153	27.2398	27.3978	26.9163	27.0617	27.2368	26.7537
A0QY22	11	11	24.8323	25.0658	24.62	24.7735	24.9513	24.9393	25.059	24.8886	24.6086
A0QY23	21	21	32.924	32.6692	32.7953	32.8483	32.7591	32.7222	32.746	32.5117	32.5861
A0QY24	8	8	25.6708	25.0794	25.5087	25.3443	25.5308	25.7323	25.4226	24.9795	25.4846
A0QY28	14	14	27.2954	27.3057	26.9516	27.3413	27.2582	26.947	27.2367	27.2346	26.7113
A0QY29	14	14	26.3308	26.2829	26.3823	26.4289	26.2979	26.4895	26.3133	26.1516	26.4832
A0QY30	5	5	27.7721	27.1205	27.6792	27.3676	27.3022	27.6616	27.4931	27.4518	27.7516
A0QY48	14	14	28.1811	28.2322	28.1801	28.3166	28.2822	28.4395	28.3768	28.0242	28.3553
A0QY89	15	15	27.6792	27.3992	27.5874	27.6096	27.446	27.5538	28.1197	27.705	27.8078
A0QY95	4	4	28.4276	28.284	28.3932	28.3725	28.5698	28.4005	29.0685	28.9069	28.8194
A0QYB0	9	9	26.0844	25.9888	26.1087	26.1115	26.0535	26.0785	26.1795	25.9871	26.2988
A0QYB1	25	25	26.9608	26.9714	26.9094	26.8927	26.9379	27.0798	27.0665	26.9753	27.1437
A0QYB3	12	10	27.2235	27.4207	26.4084	27.1603	27.2584	26.8362	27.0869	27.0023	26.5865
A0QYB5	12	10	29.3285	29.4909	29.0639	29.3084	29.3772	29.088	29.2301	29.2106	28.9018
A0QYB7	17	17	26.3951	26.2899	26.1284	26.3	26.3034	25.9099	26.078	26.2092	25.9655
A0QYB9	6	6	25.6817	25.701	25.6764	25.4559	25.4844	25.4369	25.4074	24.9622	25.6142
A0QYC0	8	8	27.2375	27.1918	26.8854	26.9346	26.9906	26.8565	26.8411	26.9552	26.6802
A0QYC2	5	5	25.816	25.9257	25.6601	25.5142	25.9085	25.6988	25.8451	25.6484	25.4143
A0QYC3	10	10	25.8723	25.7046	25.8889	25.8265	25.8496	25.7556	25.8155	25.8811	25.8285
A0QYD3	8	8	30.4793	30.428	30.4424	30.3546	30.5796	30.4753	30.2285	30.7641	30.5858
A0QYD4	14	14	30.6959	30.6731	30.6459	30.5922	30.6291	30.5848	30.6481	30.5407	30.5523
A0QYD5	13	13	29.9822	29.8595	29.8209	29.9885	29.7459	29.8681	30.2292	30.0505	30.1102
A0QYD6	20	20	30.4918	30.4878	30.4954	30.6055	30.5424	30.5186	30.8078	30.6139	30.5586
A0QYD8	8	8	27.5775	27.5691	27.6456	27.7088	27.4393	27.8872	27.8296	27.8351	28.0186
A0QYE0	18	18	28.3707	28.3935	28.4897	28.5362	28.4542	28.531	28.8005	28.6827	28.671
A0QYE1	5	5	26.9375	26.7183	26.712	26.9924	26.8452	26.9994	27.1089	26.3425	27.0989
A0QYE2	6	6	27.7292	27.6566	27.8129	27.9154	27.5685	27.9094	28.1095	27.825	28.022
A0QYE3	5	5	28.0633	28.1955	27.8692	28.0955	28.0468	27.9464	28.152	28.1731	28.1151
A0QYE7	28	28	30.3129	30.6772	30.1588	30.48	30.5361	30.2484	30.6235	30.5534	30.2003
A0QYE8	23	23	29.4825	29.709	29.515	29.6023	29.76	29.6398	29.7931	29.7933	29.6133
A0QYF1	13	13	28.4646	28.5466	28.3048	28.4572	28.5528	28.3071	28.0522	28.1947	28.0911
A0QYF2	15	15	25.5647	25.0393	25.4918	25.7848	25.5346	25.3271	25.8938	25.7999	25.5635
A0QYF5	36	36	32.0149	32.1773	31.9937	32.1311	31.9908	31.9867	32.1478	32.1546	32.0167
A0QYF6	22	22	28.5497	28.4688	28.4346	28.5035	28.4329	28.3686	28.6606	28.4623	28.5483
A0QYF7	34	34	30.7767	30.3602	30.7669	30.8163	30.4985	30.6811	31.1035	30.6608	30.8653
A0QYG0	9	9	28.3109	28.0632	28.193	28.2803	28.136	28.2335	28.7269	28.4075	28.259
A0QYG2	12	12	30.1402	29.8916	29.6736	29.9585	29.4763	29.5054	29.7401	29.3885	29.5907
A0QYG3	3	3	26.5314	26.2317	26.1818	26.7008	26.2735	26.4509	26.8582	25.71	26.2103
A0QYG9	42	42	30.1102	29.9621	30.0004	30.0734	29.9686	30.0672	30.2368	30.0209	30.1755
A0QYH0	16	16	28.164	27.8031	27.9732	28.0266	27.9625	27.9546	28.2559	28.0048	27.937
A0QYH2	12	12	25.0993	25.6455	25.3399	25.2504	25.359	25.2019	25.2834	25.5584	25.3171
A0QYH7	10	10	28.0292	26.4285	26.7892	28.1896	26.7222	26.6216	28.4711	26.8876	26.8585
A0QYH8	20	20	27.8392	27.6564	27.7796	27.8533	27.8783	27.7412	27.9193	27.7811	27.7584
A0QYI2	18	18	27.1436	27.2098	26.8975	27.3115	27.0739	27.0846	27.826	27.5656	27.4438
A0QYI8	18	18	25.0405	25.1551	25.3329	24.696	25.0833	25.1372	24.8299	24.8378	25.05
A0QYK4	11	11	29.0966	29.4721	29.2114	29.2973	29.4675	29.2012	28.9156	29.5287	29.3529
A0QYL7	7	7	27.2695	27.2779	27.2275	27.2453	27.3312	27.2067	27.2354	27.3339	27.2457
A0QYP9	25	25	28.578	28.2508	28.5883	28.4834	28.4025	28.5232	28.7797	28.4896	28.6425
A0QYQ0	11	11	27.4935	27.4494	27.4188	27.5792	27.5207	27.4238	27.6355	27.5473	27.4307
A0QYQ1	13	13	28.1582	28.0543	27.986	28.0495	28.1621	28.0515	28.3278	28.2477	28.1671
A0QYQ2	11	11	25.8703	25.7099	25.7124	25.8399	25.5675	25.7436	26.018	25.9033	25.7056
A0QYQ7	28	28	30.1803	30.1554	30.1551	30.216	30.1873	30.165	30.4813	30.2434	30.2152
A0QYQ8	15	15	28.7879	28.7637	28.702	28.7485	28.8246	28.6519	28.6618	28.7172	28.6682
A0QYQ9	8	8	26.3778	26.1643	26.214	26.4128	26.1695	26.2295	26.505	26.4015	26.3141
A0QYR2	16	16	27.759	27.6993	27.7166	27.7952	27.7609	27.7568	27.7209	27.6529	27.6958
A0QYR3	9	9	28.3923	28.4352	28.3232	28.2787	28.3138	28.3245	28.242	28.1196	28.1471
A0QYR4	14	14	28.6523	28.4183	28.5336	28.6723	28.4872	28.4944	28.7752	28.4165	28.5208
A0QYS2	4	4	27.1936	27.0729	26.7443	27.2584	26.7637	26.9351	26.933	26.9254	26.8446
A0QYS3	37	37	28.4875	28.4749	28.3755	28.464	28.4627	28.5764	28.6508	28.6465	28.5788
A0QYS4	13	13	26.9729	26.7851	27.1874	27.0082	26.8694	27.0373	26.9536	26.9123	27.0571
A0QYS5	13	13	27.5948	27.877	27.4144	27.6795	27.7179	27.6572	27.5612	27.7284	27.3966
A0QYS6	26	26	31.2185	31.2796	31.2311	31.2706	31.1673	31.2524	31.195	31.1459	31.1897
A0QYS8	15	15	28.8058	28.7646	28.8691	28.8774	28.5851	28.7073	28.8541	28.6231	28.7348
A0QYS9	11	11	28.4634	28.2392	28.3564	28.4137	28.4141	28.3433	28.4597	28.3477	28.3287
A0QYT0	15	15	28.0448	28.1987	27.7892	28.1913	28.2675	28.1622	28.1968	28.1632	28.0221
A0QYT1	12	12	29.4105	29.1604	29.2732	29.424	29.2459	29.368	29.4335	29.1919	29.266
A0QYT2	15	15	28.8658	28.9133	28.8576	28.8953	28.9019	28.8453	28.9706	28.8798	28.758
A0QYT3	36	36	30.0002	30.0652	29.9302	29.9855	29.9835	29.9698	30.0531	29.9184	29.945
A0QYT4	16	16	28.597	28.6098	28.5442	28.5052	28.618	28.4885	28.5379	28.5855	28.5084
A0QYT7	10	10	24.7385	24.7876	24.8769	24.5142	24.878	24.4991	24.2678	24.4911	24.6946
A0QYU1	9	9	26.0471	25.7808	25.5041	25.6905	25.7976	25.0587	25.7787	25.8551	25.1679
A0QYU6	5	5	30.865	30.8667	30.7099	31.012	30.9922	30.9399	30.5565	30.5729	30.6929
A0QYU8	8	8	29.9337	29.7755	30.0145	29.8217	29.7679	29.7688	29.8888	29.6129	29.7482
A0QYV0	7	7	26.2552	25.5955	25.5712	26.1175	25.3092	26.3195	25.9565	25.8821	26.6047
A0QYW4	38	38	28.9585	28.862	28.8741	28.9443	28.8015	28.8899	28.7999	28.8149	28.7999
A0QYW5	6	6	26.1815	26.1332	26.2406	26.2313	25.9757	26.0289	26.1718	25.8789	26.1638
A0QYW6	12	12	32.0623	32.0554	32.2942	32.1625	32.179	32.3594	32.3685	32.336	32.4702
A0QYX0	31	31	27.6829	27.4676	27.4775	27.5344	27.5957	27.5382	27.7681	27.4806	27.5233
A0QYX2	2	2	24.3807	23.748	24.2033	24.7517	24.19	24.3244	24.3375	24.1104	24.3576
A0QYX6	10	10	25.0556	25.045	25.0129	24.9688	25.0121	24.9327	25.3178	25.4153	24.9811
A0QYY6	39	39	33.9261	33.8359	33.8767	33.8878	33.8528	33.8635	33.6748	33.5538	33.7195
A0QYZ2	51	51	30.3964	30.4133	30.3132	30.4109	30.3712	30.3801	30.5616	30.4119	30.3576
A0QZ01	16	16	26.5987	26.4904	26.5622	26.5721	26.5441	26.5793	26.6619	26.3062	26.553
A0QZ11	8	8	30.1361	29.9202	30.1772	30.0057	29.9839	29.8375	29.7915	29.5935	29.8227
A0QZ12	13	13	29.0994	29.1876	29.0167	29.1228	29.0787	28.9386	29.0069	29.0584	28.9552
A0QZ14	12	12	25.9969	25.3442	26.0755	25.6748	25.5268	25.8801	26.1647	25.6881	25.9483
A0QZ16	10	10	26.3534	25.9941	26.3754	26.3167	26.2619	26.3126	26.5452	26.4858	26.4919
A0QZ17	39	38	29.5993	29.5003	29.5341	29.5075	29.5084	29.404	29.4685	29.3353	29.2645
A0QZ25	11	11	26.5508	26.577	26.5975	26.5307	26.7044	26.5802	26.7176	26.5168	26.522
A0QZ26	15	15	27.9748	27.8562	27.7595	27.8864	27.9213	27.7861	27.7533	27.8475	27.8285
A0QZ29	9	9	25.2576	24.8954	25.0765	25.2697	25.127	25.1307	25.3886	25.144	25.1801
A0QZ30	5	5	26.17	26.3811	26.2137	26.167	26.3785	26.3481	26.0121	26.4021	26.2691
A0QZ32	7	7	25.681	25.1454	25.4174	25.4606	25.5666	25.1344	25.5687	25.4947	25.1541
A0QZ33	8	8	26.9189	26.3368	26.9717	27.0437	26.806	27.1186	27.7532	27.2471	27.2563
A0QZ34	16	16	28.4169	28.6283	28.4322	28.5337	28.5427	28.5012	28.6771	28.4906	28.4286
A0QZ36	14	14	26.8861	26.7605	26.6242	26.8011	26.7162	26.7188	26.9117	26.6562	26.6007
A0QZ37	3	3	28.9855	28.7339	28.8331	29.0312	28.7536	28.9094	29.0694	28.8544	29.1094
A0QZ38	11	11	25.5539	25.2056	25.3901	25.2618	25.2742	25.4587	25.5376	25.3677	25.6509
A0QZ40	4	4	29.1201	28.8059	28.853	28.5712	28.7179	28.8001	28.7708	28.7664	28.887
A0QZ41	5	5	25.0754	25.3037	25.2812	25.086	25.2937	25.1182	25.4549	25.3313	25.3747
A0QZ42	22	22	28.1144	27.9472	27.8517	28.0334	28.04	28.0077	28.4279	28.2844	28.0926
A0QZ46	13	13	29.7528	29.7304	29.7816	29.6945	29.6908	29.7631	29.9772	29.9383	29.9207
A0QZ47	11	11	29.7455	29.5972	29.6835	29.7015	29.5769	29.6213	30.008	29.892	29.8042
A0QZ48	5	5	28.0796	27.9759	27.9037	28.2727	27.4366	28.1722	28.6905	28.0712	28.1985
A0QZ49	18	18	28.7528	28.7341	28.6936	28.7871	28.7249	28.5696	28.8678	28.797	28.6683
A0QZ50	11	11	24.7937	24.4225	24.5664	24.7157	24.0618	24.6785	23.9311	24.3301	24.3768
A0QZ54	32	31	30.3708	30.1789	30.2751	30.4876	30.1964	30.3752	31.0603	30.8466	30.7283
A0QZ58	12	12	26.5195	26.7573	26.6838	26.6283	26.5708	26.7759	26.6718	26.9766	26.7172
A0QZ60	12	12	25.6826	25.4858	25.6988	25.5874	25.9152	25.7145	25.9705	26.0757	25.8344
A0QZ66	9	9	24.9604	25.0813	24.766	24.9064	25.1982	24.7523	25.0865	25.2509	24.9504
A0QZ83	17	17	27.7716	28.3535	30.0977	30.1432	29.8392	30.102	30.8365	31.414	30.9805
A0QZ86	8	8	25.7791	25.822	26.0578	27.2385	26.5546	26.644	27.8022	27.4673	27.0843
A0QZ91	11	11	25.0902	25.5268	26.4978	26.7572	26.5067	26.5587	27.4156	27.4862	27.0951
A0QZ93	20	20	25.7319	26.03	27.3416	27.4204	27.4928	27.6692	28.4494	28.4814	28.2292
A0QZ96	23	22	29.5804	29.1843	30.7162	30.8289	30.5419	30.9346	31.56	31.2423	31.3471
A0QZA1	14	13	29.7316	29.9633	30.6722	30.7674	30.553	30.9689	31.7474	31.5888	31.6397
A0QZA2	19	19	27.3026	27.4799	28.2538	28.2554	28.2313	28.4913	29.1941	29.325	29.0681
A0QZA6	18	18	24.2261	23.7108	27.1777	26.7226	26.8275	27.1856	27.8724	28.208	28.048
A0QZB0	4	4	24.9353	24.6875	24.2942	25.0196	24.7169	24.8399	25.1934	25.2043	24.753
A0QZB3	13	13	26.3461	26.3507	26.6391	26.4635	26.5165	26.6398	25.9258	25.8384	26.3771
A0QZI2	5	5	25.0196	25.0719	24.8963	25.0325	25.0285	25.0812	24.939	24.8952	24.9276
A0QZJ0	10	10	27.1879	27.3069	27.2287	27.2472	27.3763	27.1649	27.1747	27.2765	27.1238
A0QZJ1	5	5	25.5165	25.5433	25.3822	25.5584	25.8344	25.7844	25.3923	25.5186	25.6064
A0QZM4	5	5	23.7139	23.7765	23.6356	23.7172	23.5221	23.5873	23.8056	23.8852	23.1989
A0QZM7	10	10	25.7932	25.7736	25.7488	25.9199	25.8323	25.7929	25.9271	25.7747	25.7888
A0QZM8	12	12	26.1918	26.4716	26.3412	26.1464	26.2202	26.4012	25.9974	25.9251	26.6085
A0QZM9	8	8	25.8113	25.6203	25.7945	26.0919	25.9482	25.8612	26.0816	25.8981	26.0211
A0QZQ6	12	12	26.0164	26.0109	26.1031	26.0663	26.1044	25.984	25.8947	25.9065	25.8984
A0QZQ8	5	5	25.5254	25.2154	25.2571	25.4484	25.28	25.3072	25.348	25.1725	25.2564
A0QZR0	11	11	26.4994	26.3905	26.4861	26.3862	26.4205	26.512	25.8571	26.0847	26.3413
A0QZR2	11	11	26.0281	25.906	26.1124	25.8779	26.023	25.9697	25.7174	25.7991	26.0021
A0QZR5	10	10	26.1232	25.8658	25.933	25.9637	25.9461	26.1231	26.2691	25.9543	26.0418
A0QZR9	9	9	26.9028	26.6234	26.9477	26.6535	26.859	26.9386	26.8582	26.6694	26.8235
A0QZS2	11	11	26.9005	26.5886	26.6064	26.6352	26.6835	26.6179	26.6278	26.3649	26.3686
A0QZT4	9	9	25.7746	25.8753	25.9015	25.6985	25.7132	25.7222	25.7509	25.6907	25.5463
A0QZV7	12	12	25.5991	25.5445	25.6209	25.5653	25.6235	25.4771	25.5071	25.4523	25.6406
A0QZX1	15	15	27.9948	27.9884	28.135	27.947	28.0451	28.0521	28.004	28.0288	28.0591
A0QZX2	4	4	27.3923	27.169	27.3279	27.5306	27.205	27.2719	27.4302	27.35	27.3627
A0QZX4	7	7	26.4983	26.3338	26.8127	26.1891	26.1863	26.3637	26.0817	25.8216	26.28
A0QZX6	65	65	30.3578	30.1658	30.0784	30.2954	29.9999	30.1413	30.3767	30.3089	30.2999
A0QZX8	13	13	26.1103	25.7731	25.535	25.9287	25.4124	25.6979	26.1326	25.9445	25.5482
A0QZX9	12	12	28.1476	27.939	27.8088	28.1834	28.0934	27.8744	28.341	28.0885	27.9394
A0QZY0	20	20	28.337	28.2858	28.2588	28.2903	28.1725	28.3012	28.362	28.1726	28.2098
A0QZY2	8	8	25.9394	26.0736	26.1011	25.8221	25.717	26.049	25.7896	25.9055	26.0336
A0QZY3	11	11	28.2134	27.9264	28.2254	28.0104	28.0124	28.0603	27.919	28.0418	28.1114
A0QZY4	8	8	27.6046	27.8529	27.4963	27.6064	27.7691	27.66	27.7112	27.4615	27.5533
A0QZY7	9	9	26.6826	26.5976	26.6473	26.53	26.5359	26.6056	26.5118	26.6308	26.52
A0QZY9	13	13	26.528	26.9451	26.1383	26.7515	26.6728	26.3539	26.5613	26.7881	25.7324
A0QZZ0	4	4	28.3961	29.1242	28.3524	28.288	28.5403	28.4633	28.5036	28.2767	28.5985
A0QZZ1	11	11	27.601	27.7624	27.3341	27.6783	27.1957	27.5046	27.9211	27.7029	27.6405
A0R003	9	9	27.8556	28.0334	28.1044	27.8579	28.1736	28.0198	28.1848	28.3699	28.1792
A0R006	17	17	31.8184	31.8055	31.8176	31.8448	31.822	31.7597	31.8222	31.8056	31.8219
A0R008	9	9	26.9517	26.9086	26.8055	26.9447	26.5818	26.8774	27.7494	27.487	27.4205
A0R009	5	5	24.3981	24.5661	24.5709	24.437	24.4653	24.7108	24.9511	24.7801	24.5299
A0R010	6	6	25.5566	24.7785	25.0738	25.7329	25.5791	25.2848	26.0125	25.4824	25.3967
A0R012	19	19	30.6194	30.6586	30.6089	30.6814	30.6885	30.7095	30.9189	30.9247	30.824
A0R015	13	13	26.2967	26.5619	26.3787	26.5777	26.8073	26.5166	26.8375	26.9095	26.5982
A0R016	15	15	27.0406	27.1246	27.1119	27.16	27.2698	27.0436	27.2009	27.1965	27.0947
A0R018	14	14	26.6915	26.6374	26.6637	26.6435	26.6497	26.6546	26.7746	26.6879	26.8154
A0R020	15	15	26.7376	27.0283	26.7834	26.5885	26.8069	26.7216	26.6833	26.904	26.7698
A0R021	18	18	27.2509	27.2208	27.2799	27.2278	27.3945	27.3241	27.3919	27.4049	27.4179
A0R024	12	12	26.859	26.5942	26.715	26.8353	26.9013	26.6804	26.7561	26.8283	26.6258
A0R025	2	2	25.1272	24.9131	25.3169	24.7755	25.1401	25.1459	24.9228	25.0047	25.2341
A0R027	5	5	25.4776	25.4054	25.4191	25.4399	25.5245	25.5278	25.5508	25.4234	25.2844
A0R028	9	9	26.2981	26.6327	26.7135	26.2176	26.5396	26.663	26.0529	26.5495	26.8535
A0R029	14	14	28.4833	28.6485	28.2711	28.482	28.4764	28.3665	28.5144	28.7058	28.3619
A0R031	6	6	27.5321	27.6723	27.8255	27.6138	27.6911	27.8315	27.8518	27.8825	27.7464
A0R033	23	23	30.0515	29.8679	29.982	30.0189	29.9373	29.9356	30.184	29.9995	30.0349
A0R037	7	7	25.9115	25.9839	25.823	25.8807	25.9552	25.7588	25.9463	25.8718	25.6486
A0R040	6	6	26.4682	26.577	26.1911	26.5732	26.2031	26.3261	26.6854	26.4166	26.3218
A0R041	6	6	27.1996	27.1264	27.334	26.9996	27.3815	27.4403	26.9891	27.1994	27.36
A0R042	34	34	30.4403	30.5407	30.3806	30.4632	30.5735	30.3353	30.293	30.3908	30.2731
A0R045	5	5	26.9078	26.5656	26.8668	26.7786	26.7223	26.9869	26.9502	26.9155	27.1974
A0R048	14	14	29.5654	29.4167	29.4122	29.4625	29.4809	29.4512	29.8321	29.4559	29.4989
A0R049	4	4	28.6182	28.3197	28.0434	28.7368	28.3603	28.1991	28.3083	28.4704	27.9829
A0R050	8	8	30.169	30.275	29.8826	30.1349	30.2743	29.9841	30.0941	30.1235	29.9921
A0R051	30	30	32.127	32.0485	32.191	32.1797	32.0024	32.0644	32.2015	32.045	32.0958
A0R052	16	16	30.6238	30.594	30.4899	30.6136	30.5378	30.6164	30.5415	30.6155	30.6811
A0R057	14	14	31.0174	30.942	30.9774	31.1097	30.8991	31.048	31.1458	31.0025	31.0975
A0R058	24	24	28.96	28.9242	28.925	28.991	29.0129	28.9876	29.1185	29.0391	28.9885
A0R059	15	15	30.0766	30.1851	29.8158	30.005	29.8481	29.708	30.0085	29.7847	29.7764
A0R060	8	8	25.3373	24.8228	25.1963	25.1589	25.1462	24.9312	24.8706	24.5849	24.9842
A0R061	6	6	30.0033	29.9923	29.7039	30.0079	29.8157	29.8788	30.0205	29.342	29.738
A0R062	10	10	28.3551	28.5389	28.4686	28.4565	28.3834	28.4602	28.1944	28.477	28.5373
A0R064	8	8	25.7221	25.5394	25.6427	25.7089	25.6422	25.8034	25.875	25.7923	25.7822
A0R066	19	19	29.8252	30.0587	29.7264	29.9048	30.1374	29.8471	29.8736	30.0682	29.8457
A0R067	15	15	29.9106	29.9632	29.9943	30.022	30.0454	29.9524	30.1189	30.1145	30.0283
A0R069	21	21	28.7256	29.0625	28.9177	28.9289	28.888	29.5259	28.4201	29.7632	29.3934
A0R070	11	11	26.3198	25.7724	26.1591	26.2208	25.9994	26.1215	26.4427	26.1029	26.0457
A0R072	23	23	32.7922	32.5674	32.7676	32.8247	32.6823	32.7781	32.9402	32.765	32.9973
A0R074	9	9	27.1377	27.0466	27.0646	27.2756	27.0255	27.0523	27.2254	27.1978	27.1804
A0R075	5	5	26.6538	26.0687	26.2433	26.4895	25.9295	26.2855	26.5494	26.4155	26.2244
A0R076	10	10	29.1999	29.1227	29.123	29.3266	29.0962	29.18	29.2762	29.1985	29.085
A0R079	30	30	33.4275	33.3556	33.1953	33.3978	33.3598	33.2681	33.3402	33.2494	33.2741
A0R082	30	30	27.6495	27.5525	27.7227	27.7327	27.7539	27.7559	27.8622	27.8593	27.8773
A0R083	17	17	28.8762	29.1262	28.9724	29.0194	29.0715	28.9988	28.8473	28.8519	28.8851
A0R085	16	16	29.0077	28.9386	28.8006	29.0032	28.9697	28.8092	28.6911	28.6644	28.6795
A0R088	12	12	28.67	28.4563	28.5142	28.4898	28.4119	28.3916	28.4634	28.2581	28.3611
A0R090	22	21	30.0517	29.9231	30.051	30.1848	30.1366	30.0627	30.129	30.1536	30.0748
A0R091	13	13	26.7789	26.2581	26.5376	26.3747	26.365	26.3636	26.9218	26.5613	26.6167
A0R094	10	10	26.8856	26.7989	26.8307	26.8973	26.8107	26.8709	27.0534	27.0043	26.8541
A0R095	16	16	28.6284	28.5225	28.2085	28.8175	28.6702	28.3234	28.6418	28.7132	28.5495
A0R096	9	9	26.5441	26.4956	26.2924	26.5973	26.5855	26.3575	26.7435	26.6319	26.4939
A0R097	5	5	27.1459	27.0539	27.2779	27.2004	27.3471	27.3788	27.4892	27.0694	27.3975
A0R098	6	6	26.8013	26.6815	27.0223	26.834	26.7587	26.8277	27.0823	26.8484	27.0794
A0R0A1	13	13	30.941	30.6174	30.6211	30.9918	30.7032	30.801	31.2083	30.9945	30.9247
A0R0A7	10	10	26.5365	26.2678	26.5221	26.4912	26.5595	26.388	26.6895	26.6057	26.576
A0R0A8	4	4	27.7834	27.6714	27.23	27.8539	27.7385	27.6514	28.0997	27.9153	27.8706
A0R0B0	48	48	31.7163	31.6804	31.7604	31.7613	31.7159	31.8185	31.8291	31.8493	31.8136
A0R0B2	9	9	29.0797	29.319	29.2717	29.6874	29.8795	29.8085	29.9103	30.1067	29.7522
A0R0B3	8	8	31.6368	31.2469	31.0146	31.8849	31.1134	31.2771	31.4917	32.1489	31.5083
A0R0B4	26	26	32.8367	32.8453	33.0627	33.3101	33.2842	33.2484	33.1437	33.4387	33.3384
A0R0B5	22	22	30.8554	30.9004	30.9907	31.2334	31.2056	31.1568	31.4091	31.5502	31.2818
A0R0B6	32	32	31.562	31.2202	31.7625	31.9691	31.8084	31.9662	31.8387	31.7872	31.9437
A0R0C4	5	5	26.6928	26.4253	26.6096	26.6235	26.5218	26.6082	26.5901	26.4095	26.6883
A0R0C7	11	11	29.8287	30.1582	29.6752	29.9116	29.9296	29.8014	29.8758	30.0034	29.6694
A0R0D6	5	5	24.8469	24.469	24.5831	24.6562	24.337	24.473	24.7835	24.6094	24.3828
A0R0E5	6	6	27.0866	26.9362	27.1924	27.0101	27.0957	27.0619	26.9247	26.9984	26.9613
A0R0E9	10	10	27.15	26.9018	27.12	26.9615	27.1499	27.083	27.0346	27.1453	27.0893
A0R0F3	10	10	25.8513	25.5338	25.9095	25.8401	25.8427	25.9154	25.7496	25.6194	25.8869
A0R0H2	10	10	25.0809	25.4741	25.0051	25.4719	25.2136	25.4174	25.5323	25.8197	25.6841
A0R0H7	14	14	25.7783	25.8277	26.0928	26.1238	25.7511	26.0525	26.5939	26.2911	26.3332
A0R0I3	12	12	29.8146	29.9096	29.7523	29.9087	29.8447	29.9625	30.4019	30.4338	30.1734
A0R0I6	4	4	27.8553	27.8012	27.3057	27.7722	27.7427	27.197	26.9883	27.2868	26.4212
A0R0I8	8	8	29.6249	29.6051	29.6351	29.6016	29.4715	29.5405	29.7628	29.5972	29.5937
A0R0N6	11	11	26.5153	26.2081	26.7356	26.3943	26.3992	26.612	26.1547	26.1943	26.6421
A0R0N9	10	10	26.7183	26.7887	26.6546	26.8191	26.8848	26.6818	27.1197	27.1166	26.9669
A0R0P8	18	18	27.4992	27.2992	27.3705	27.5251	27.4129	27.3896	27.7829	27.5489	27.4292
A0R0P9	23	23	27.9162	27.7626	27.7687	27.8194	27.6423	27.673	28.1153	27.8029	27.9426
A0R0Q5	17	17	25.6609	25.3127	25.6797	25.5375	25.537	25.3964	25.945	25.5564	25.8698
A0R0Q6	4	4	25.7254	25.4179	25.7734	25.9286	25.6598	25.6086	25.5722	25.5464	25.6241
A0R0Q9	34	34	29.8497	29.8109	29.7555	29.8472	29.7724	29.824	30.0218	30.0083	29.971
A0R0R3	5	5	26.8387	27.1895	26.5265	27.2446	27.2492	26.9769	27.0353	27.1439	26.5589
A0R0R8	21	21	27.4096	27.3669	27.3464	27.4373	27.4829	27.4395	27.8263	27.6234	27.5382
A0R0R9	25	25	30.7007	30.6608	30.7017	30.6331	30.6969	30.6592	30.5925	30.5957	30.5961
A0R0S3	6	6	26.2202	26.1186	26.1966	26.0456	26.2583	26.2687	26.4584	26.1671	26.3182
A0R0S4	8	8	27.1908	27.0281	27.2696	27.0775	27.2198	27.1942	27.2114	27.2436	27.2197
A0R0S7	5	5	25.6597	25.2148	25.4922	25.6114	25.4558	25.3914	25.6963	25.7363	25.5572
A0R0T1	14	14	27.8649	27.8957	27.9444	27.9374	27.8674	28.1554	28.1653	27.9436	28.0677
A0R0T8	15	15	29.1863	28.828	29.2817	28.9252	28.9402	29.0845	28.8759	28.8032	29.1399
A0R0T9	15	15	27.0557	26.6122	26.8226	26.5983	26.6495	26.6837	26.9599	26.7538	26.8231
A0R0U5	44	44	27.4811	27.3136	28.1249	27.4538	27.6635	27.6246	27.3375	27.8277	27.4881
A0R0V8	15	15	25.2381	25.2227	25.6725	25.3509	25.6918	25.4406	24.589	24.9228	24.2898
A0R0W1	32	32	31.052	30.9756	31.2238	31.3844	31.1346	31.1985	31.6378	31.385	31.3654
A0R0W2	10	10	29.1127	29.1604	29.2563	29.365	28.9475	29.3361	29.482	29.2753	29.5512
A0R0W4	14	14	28.6369	28.5711	28.7857	28.7103	28.6108	28.8218	29.0273	28.8078	28.9131
A0R0W6	6	6	25.6498	25.2662	25.3859	25.6871	25.1624	25.3668	25.5911	25.404	25.5701
A0R0W7	17	17	33.0024	32.7435	32.8565	33.0783	32.7106	32.9512	33.1513	33.0601	33.0668
A0R0W9	26	26	29.5926	29.5719	29.62	29.6168	29.6641	29.6596	29.891	29.8572	29.741
A0R0Y6	5	5	26.4261	26.0476	26.1298	26.2686	26.1119	26.2053	26.7053	26.1914	26.3156
A0R0Y9	26	26	28.5389	28.5094	28.4783	28.5222	28.5543	28.3756	28.3984	28.4184	28.3052
A0R0Z0	8	8	25.5061	25.0204	25.3443	25.5258	24.9277	25.1097	25.8025	25.6524	25.4627
A0R0Z1	6	6	27.0781	26.6475	26.5829	26.8953	26.8758	26.6473	26.7997	26.5146	26.2377
A0R0Z3	13	13	28.3076	27.9259	27.9375	28.1776	28.0118	27.7738	27.3282	27.3034	27.3657
A0R0Z4	16	16	29.3457	29.5043	28.6311	29.4202	29.4053	28.8465	28.6375	28.691	28.2939
A0R0Z5	10	10	26.0439	25.5651	25.0957	25.8512	25.7958	25.7399	26.165	25.6822	25.6622
A0R101	12	12	24.6671	24.5823	24.3713	24.823	24.8593	24.5435	24.8199	24.6856	24.7317
A0R102	6	6	30.323	29.7878	30.2052	30.1609	29.969	29.9761	29.6435	29.4553	29.8847
A0R109	10	10	25.3162	25.0922	25.4469	25.4137	25.3373	25.0996	25.4307	25.2306	25.3391
A0R110	6	6	26.4894	26.1803	26.2208	26.5082	26.3683	26.3959	26.5637	26.4115	26.6333
A0R113	5	5	23.7481	23.5961	23.7077	23.7301	23.6905	23.5157	23.9971	23.6886	23.5988
A0R114	13	13	27.2664	27.065	27.1098	27.2719	27.0341	26.9815	27.2702	27.0512	27.0502
A0R115	20	20	29.056	28.9846	28.8778	29.01	29.0635	28.8443	28.9694	29.0647	28.8706
A0R129	9	9	26.5467	26.6915	26.6031	26.7525	26.7216	26.632	26.5526	26.5066	26.4435
A0R143	18	18	27.3649	27.3991	27.4174	27.3798	27.3883	27.3937	27.5328	27.5109	27.381
A0R148	13	13	27.2904	27.1698	27.1798	27.137	27.1927	27.0906	27.1038	26.9367	27.1571
A0R149	21	21	27.1824	27.1908	27.0839	27.0065	27.2305	26.9819	26.7902	26.9215	26.9027
A0R150	6	6	31.2892	31.3883	31.339	31.0318	31.5049	31.5138	31.0924	31.0389	31.3212
A0R151	9	9	31.1234	31.278	31.1803	31.06	31.3516	31.2969	30.6569	30.894	31.0827
A0R152	32	32	29.5739	29.3333	29.0456	29.4085	29.2172	29.2639	28.6615	28.7963	29.0548
A0R155	38	38	30.4053	30.3934	30.4152	30.4795	30.4291	30.3218	30.5628	30.4661	30.3363
A0R156	5	5	28.0059	28.0507	27.5216	28.5942	28.2252	27.9772	28.6312	28.5058	28.0443
A0R157	21	21	28.1839	27.9897	28.1703	28.186	28.152	28.188	28.3974	28.3028	28.2659
A0R158	17	17	27.9499	28.0733	27.9179	28.1041	27.9411	27.9695	28.2853	28.2725	28.0615
A0R170	19	19	30.4704	30.4987	30.4939	30.8374	30.7368	30.7064	31.1895	31.1532	30.8375
A0R171	35	35	30.8151	30.9982	30.8536	31.1597	31.0322	31.031	31.4862	31.4721	31.1802
A0R172	11	11	26.7378	26.8505	26.5363	26.7653	26.9027	26.552	26.8525	26.6164	26.3358
A0R183	9	9	26.7482	26.8081	26.5861	26.7518	27.0323	26.4757	26.5336	26.6189	26.4079
A0R184	3	3	23.3058	23.3452	23.949	23.1594	23.3911	23.5282	22.9286	23.2116	23.7931
A0R193	21	21	27.2071	27.2962	27.0192	27.2522	27.3913	27.1865	27.3709	27.3421	27.1946
A0R196	20	20	29.1139	29.1503	28.9694	29.1541	29.0111	28.9692	29.1838	29.0777	28.9745
A0R197	8	8	31.2456	31.2705	31.1277	31.2241	31.2097	31.1766	31.1298	31.0343	31.1099
A0R198	8	8	30.5223	30.5967	30.305	30.6284	30.2443	30.3532	30.6115	30.2395	30.3803
A0R199	28	28	32.6189	32.6145	32.5013	32.6382	32.4147	32.5308	32.4667	32.3125	32.3325
A0R1A4	6	6	27.7791	27.7591	28.0029	27.5988	27.7731	27.9324	27.8572	28.0596	28.151
A0R1A5	9	9	26.6016	26.4861	26.8232	26.3643	26.598	26.8765	26.3244	26.3103	26.8703
A0R1A7	11	11	30.0744	30.1023	30.1613	30.1115	30.0597	30.0517	30.0411	30.0473	30.1247
A0R1A8	17	17	28.2071	28.0558	28.2132	28.1991	28.2723	28.0242	28.0778	28.0739	27.9999
A0R1B0	6	6	26.573	26.3976	26.4211	26.2631	26.4288	26.43	26.397	26.2345	26.1962
A0R1B1	12	12	28.5021	28.281	27.9964	28.2252	28.2721	28.1409	28.0477	27.9313	27.8233
A0R1B3	52	52	31.5607	31.5389	31.5294	31.553	31.475	31.5446	31.384	31.4895	31.5231
A0R1B5	8	8	30.8678	31.1673	30.7843	30.9728	31.1838	30.9188	30.8513	30.921	30.6835
A0R1C1	6	6	27.4069	27.5231	27.559	27.3379	27.5619	27.6531	27.4748	27.4706	27.6575
A0R1C2	67	66	29.0297	28.9478	29.0947	29.0641	29.045	29.2237	29.3686	29.2355	29.411
A0R1C3	33	33	31.8493	31.7769	31.743	31.7932	31.7672	31.7352	31.7153	31.6671	31.6735
A0R1C6	22	22	25.8048	25.6096	25.8782	25.8074	25.9229	25.8849	26.3925	26.1686	26.1923
A0R1C8	14	14	26.5046	26.491	26.4075	26.4637	26.4492	26.636	26.9845	26.9049	26.7732
A0R1D1	13	13	29.1754	28.9449	29.2256	28.9789	29.1128	29.2281	29.1724	29.1041	29.3563
A0R1D7	13	13	27.6488	27.661	27.4994	27.5102	27.663	27.1909	27.5614	27.4622	27.1447
A0R1D8	13	13	24.5436	24.5533	24.126	24.2552	24.4428	24.2065	24.5324	24.2004	24.1459
A0R1E4	18	18	29.9244	29.8904	29.851	29.9815	29.9746	29.8366	30.0036	29.8253	29.8444
A0R1E5	21	21	28.8191	28.888	28.8068	28.8104	28.8873	28.9508	29.0927	29.1048	29.0517
A0R1E6	8	8	27.4186	27.1614	27.616	27.423	27.1133	27.519	27.5638	27.3059	27.5146
A0R1G3	12	12	29.1019	29.004	29.1226	28.9722	29.1459	29.0561	28.9624	28.8498	28.9993
A0R1G6	7	7	25.9376	25.6199	25.6494	25.6774	25.8036	25.6511	25.8327	25.5216	25.6504
A0R1H3	7	7	29.5925	29.5834	29.3744	29.598	29.4654	29.4243	29.7263	29.7228	29.4785
A0R1H5	11	11	28.538	28.3696	28.4258	28.3943	28.4238	28.3878	28.6901	28.5344	28.3907
A0R1H6	3	3	27.2715	26.9827	27.3939	26.8638	27.0376	27.6061	27.2138	27.1605	27.5121
A0R1H7	189	189	34.4105	34.2626	34.1849	34.4241	34.3711	34.1998	33.8855	33.7448	33.9194
A0R1J8	6	6	24.946	24.5532	24.8285	24.7478	24.8982	24.6027	25.1615	24.7742	24.7736
A0R1P4	12	12	25.988	26.0751	25.9192	26.0542	26.0744	25.9356	26.1878	26.1974	25.8758
A0R1Q0	12	12	25.8389	25.889	25.6138	25.8347	25.7843	25.717	25.724	25.7827	25.8219
A0R1Q1	7	7	25.5519	25.5997	25.7919	25.4162	25.853	25.6915	25.523	25.7805	25.8142
A0R1R5	7	7	27.2853	27.1615	27.3935	27.5369	27.2026	27.308	27.4947	27.4703	27.4209
A0R1V9	18	18	33.2281	33.6232	33.4995	33.4899	33.522	33.5621	33.3353	33.5251	33.5444
A0R1W4	13	12	26.7049	26.6461	26.9559	26.7403	26.7208	26.6315	26.1338	26.0791	26.641
A0R1W7	6	6	25.1123	25.0925	25.033	24.9867	25.2662	24.8216	24.8226	25.0755	24.94
A0R1W8	11	11	28.68	28.7192	28.4223	28.7078	28.4283	28.4137	28.6436	28.4705	28.2732
A0R1X0	10	10	25.4687	25.3429	25.2225	25.4497	25.5486	25.5415	25.9691	25.6826	25.6348
A0R1X2	14	14	26.652	26.8827	26.8352	26.8927	26.8922	26.7685	27.08	27.0407	26.7421
A0R1X3	4	4	29.3448	29.0196	29.2066	29.3193	28.9162	29.0971	29.5361	29.1562	29.3595
A0R1X6	8	8	25.4567	25.7134	25.3979	25.6703	25.1262	25.7945	25.4817	25.8308	25.7118
A0R1X8	17	17	27.5486	27.6016	27.4789	27.547	27.593	27.5547	27.7036	27.8109	27.773
A0R1Y2	42	42	30.0716	30.0967	30.0783	30.0798	30.1471	30.1505	30.206	30.205	30.1701
A0R1Y4	17	17	26.2672	26.1002	26.2225	26.2432	26.1431	26.2155	26.3276	26.4926	26.4976
A0R1Y5	18	18	29.2602	29.2891	29.1369	29.2022	29.215	29.1319	29.2859	29.2456	29.0885
A0R1Y6	2	2	24.7435	24.4283	24.6443	25.01	24.7671	25.0288	25.1812	25.2187	24.9183
A0R1Y7	31	31	32.0664	32.1904	32.085	32.2315	32.0799	32.1104	32.1852	32.1213	32.1437
A0R1Y8	10	10	29.8609	29.8092	29.9442	29.9293	29.6963	30.0741	29.996	29.9266	30.043
A0R1Z0	8	8	26.3432	26.2168	26.5248	26.4576	26.638	26.6403	26.7584	26.4316	26.6803
A0R1Z6	13	13	29.133	29.0195	29.1281	29.0522	29.0912	29.0855	29.1278	28.8638	29.1243
A0R1Z7	8	8	28.7048	28.8884	28.8392	28.9706	28.8659	28.8549	28.8153	28.9971	28.8519
A0R1Z9	8	8	29.527	29.8568	29.4911	29.6044	29.8375	29.53	29.581	29.7662	29.4682
A0R200	30	30	33.387	33.5707	33.3511	33.4286	33.4632	33.3607	33.3366	33.429	33.2958
A0R201	23	23	30.6566	30.8309	30.736	30.7151	30.6681	30.6572	30.6931	30.72	30.6079
A0R202	33	33	33.0883	33.1392	33.1276	33.1143	33.0995	33.044	33.017	33.0469	33.0269
A0R203	25	25	31.4449	31.5258	31.4378	31.4662	31.5039	31.4715	31.3583	31.3641	31.4012
A0R204	6	6	29.5094	29.2732	29.4152	29.3076	29.3871	29.2966	29.5215	29.3269	29.4044
A0R212	9	9	26.8259	26.2551	26.6614	26.603	26.5634	26.5338	26.9573	26.4593	26.5704
A0R214	17	17	27.8773	27.9474	27.8133	27.7682	27.8365	27.7493	27.5215	27.5989	27.4802
A0R218	38	38	32.1706	32.1189	32.0991	32.0827	32.1275	32.0184	31.7298	31.8516	31.8831
A0R219	10	10	27.6223	27.8602	27.8255	27.7228	27.925	27.7551	27.6515	27.8113	27.8115
A0R220	22	22	30.8436	31.0532	30.6062	30.8832	30.9501	30.8146	30.8685	30.8282	30.6147
A0R221	24	24	30.7379	31.0271	30.626	30.7516	31.0522	30.8501	30.6229	30.8518	30.6757
A0R226	9	9	24.3895	24.0678	24.3454	24.4231	24.3069	24.4774	24.3602	24.2572	24.5137
A0R230	9	9	25.9835	26.0984	26.0649	25.7367	26.319	26.1274	25.9886	26.1682	26.0816
A0R234	12	12	26.7637	26.8482	26.7672	26.9062	26.4328	26.7629	27.0422	27.0015	26.8463
A0R239	7	7	29.1271	29.3424	28.7878	29.1341	29.1677	29.0389	29.0329	29.2544	28.8669
A0R240	10	10	26.7492	26.5717	26.4399	26.6573	26.4038	26.4814	26.3639	26.4063	26.5033
A0R241	28	28	29.1118	29.0502	29.0538	29.0109	29.1868	29.0173	28.7916	28.8626	28.9046
A0R242	17	17	28.5414	28.603	28.4232	28.384	28.5093	28.3791	28.2957	28.177	28.2841
A0R248	9	9	27.9937	27.8719	28.0845	28.0667	28.1354	27.9869	28.3891	27.9222	27.6939
A0R260	16	16	25.1962	25.2403	25.4871	24.9307	25.1062	25.5033	25.3895	25.6731	25.7496
A0R261	18	18	28.1588	28.239	28.1238	28.1809	28.2963	28.1922	28.3803	28.3709	28.1406
A0R266	26	26	27.1956	27.1199	27.4066	27.2402	27.2703	27.3298	27.6151	27.6004	27.7207
A0R267	10	10	24.9767	25.2505	25.1297	25.2563	25.0547	25.213	25.5732	25.6309	25.5996
A0R268	5	5	25.723	26.0393	25.7665	25.8343	25.918	26.0025	25.9405	25.8748	25.9076
A0R269	5	5	26.9779	26.7768	26.9128	26.9689	26.7971	26.6079	27.2941	26.8755	26.6772
A0R280	5	5	26.7376	26.3355	25.989	26.7205	26.2942	26.136	26.8125	27.1119	26.344
A0R293	12	12	26.8637	26.7904	26.7297	26.7268	26.7069	26.4645	26.6358	26.4251	26.5242
A0R298	22	21	29.4073	29.3823	29.3113	29.4333	29.4357	29.4338	29.6609	29.5285	29.5028
A0R2A4	30	30	29.7137	29.5123	29.6323	29.6229	29.552	29.5953	29.8188	29.5605	29.5981
A0R2B0	10	10	27.8043	27.9951	27.7802	27.8454	28.1661	27.809	28.1529	28.1812	27.9625
A0R2B1	74	74	32.6512	32.478	32.5603	32.5696	32.4553	32.4575	32.6821	32.5451	32.5568
A0R2B5	6	6	24.5572	24.1242	24.8403	25.0127	24.5458	24.8961	24.2966	24.4418	25.1292
A0R2B7	13	13	29.9923	30.2368	30.1212	30.0466	30.1475	30.1689	30.0209	30.16	30.0092
A0R2B9	7	7	25.5144	25.471	25.3251	25.5803	25.7198	25.6162	25.5316	25.2055	25.4044
A0R2C0	17	17	29.78	29.8539	29.6631	29.7367	29.8245	29.6591	29.702	29.6812	29.6252
A0R2C3	20	20	28.6498	28.5223	28.4803	28.5109	28.5504	28.3489	28.4557	28.3258	28.229
A0R2C4	5	5	26.3739	26.7882	26.3216	26.6791	26.504	26.4816	26.5838	26.4521	26.2917
A0R2C6	12	12	26.7617	27.1623	26.4893	26.9345	27.3965	26.6048	26.9012	27.1906	25.8889
A0R2C7	11	11	25.7292	25.8682	25.9448	25.5685	25.9641	25.7656	25.9288	26.0586	25.8391
A0R2D0	18	18	29.4782	29.4786	29.3828	29.5314	29.5345	29.4599	29.6998	29.5314	29.4778
A0R2D2	22	22	29.838	29.6828	29.7066	29.7701	29.6341	29.7235	30.1425	29.7906	29.8765
A0R2D5	9	9	26.2865	26.9593	26.3468	26.7506	27.2934	26.57	27.107	27.4191	26.7523
A0R2E1	11	11	25.4749	25.0834	25.3985	25.4415	25.3934	25.2799	25.8919	25.518	25.4389
A0R2E2	10	10	25.8815	25.8349	25.6511	25.977	25.8702	25.9508	26.4578	26.0254	26.1428
A0R2E8	23	23	29.097	29.12	29.0808	29.0416	29.1556	29.065	29.1684	29.2263	29.0107
A0R2E9	3	3	27.0543	26.8324	26.7497	26.9655	26.1439	26.8075	27.1516	26.5338	26.9334
A0R2F0	15	15	25.7771	25.1964	25.6684	25.6853	25.5443	25.7091	26.1834	25.716	25.9532
A0R2G2	11	11	23.6144	23.6684	23.7557	23.7912	23.702	23.7149	23.3773	23.6399	23.7284
A0R2G4	7	7	26.2095	26.5234	25.9253	26.2894	26.3937	26.0855	26.2534	26.3243	26.0368
A0R2G5	21	21	31.0647	30.971	31.0025	31.0175	30.9961	31.024	31.033	30.8446	30.9546
A0R2H4	18	18	28.5817	28.3033	28.3422	28.5415	28.4313	28.3169	28.7176	28.5675	28.4345
A0R2I0	12	12	27.6907	28.1098	27.8365	27.8748	28.2263	27.9918	28.1228	28.3836	27.9358
A0R2I4	30	30	27.6246	27.4978	27.5307	27.6772	27.5868	27.7055	27.8792	27.7482	27.7266
A0R2I7	8	8	27.3222	27.2171	27.2131	27.2985	27.2935	27.2831	27.3379	27.2435	27.3164
A0R2I8	18	18	25.3771	26.6137	26.2589	26.5936	26.6706	26.4872	26.7987	26.7652	26.5621
A0R2J0	37	37	30.7993	30.9485	30.7384	30.7753	30.8559	30.7018	30.5482	30.6504	30.5895
A0R2J4	10	10	28.6933	28.8026	29.8071	29.7053	29.7106	30.049	30.5412	30.4918	30.4937
A0R2L4	8	8	27.5281	27.5549	27.9438	27.4776	27.6914	27.7951	27.5186	27.6007	27.8358
A0R2M2	7	7	25.6494	25.3253	25.6312	25.5772	25.5383	25.6263	26.022	25.8511	26.0082
A0R2N3	6	6	24.8256	24.5058	24.7925	24.9395	24.7567	24.809	25.1656	24.8687	24.9222
A0R2P0	12	12	27.2009	26.7909	27.0223	27.3206	27.2103	26.9596	27.2849	26.8548	26.998
A0R2P1	13	13	29.4149	29.5513	29.4976	29.3878	29.397	29.3728	29.403	29.4014	29.3753
A0R2P2	12	12	27.5231	27.4952	27.3731	27.4577	27.6548	27.3791	27.6482	27.5325	27.3699
A0R2P3	8	8	25.3146	25.9004	25.5278	25.5763	25.7527	25.6525	25.9066	25.8505	25.3818
A0R2Q5	17	17	29.9364	29.9442	29.7702	29.7152	29.9288	29.4923	29.6268	29.6164	29.3264
A0R2Q6	18	18	28.4345	28.6621	28.5056	28.4355	28.6438	28.2539	28.0454	28.3871	28.0024
A0R2Q7	22	22	30.7021	30.7104	30.4918	30.5098	30.6012	30.2156	30.2945	30.3162	30.147
A0R2Q8	6	6	25.3789	25.393	25.3396	25.2045	25.4245	25.2784	24.7205	24.9792	25.141
A0R2R7	9	9	27.563	27.5801	27.4237	27.5098	27.637	27.5311	27.6657	27.5418	27.5447
A0R2R8	28	28	29.1892	29.2851	29.1632	29.2654	29.3098	29.1398	29.2888	29.2671	29.1906
A0R2R9	4	4	23.2229	22.9909	23.1405	23.0512	23.0504	23.1046	23.5797	23.5299	23.2594
A0R2S9	8	8	27.6738	27.9362	27.6377	27.59	27.8709	27.9003	27.4971	27.5076	27.5282
A0R2T0	19	19	30.0011	30.1241	29.8793	30.0239	30.0742	29.9552	29.9683	29.9259	29.8213
A0R2T1	6	6	25.0649	24.8888	24.7878	25.338	24.8394	25.29	24.6249	24.9275	25.2967
A0R2T3	7	7	27.8508	28.2208	27.844	28.1435	27.7861	27.8622	28.1332	28.019	27.9142
A0R2T4	6	6	24.9269	24.549	24.7645	24.8602	24.8488	24.8624	25.2097	25.0033	25.1735
A0R2U6	5	5	26.8779	26.7204	27.0141	26.866	26.7953	27.1563	26.9338	26.8081	27.1368
A0R2U7	15	15	30.1444	30.3715	30.1888	30.2326	30.4099	30.2641	30.2861	30.3999	30.1629
A0R2U8	26	26	32.056	32.1193	32.086	32.0712	32.1617	32.1527	32.1595	32.1383	32.0615
A0R2V0	12	12	25.1439	25.5186	26.2946	26.8389	27.3451	26.9998	26.9712	27.0919	26.8113
A0R2V1	7	7	28.0478	27.8358	28.9612	29.0513	28.9577	28.9485	29.5557	29.414	29.3277
A0R2V2	9	8	27.036	26.9904	27.7667	28.0223	27.7796	28.0591	28.8847	28.7855	28.5488
A0R2V3	13	13	30.335	30.5322	31.2536	31.3711	31.3759	31.464	32.2414	32.2147	31.9292
A0R2V4	25	25	30.7256	30.7462	31.7463	31.8818	31.4907	31.9343	32.6037	32.3933	32.4275
A0R2V5	14	14	26.5681	26.5172	26.8443	26.1291	26.2271	27.0428	27.2364	27.1498	27.4905
A0R2V6	18	18	30.5777	30.9594	31.2228	31.1917	31.1676	31.3623	31.6718	31.8272	31.7593
A0R2V7	24	24	31.4091	31.6549	31.1794	31.5385	31.5259	31.312	31.5886	31.6222	31.3662
A0R2V8	22	22	28.2014	28.1317	28.2037	28.0965	28.0865	28.1032	28.3551	28.2706	28.1274
A0R2V9	9	9	25.9395	25.9469	25.9705	25.9801	25.9906	26.044	25.9929	25.9905	26.0998
A0R2W6	8	8	29.4528	29.217	29.3443	29.3617	29.2362	29.3713	29.4665	29.3302	29.4286
A0R2W9	12	12	28.0185	27.7942	27.8774	27.8326	27.6612	27.6388	27.6344	27.9496	27.649
A0R2X1	16	16	31.5767	31.2301	31.2473	31.3516	31.162	31.1941	31.4032	30.8267	31.1222
A0R2X3	8	8	30.3984	30.6531	30.4558	30.5884	30.692	30.5295	30.5502	30.7155	30.5592
A0R2X4	10	10	24.0987	24.4139	23.846	24.1444	25.1485	24.4566	25.074	24.7024	24.5336
A0R2X8	19	19	30.692	30.8073	30.7014	30.7082	30.825	30.5394	30.7444	30.819	30.6104
A0R2Y1	30	30	32.6372	32.7254	32.5695	32.7368	32.8116	32.549	32.7069	32.7554	32.5723
A0R2Y2	14	14	28.1754	28.098	27.9998	28.0485	28.0473	28.0191	28.0958	27.9563	27.9455
A0R2Y4	15	15	27.9223	28.058	27.8111	28.0589	27.9222	27.9902	28.0711	27.923	27.9847
A0R2Y5	12	11	28.4971	28.4394	28.4488	28.5088	28.4102	28.5265	28.5527	28.4921	28.5091
A0R2Z1	9	9	25.4971	24.7292	25.2977	25.2531	25.1244	24.7986	25.0377	24.8834	24.8519
A0R2Z3	6	6	26.7914	26.9976	26.7943	26.6554	26.7033	26.9798	26.7747	26.4957	27.1228
A0R2Z4	13	13	25.9766	25.9521	26.0881	26.1238	26.074	26.213	26.5396	26.4315	26.4757
A0R2Z9	12	12	26.0487	26.0053	25.9591	26.0132	25.862	26.0338	26.1716	26.017	25.9686
A0R316	13	13	27.022	27.0015	27.3381	26.2378	26.2876	26.3926	26.4087	26.431	26.2926
A0R351	5	5	25.0666	24.7189	25.2633	25.1284	24.8866	24.9462	25.1694	24.723	24.9083
A0R355	8	8	25.9795	25.6991	25.9753	25.7216	25.6367	25.8522	26.1819	25.8174	25.8195
A0R358	4	4	25.5481	25.241	25.3365	25.3427	25.0872	25.0887	25.8434	25.5177	25.5023
A0R368	5	5	25.6769	25.6521	25.9037	25.5833	25.6049	25.8436	26.3998	26.4461	26.4794
A0R373	9	9	26.9248	26.599	26.7221	26.857	26.6246	26.7796	26.3783	26.2428	26.6403
A0R380	9	9	27.315	27.3466	27.2608	27.4184	27.1528	27.2546	27.4026	27.4515	27.4355
A0R3A6	26	26	29.5109	29.6178	29.5424	29.6875	29.5488	29.5687	29.7317	29.6974	29.6438
A0R3B5	7	7	29.0283	29.0545	28.5238	29.1542	29.167	28.8069	28.9283	28.2692	28.4783
A0R3B6	10	10	25.8735	26.3451	26.0923	26.1472	26.2636	26.1392	26.232	26.1825	26.0728
A0R3B7	6	6	25.3639	25.3919	25.2059	25.3162	25.4839	25.1351	25.4753	25.2254	25.2762
A0R3B8	22	22	32.0295	32.1185	32.1274	32.0159	32.1097	32.2893	32.1537	31.8832	32.1585
A0R3C2	15	15	26.4866	26.2663	26.5325	26.4651	26.6649	26.4858	26.5	26.4137	26.2569
A0R3C4	20	20	27.4879	27.3502	27.2724	27.5693	27.2735	27.2349	27.5716	27.4866	27.3443
A0R3C5	49	49	29.2913	29.4243	29.2874	29.2577	29.438	29.2599	29.2952	29.4078	29.2244
A0R3C6	7	7	25.4213	25.1663	25.2036	25.309	25.1306	25.3137	25.6504	25.5161	25.5202
A0R3C7	13	13	28.2242	28.0557	28.2261	28.1088	27.9701	28.0316	28.1012	27.8311	28.0851
A0R3C8	17	17	30.7948	30.7264	30.9177	30.7982	30.7882	30.8121	30.954	30.9234	30.9431
A0R3C9	5	5	27.1955	27.2659	27.3523	26.8018	27.3728	27.2667	27.4875	27.5941	27.2578
A0R3D1	12	12	27.2975	27.0154	27.1764	27.1279	26.9432	26.9143	27.3581	26.8948	26.9276
A0R3D2	10	10	31.5152	31.5981	31.4068	31.6476	31.3774	31.4151	31.324	31.2385	31.266
A0R3D6	30	30	31.101	31.1617	30.982	31.1797	31.2661	31.0229	30.7917	30.9433	30.7299
A0R3D9	17	17	29.9101	29.5526	29.6109	29.7075	29.6262	29.6741	29.5391	29.5611	29.4466
A0R3E1	8	8	27.1048	27.2117	27.1041	26.9833	27.1535	27.3075	27.029	27.084	27.2053
A0R3E2	25	25	29.719	29.677	29.6865	29.6788	29.7359	29.5657	29.7099	29.6904	29.4957
A0R3E3	19	19	28.3601	28.3025	28.3212	28.4273	28.3708	28.3095	28.3422	28.2898	28.2595
A0R3E7	6	6	24.5657	24.464	24.3787	24.555	24.4888	24.5055	24.3756	24.4076	24.5396
A0R3F0	15	15	25.1935	25.3693	25.118	25.1093	25.4459	25.3487	25.6925	25.4933	25.28
A0R3F3	7	7	26.4982	26.2219	26.3136	26.5761	26.2104	26.1594	26.3534	26.3031	26.2945
A0R3F5	11	11	28.2096	28.5392	28.0709	28.0459	28.6779	27.9754	28.1606	28.6098	27.9277
A0R3H0	12	12	26.8268	26.801	26.6906	26.8868	26.8889	26.7804	27.3058	27.0792	26.8716
A0R3H1	12	12	29.1384	29.0024	29.01	29.178	28.9893	28.9973	29.1082	29.0408	28.9442
A0R3H5	8	8	24.6857	24.3919	24.3142	24.4114	24.2935	24.2847	24.5599	24.4331	24.2542
A0R3H9	3	3	27.9056	27.1163	27.7509	27.6089	27.2264	27.4986	27.5336	26.9991	27.6816
A0R3I5	7	7	28.0713	28.0019	28.2067	28.0125	28.0404	28.0234	28.065	27.8761	28.0988
A0R3I6	14	14	27.2904	27.3411	27.2092	27.1073	27.3643	26.9397	28.5119	27.3342	27.5828
A0R3I7	11	11	25.6005	25.3599	26.2116	25.6554	25.6648	25.8218	25.9921	25.8634	25.7887
A0R3I8	9	8	27.127	25.4517	26.6756	27.1612	25.1207	26.2869	27.4328	25.9925	26.6091
A0R3I9	4	4	30.3922	30.2516	30.3442	30.5626	30.3492	30.3196	30.0205	29.9074	30.1944
A0R3L0	23	23	25.5544	24.7881	25.2434	25.6887	25.2413	25.5991	25.9643	26.0442	26.0001
A0R3L1	25	25	29.0366	29.2175	28.9533	29.0819	29.2599	29.0866	29.4928	29.5407	29.1431
A0R3L2	17	17	26.6779	26.824	26.4134	26.7046	26.8186	26.6283	26.5986	26.9668	26.5756
A0R3L3	5	5	23.7592	23.9196	24.1009	24.33	23.6624	23.611	24.507	24.1561	24.2285
A0R3L4	23	23	30.5539	30.7158	30.6357	30.6275	30.6686	30.558	30.6258	30.738	30.565
A0R3L9	16	16	27.6549	27.1187	27.3016	27.423	27.4815	27.399	27.5294	27.4801	27.4623
A0R3M2	10	10	24.3283	24.0864	24.4432	24.0259	24.2716	24.2615	24.3889	24.0755	24.0096
A0R3M3	19	19	33.0686	33.1542	33.2016	33.109	33.1886	33.2035	33.1215	33.1515	33.1853
A0R3M4	23	23	33.592	33.414	33.3783	33.6071	33.428	33.3739	33.5899	33.4676	33.4089
A0R3N3	33	33	27.9582	27.7992	27.9064	27.9847	27.8121	27.9789	28.01	27.9336	27.9854
A0R3N8	27	26	30.4743	30.4592	30.403	30.5136	30.4332	30.4612	30.7826	30.7157	30.5911
A0R3N9	30	30	31.3457	31.2045	31.2445	31.3453	31.1524	31.2555	31.4805	31.2877	31.303
A0R3P3	11	11	25.7754	25.5806	25.875	25.7349	25.8496	25.5528	25.7878	25.8054	25.6786
A0R3Q0	16	16	27.2142	26.9274	27.1405	27.1901	27.015	27.0362	27.2353	27.1154	27.1564
A0R3R5	7	7	25.1299	25.0456	25.3333	24.8852	24.9313	24.8536	24.7875	24.8032	24.9052
A0R3R8	7	7	25.7024	25.7961	25.3938	25.4234	25.6425	25.2818	25.0977	25.5011	24.95
A0R3S3	12	12	25.9865	26.0693	25.652	25.7626	26.0823	25.4829	25.5357	25.7938	25.4751
A0R3S7	7	7	25.8488	25.6871	26.1467	26.0355	25.8357	26.1641	26.2898	26.2806	26.2978
A0R3T9	8	8	26.9208	26.7468	26.8861	26.789	26.9143	27.0101	26.7995	26.7686	26.8912
A0R3U0	14	14	25.8712	25.6066	25.6161	25.5591	25.5038	25.6458	25.7057	25.6029	25.5806
A0R3V8	7	7	26.154	26.2187	26.103	26.1088	26.1992	26.2957	26.1227	26.0985	26.1898
A0R3Y2	11	11	25.0038	24.5095	24.8759	25.0152	25.0953	24.8873	25.1347	25.049	25.1447
A0R3Y4	11	11	26.8039	26.9254	26.8112	27.0277	27.351	26.8969	27.4962	27.212	27.1087
A0R3Y5	18	18	30.8293	30.6936	30.8626	30.8105	30.749	30.8341	31.0775	30.9007	30.9935
A0R3Y8	15	15	26.2013	25.9618	25.944	26.1357	26.086	26.1094	26.2531	26.1033	26.2237
A0R3Z0	10	10	25.2831	25.4406	25.089	25.2062	25.172	24.9628	25.1693	25.1745	25.21
A0R403	9	9	27.5713	27.484	27.5329	27.527	27.5051	27.518	27.7604	27.5402	27.6308
A0R407	14	14	28.6082	28.9697	28.6637	28.6563	29.1627	28.7688	28.8366	29.2015	28.8981
A0R409	4	4	29.6059	29.6108	29.4103	29.6935	29.6862	29.5311	29.7444	29.6195	29.566
A0R417	31	30	32.0846	32.2628	32.0538	32.1949	32.2549	32.1681	32.323	32.4188	32.219
A0R418	5	5	25.8509	25.9866	25.9138	25.7431	26.1493	25.8948	25.5379	25.8459	25.7456
A0R420	10	10	27.0429	27.1219	27.0141	27.1801	27.0026	27.0738	27.5961	27.3384	27.2489
A0R421	19	18	27.9988	28.2143	28.1825	28.0955	28.3187	28.1762	28.1865	28.143	28.4481
A0R422	9	9	26.3525	26.3161	26.4209	26.3336	26.148	26.2754	26.5603	26.422	26.3939
A0R429	12	12	30.5107	30.6082	30.4112	30.5639	30.6404	30.368	30.5306	30.5973	30.3488
A0R430	10	10	25.9869	25.849	25.852	26.0607	26.1891	26.0579	26.8158	26.7083	26.6454
A0R435	5	5	26.1655	25.849	25.6895	26.0009	25.9377	25.857	25.9513	25.9137	25.8236
A0R436	7	7	26.243	26.6682	26.0214	26.3567	26.6305	26.1573	26.1551	26.3731	25.5804
A0R440	10	10	25.3771	24.9907	25.329	25.1991	25.2195	25.3627	25.6997	25.4323	25.348
A0R441	6	6	29.138	28.7894	29.1259	28.9223	28.9595	28.986	28.9124	28.615	28.8401
A0R443	10	10	26.4748	26.2894	26.3132	26.3539	26.2818	26.2117	26.5084	26.1635	26.3516
A0R447	4	4	25.9803	26.1114	25.97	25.8784	25.9963	26.0366	26.1849	26.0148	26.0546
A0R448	6	6	26.6177	26.4317	26.6878	26.661	26.1526	26.8336	26.3695	26.3442	26.9388
A0R449	2	2	27.009	26.7797	25.6306	26.7985	26.6373	26.9674	26.7468	26.5179	26.3958
A0R450	15	15	25.5321	25.3031	25.3255	25.2625	25.4603	25.3134	25.4782	25.3531	25.1654
A0R451	27	27	29.0036	28.878	28.9423	28.8613	28.8631	28.7831	28.8701	28.683	28.7037
A0R452	4	4	28.2444	28.6319	28.2739	28.3534	28.4556	28.3964	28.2296	28.5892	28.4307
A0R461	16	16	30.1077	30.0153	30.114	30.1477	30.0943	30.1638	30.513	30.2804	30.1965
A0R462	11	11	28.114	27.8801	27.853	28.1286	27.8714	27.8639	27.8333	27.9032	27.8935
A0R465	41	41	32.6565	32.9439	32.4681	32.5297	32.7849	32.3412	32.3526	32.4927	32.1032
A0R466	24	24	31.5068	31.8084	31.3314	31.3777	31.7127	31.0766	31.1846	31.4704	30.8988
A0R470	9	9	27.5206	27.6172	27.4795	27.5887	27.6264	27.4533	27.7811	27.7	27.4975
A0R472	12	12	27.1387	26.8858	26.8623	27.237	27.1031	27.0744	27.2042	27.038	27.0168
A0R473	7	7	27.8912	27.8933	27.7472	27.9	28.072	27.7083	27.8061	27.9887	27.74
A0R477	13	13	28.4251	28.6717	28.4193	28.367	28.8585	28.5096	28.0291	28.2668	28.2765
A0R478	11	11	29.2985	29.5854	30.2418	30.3188	30.2792	30.418	30.985	30.9576	30.8049
A0R479	16	16	29.2588	29.422	29.1408	29.2715	29.4738	29.3963	29.449	29.4791	29.3638
A0R480	16	16	26.4262	26.3553	26.373	26.6769	26.5989	26.3719	26.9158	26.8002	26.7532
A0R481	5	5	27.1315	27.1287	27.2517	26.9803	27.0977	27.2632	27.2296	27.0071	27.272
A0R4B3	21	21	30.9392	30.9287	31.6595	31.9567	31.6728	31.924	32.5905	32.5389	32.4652
A0R4B5	11	11	25.512	25.4628	26.197	26.4125	26.3114	26.6141	26.8423	27.0016	26.9574
A0R4B7	13	13	28.7926	28.8409	28.8466	28.5723	28.5833	28.6696	28.8565	28.7903	28.8603
A0R4C0	10	10	26.7924	27.0159	26.8484	26.7312	27.1189	27.0832	26.8816	27.1769	27.1751
A0R4C3	11	11	27.9021	27.724	27.753	27.7735	27.8738	27.7586	27.5888	27.4662	27.6123
A0R4C4	8	8	27.4228	27.421	27.3856	27.3665	27.1333	27.3426	27.2619	27.1389	27.0613
A0R4C5	7	7	25.117	25.1878	24.83	25.1264	25.2638	25.0316	25.7	25.3529	24.69
A0R4C9	24	24	33.7363	33.7837	33.7294	33.8179	33.6916	33.7788	33.8546	33.8185	33.9215
A0R4D0	6	6	32.5663	32.7054	32.7257	32.6574	32.7874	32.71	32.5363	32.7265	32.6928
A0R4D2	7	7	27.1243	27.0741	26.834	27.0191	26.7895	26.8323	27.1878	26.8307	26.9586
A0R4D5	11	11	26.5504	26.5725	26.4058	26.5798	26.7007	26.4302	26.5295	26.673	26.366
A0R4D6	10	10	27.4363	27.3846	27.3391	27.225	27.389	27.3447	27.5033	27.4379	27.4155
A0R4D7	3	3	27.5053	27.0639	27.4105	27.3713	26.795	27.5441	27.4976	27.3705	27.6872
A0R4D8	20	20	29.121	29.0573	29.0687	29.164	28.8519	29.0693	29.2924	29.0326	29.0942
A0R4E0	18	18	27.0996	27.1738	27.3518	27.0911	27.207	27.0668	26.8186	26.668	26.9871
A0R4F6	5	5	25.5646	25.0751	25.1223	25.0482	24.9932	25.1735	25.3081	24.7327	25.0497
A0R4G4	36	36	30.8742	30.8294	30.9784	30.8142	30.9068	30.983	30.9759	30.917	31.005
A0R4G8	16	16	28.0902	28.199	28.0961	28.0774	28.15	28.2294	28.2889	28.2562	28.1703
A0R4H0	11	11	25.6697	25.5898	26.6438	25.1014	26.5566	25.9804	27.1427	27.2651	25.8956
A0R4H1	8	8	28.3494	28.3783	28.4184	28.3112	28.4177	28.3986	28.4914	28.3799	28.4433
A0R4H2	2	2	28.4294	28.0549	28.2535	28.239	28.1564	28.6399	28.4941	27.9443	28.6187
A0R4H3	6	6	27.0512	27.0595	27.0211	27.1293	27.0252	26.9392	27.5414	27.0736	27.0094
A0R4H4	13	13	25.5342	24.9202	25.614	25.3101	25.345	25.2547	25.5873	25.5083	25.6312
A0R4H6	7	7	29.1594	28.8031	28.6813	29.2872	28.8512	28.907	29.3005	29.2629	29.0509
A0R4H9	32	32	28.9017	28.9504	28.9421	28.885	28.7855	28.8562	28.9235	28.9476	28.9967
A0R4I0	24	24	29.6884	29.6666	29.6013	29.6571	29.6456	29.5448	29.7046	29.6196	29.5891
A0R4I6	33	33	29.7115	29.8617	29.8712	29.7611	29.8482	29.9351	29.8567	29.8235	29.8927
A0R4I7	10	10	24.7458	24.3568	24.5021	24.5869	24.6691	24.7197	24.7538	24.5965	24.5957
A0R4J1	11	11	30.0617	29.9825	29.9358	30.0992	30.0832	29.893	30.1075	30.1365	29.9557
A0R4J8	11	11	24.7256	24.7827	24.4019	24.6511	24.438	24.516	24.4989	24.5286	24.3613
A0R4K5	8	8	26.1448	26.525	25.9693	26.09	26.3331	25.8237	25.8197	26.1313	25.6935
A0R4K9	9	9	29.5294	29.487	29.4217	29.5035	29.3143	29.3744	29.4782	29.5022	29.4474
A0R4L0	11	11	24.6787	24.8688	24.8573	24.6463	24.5615	24.8304	24.8665	24.5635	24.9565
A0R4L1	16	15	28.8018	28.5062	28.3881	28.8479	28.6721	28.6447	28.6275	28.3988	28.6947
A0R4L2	14	14	27.1527	27.222	26.8542	27.1133	27.2098	27.0005	27.2474	27.0945	27.0324
A0R4M2	9	9	25.7391	25.8533	25.6503	25.7657	25.7751	25.5446	26.0286	25.8584	25.6935
A0R4M3	12	12	26.7226	26.8847	26.6839	26.9245	26.898	26.7249	27.0491	26.9514	26.893
A0R4M9	20	20	27.8884	27.4008	27.8631	27.813	27.3876	27.6934	28.1749	27.8702	27.8444
A0R4N1	5	5	25.8522	25.8437	25.423	25.7957	25.8714	25.498	25.7132	25.8162	25.4855
A0R4N2	5	5	25.7437	25.5485	25.4895	25.5918	25.6036	25.4017	25.9101	25.4747	25.602
A0R4N5	5	5	24.4405	23.645	24.5557	24.3152	24.3283	24.459	24.4739	24.2746	24.335
A0R4P1	12	12	27.9308	28.0187	27.9151	27.9243	28.0732	27.8024	27.9479	28.0923	27.8826
A0R4Q0	13	13	26.7378	27.0345	26.5782	26.955	27.1305	26.7035	26.934	27.1319	26.7735
A0R4Q1	7	7	25.1753	24.9298	25.3273	24.9955	25.0622	25.0349	25.2943	25.3412	25.0433
A0R4Q2	21	21	26.9747	26.8554	26.7626	26.8515	26.8227	26.6376	26.8244	26.8	26.6199
A0R4R3	13	13	27.4372	27.503	27.4568	27.5266	27.5497	27.5469	27.6501	27.7191	27.7775
A0R4S3	23	23	26.3292	26.4086	26.5965	26.4316	26.4213	26.4861	26.6294	26.3808	26.6342
A0R4S6	14	14	28.8472	28.9131	28.7731	28.8767	28.8904	28.7625	28.8725	28.7946	28.7086
A0R4S7	13	13	29.1107	29.3701	29.1248	29.1729	29.1225	29.2651	28.9624	29.0801	29.2116
A0R4S8	8	8	27.5385	27.7999	27.3707	27.6333	27.8151	27.6702	27.3001	27.5627	27.2944
A0R4S9	17	17	27.5412	27.4625	27.2607	27.4713	27.4134	27.2804	27.3087	27.4081	27.1991
A0R4T0	11	11	27.6843	27.4994	27.4152	27.72	27.4488	27.4293	27.5845	27.4792	27.3102
A0R4X7	5	5	25.5855	25.6393	25.5552	25.7108	25.8568	25.5175	25.8168	25.6228	25.7303
A0R4Y7	8	8	26.4128	26.4271	26.4835	26.2365	26.5148	26.4688	26.1383	26.1364	26.2585
A0R4Y9	7	7	25.443	25.3523	25.4859	25.4806	25.3022	25.7432	24.9432	25.1358	25.2987
A0R4Z0	6	6	25.798	25.7664	25.7871	25.7705	25.8661	25.76	25.5682	25.702	25.6913
A0R4Z5	17	17	29.1201	29.1742	28.9568	29.1051	29.1762	28.8782	29.2092	29.1227	28.9539
A0R511	20	20	28.0693	28.2011	27.9693	28.0863	28.2304	27.945	27.9028	28.0354	27.9021
A0R523	15	15	26.1738	26.2152	26.1323	26.3083	26.3342	26.005	26.2741	26.3516	25.9093
A0R524	12	12	27.8196	27.9802	27.6967	27.8754	27.9133	27.7951	27.9063	28.0086	27.6075
A0R527	13	13	25.589	25.6183	25.6623	25.6302	25.6282	25.2876	25.5882	25.5141	25.4931
A0R528	11	11	25.0726	25.224	25.5775	25.2938	25.5137	25.6601	25.5063	25.6399	25.7048
A0R529	6	6	25.8045	25.4937	25.9824	25.6383	25.677	25.798	25.5879	25.6112	25.8686
A0R530	10	10	25.3845	25.5454	25.7264	25.4327	25.5129	25.698	25.6807	25.6583	25.8864
A0R533	7	7	25.8593	25.5559	25.9178	25.6884	25.6837	25.5445	25.4393	25.2516	25.6541
A0R548	7	7	25.8203	25.8052	25.523	25.971	25.8045	25.6977	25.6263	25.489	25.4445
A0R555	7	7	25.7824	25.5766	25.4525	25.6103	25.8394	25.9025	25.9276	25.6955	25.7109
A0R557	13	13	27.3747	27.0495	27.2683	27.2169	27.1747	27.0611	27.1848	26.9397	27.1215
A0R558	24	24	29.5022	29.4544	29.5614	29.5379	29.4752	29.5371	29.4919	29.3867	29.4484
A0R560	12	12	27.7572	27.5634	27.7077	27.7102	27.7303	27.5548	27.8617	27.7542	27.6933
A0R561	13	13	30.537	30.377	30.5566	30.336	30.2827	30.3125	29.8337	29.6966	30.2201
A0R564	12	12	25.8006	25.4672	25.5993	25.666	25.6309	25.4625	25.6338	25.4195	25.4959
A0R565	5	5	25.8954	25.8767	25.8143	25.9205	26.0148	26.0738	26.3355	26.3342	26.2654
A0R566	13	13	28.3424	28.389	28.2198	28.2894	28.3076	28.2347	28.0394	28.0834	28.0884
A0R569	5	5	28.5574	28.2508	27.9357	28.7242	28.2689	28.1436	28.6624	28.2623	28.4389
A0R570	8	8	25.5211	25.1589	25.2363	25.2801	25.2871	25.3952	25.2029	25.3785	25.5984
A0R574	59	57	32.7914	32.765	32.742	32.6477	32.7318	32.7043	32.7514	32.6671	32.6883
A0R576	3	3	28.376	28.3914	28.95	28.2438	28.6129	29.0037	28.9137	28.7537	29.2468
A0R577	36	36	30.3094	30.167	30.2094	30.1744	30.0271	30.1486	30.2665	30.0818	30.2542
A0R579	8	8	26.511	26.3287	26.4688	26.4141	26.4687	26.2867	26.6096	26.5806	26.3462
A0R580	15	15	27.7235	27.7521	27.4359	27.8544	27.9588	27.5035	27.7641	27.8237	27.4349
A0R588	38	38	30.5181	30.2997	30.1727	30.4616	30.3559	30.1746	30.5128	30.2015	30.1472
A0R592	8	8	26.5946	26.5625	26.3557	26.5968	26.242	26.5162	26.9976	26.8168	26.7061
A0R593	8	8	27.2225	27.413	27.5013	27.2967	27.5727	27.4167	27.0121	27.3732	27.2658
A0R595	11	11	25.5534	25.296	25.1414	25.6126	25.392	25.4406	25.5365	25.4286	25.4665
A0R596	12	12	26.1871	26.0708	26.1896	26.1894	26.0675	26.1293	25.9943	25.7889	25.8707
A0R5B0	8	8	29.8279	29.8344	29.8326	29.8201	29.5509	29.8043	29.7969	29.7801	29.7436
A0R5B1	6	6	26.9838	26.9741	27.1715	27.0543	27.0035	27.1147	26.9089	27.1102	27.2733
A0R5B2	6	6	27.2963	27.0111	26.7366	27.2436	27.0056	26.9779	26.9139	26.9629	26.8633
A0R5B3	8	8	24.7297	24.9048	24.8882	24.8597	25.0277	25.2358	24.6457	24.6815	24.7941
A0R5C0	24	24	26.1992	26.4517	26.1789	26.3002	26.5025	26.43	26.9976	26.9407	26.741
A0R5C1	10	10	24.8752	24.7124	24.8195	25.082	24.8688	24.8315	25.1257	25.2517	25.0515
A0R5C4	8	8	24.5287	24.4542	24.815	24.428	24.4453	24.6178	24.3845	24.593	24.613
A0R5C5	15	15	30.2815	30.1782	30.1214	30.1548	30.0842	30.1224	30.2441	30.0728	30.1002
A0R5D5	7	7	25.8198	26.1137	26.3201	25.7202	26.014	26.2137	25.9555	25.8366	26.384
A0R5D9	48	48	30.3413	30.231	30.2254	30.3117	30.2601	30.1871	30.3494	30.1436	30.2029
A0R5E1	4	4	31.7996	32.4749	31.884	31.9674	31.6446	31.8695	31.533	31.5917	31.7943
A0R5E5	6	6	24.1222	24.3195	24.151	23.9603	24.1774	23.7819	23.7892	24.219	24.174
A0R5F5	9	9	25.1275	24.3254	25.1458	25.0439	24.5801	24.9867	25.4254	24.79	25.3301
A0R5G1	31	31	31.0209	31.0329	30.9862	30.9771	30.8783	30.9254	30.8069	30.6567	30.8435
A0R5G2	4	4	25.848	25.2315	26.1097	25.8233	25.4596	25.9685	25.6621	25.3922	25.7297
A0R5G4	4	4	27.6624	28.3527	28.0491	27.8935	28.436	28.4128	27.7633	28.6924	28.2807
A0R5G6	5	5	26.047	26.151	26.311	26.313	26.4916	26.3238	26.2843	26.2445	26.2974
A0R5G9	12	12	25.8892	26.211	25.8276	26.021	26.2687	25.9329	26.0873	26.2888	25.8453
A0R5H1	17	17	31.9576	31.7545	31.967	31.8142	31.9607	32.0117	31.8882	31.9753	32.064
A0R5H3	3	3	25.455	26.5638	25.4391	26.0866	26.707	25.5377	26.1605	26.6986	25.658
A0R5H4	4	4	27.6688	27.5678	27.1582	27.739	27.1925	27.8445	28.1659	27.2783	27.7064
A0R5H5	12	12	28.65	28.5684	28.1957	28.6754	28.7126	28.4259	28.9905	28.7536	28.429
A0R5H6	23	23	28.8428	28.9967	28.7122	28.8518	28.9737	28.7588	28.9142	28.9702	28.7242
A0R5I3	23	21	27.6606	27.5185	27.6478	27.531	27.6647	27.3966	27.6219	27.406	27.5346
A0R5I4	11	11	26.9633	26.2646	26.7438	27.074	26.8119	26.7817	27.3467	27.156	26.8769
A0R5I5	8	8	25.7827	25.5037	25.8413	25.8	25.7426	25.698	25.9813	25.988	25.9616
A0R5J6	14	14	26.853	26.8787	26.8452	26.943	27.0309	26.819	26.9934	26.9663	26.9739
A0R5K0	17	16	27.213	27.2975	27.2599	27.1678	27.3033	27.1734	27.5873	27.4726	27.1999
A0R5K1	8	8	24.399	24.2567	24.0137	24.3625	24.2204	24.1414	24.6026	24.4796	24.3097
A0R5L0	22	15	27.6423	27.3254	27.5857	27.589	27.4601	27.492	28.0928	27.6916	27.7532
A0R5L6	8	8	28.5697	28.5589	28.6092	28.6174	28.3713	28.5178	28.5679	28.7507	28.6838
A0R5M1	11	11	26.1697	25.5634	25.3874	25.8096	25.597	25.7191	24.8656	24.5538	25.2526
A0R5M2	17	17	30.075	29.4898	29.5253	29.758	29.6622	29.5899	28.8573	28.6685	29.1435
A0R5M3	23	23	33.4489	33.2042	33.2408	33.353	33.4312	33.498	32.7832	32.7588	33.2341
A0R5M4	9	9	25.4777	25.1161	26.0083	25.9399	25.2734	26.2993	26.2393	25.2071	26.8476
A0R5N0	10	10	24.8237	24.7668	24.9878	25.0161	24.7439	24.7749	25.2149	24.9593	25.0952
A0R5N7	20	20	30.4529	30.5763	30.4947	30.5413	30.3111	30.4834	30.4055	30.2561	30.327
A0R5N8	20	20	31.0522	31.1412	31.018	31.0792	31.1244	31.0744	30.849	30.9175	30.9646
A0R5P6	7	7	26.0793	26.065	25.8574	26.0249	25.8804	25.7511	25.9063	25.9297	25.9181
A0R5Q2	32	32	30.3465	30.3715	30.2909	30.2664	30.4395	30.1685	29.9376	30.0086	29.9923
A0R5Q8	6	6	26.534	26.2986	26.1268	26.4305	26.3739	26.3384	26.5818	26.5885	26.2043
A0R5R0	10	10	26.642	26.9036	26.4818	26.7437	26.8321	26.6808	26.7905	26.7895	26.5152
A0R5R1	4	4	29.1479	29.3087	29.529	29.385	29.0042	29.5588	29.3429	29.4924	29.51
A0R5R3	11	11	30.4716	30.3993	30.3252	30.5704	30.3852	30.4365	30.7	30.3748	30.4654
A0R5R4	18	18	28.2291	28.2702	28.2783	28.2453	28.3315	28.2266	28.2876	28.4032	28.3465
A0R5R5	21	21	30.3832	30.1733	30.424	30.4581	30.3318	30.4484	30.8687	30.742	30.7122
A0R5R6	19	19	28.6948	28.8111	28.8755	28.7428	28.8796	28.8152	28.7484	28.86	28.8474
A0R5R7	19	19	29.3384	29.3894	29.0513	29.2865	29.2552	28.9494	29.2811	29.0835	28.908
A0R5R8	6	6	25.7116	25.7162	25.6549	25.6205	25.5074	25.7711	25.6772	25.5642	25.9495
A0R5R9	9	9	26.2991	26.4356	25.8714	26.3734	26.5315	26.2883	26.4526	26.4679	26.045
A0R5T7	15	15	27.8343	27.6718	27.9275	27.9308	27.7087	27.9641	28.3045	27.9042	28.1193
A0R5T8	11	11	27.7965	27.8768	27.9035	27.9312	27.8833	28.0998	28.3218	28.1619	28.1838
A0R5U2	8	8	25.7296	25.6606	25.6995	25.7844	25.8692	25.6725	25.9792	25.8062	25.66
A0R5U8	13	13	25.1054	24.92	24.9645	25.1591	24.9156	25.0192	25.4918	24.9255	25.0227
A0R5V9	10	10	28.4996	28.5736	28.533	28.49	28.394	28.5342	28.7126	28.3394	28.5667
A0R5W6	13	13	28.5378	28.4197	28.5207	28.5087	28.5985	28.4139	28.5069	28.4927	28.527
A0R5W7	6	6	25.2199	25.643	25.1332	25.2176	25.263	25.17	25.2187	25.1045	25.2321
A0R5X8	17	17;1	30.3039	30.244	30.2984	30.2847	30.364	30.2441	30.4249	30.2212	30.2723
A0R5X9	7	7	27.7517	27.6968	27.5393	27.6791	27.6633	27.3175	27.6981	27.5473	27.3438
A0R5Y0	9	9	29.3338	29.3991	29.1833	29.3503	29.4665	29.318	29.4482	29.3516	29.2958
A0R5Y9	17	17	28.2175	28.0112	28.0766	28.0943	28.1331	28.0579	28.2248	28.0767	28.0724
A0R5Z0	7	7	29.6694	28.9668	28.8449	29.534	28.824	29.3046	29.6795	29.5342	29.6784
A0R5Z1	8	8	25.2753	25.4848	25.1335	25.6084	25.1302	25.2027	25.8901	25.4471	25.391
A0R5Z2	7	7	26.3121	26.0819	25.8869	26.3318	25.975	26.1693	26.4999	26.2451	26.1732
A0R5Z3	5	5	24.9701	25.1254	24.9788	25.0556	25.1952	25.1051	25.2694	25.3862	25.1039
A0R5Z8	5	5	24.793	24.4354	24.8831	24.3506	24.7028	24.722	24.4003	24.4546	24.5645
A0R607	19	19	29.3808	29.5246	29.2921	29.5114	29.5155	29.3074	29.5019	29.4018	29.2521
A0R609	34	34	30.4006	30.4131	30.4832	30.566	30.5186	30.5155	30.6589	30.5227	30.4068
A0R610	11	11	29.1426	29.1394	29.0469	29.0408	29.2521	28.807	29.2858	29.2514	28.9065
A0R612	18	18	27.5635	27.486	27.4259	27.5473	27.5054	27.5505	27.6255	27.5488	27.444
A0R613	23	23	28.3982	28.1783	28.2309	28.3093	28.344	28.1865	28.4418	28.3079	28.2283
A0R614	21	21	28.3608	28.1847	28.3339	28.3283	28.3444	28.2751	28.3521	28.2338	28.3381
A0R616	27	27	31.7669	31.5505	31.5645	31.7366	31.6199	31.5871	31.7761	31.6477	31.5843
A0R617	90	90	32.8161	32.754	32.7017	32.8676	32.7684	32.695	32.7393	32.6986	32.6665
A0R618	37	37	32.603	32.5177	32.4968	32.6304	32.5705	32.4445	32.471	32.4217	32.4437
A0R619	6	6	27.1596	26.9112	27.1031	26.9345	26.7811	26.9718	26.9512	26.7671	26.9853
A0R623	13	13	31.0765	31.4494	30.9956	31.0382	31.1249	30.8555	30.7075	30.8452	30.6196
A0R624	8	6	26.9846	27.1589	26.7148	26.6867	27.0536	26.5938	26.9531	27.4327	26.6932
A0R625	12	12	26.5333	26.8104	26.6765	26.816	26.7979	26.6743	26.9708	26.8286	26.7856
A0R626	7	7	27.069	26.8852	26.8093	27.1585	27.0687	26.9469	26.9148	27.2474	26.8533
A0R627	5	5	26.9568	27.3395	26.3672	27.0091	27.109	26.6126	26.8609	27.2014	26.3851
A0R628	35	35	30.5487	30.4991	30.5522	30.428	30.4522	30.4591	30.553	30.4617	30.5593
A0R629	21	21	29.4768	29.3404	29.7179	29.4657	29.3702	29.5714	29.4642	29.4553	29.7037
A0R632	9	9	27.3362	27.2983	27.2278	27.2896	27.2195	27.3237	27.5891	27.3104	27.3588
A0R634	7	6	28.2468	28.0928	28.2019	28.1328	28.327	28.1576	28.2425	28.3533	28.2631
A0R635	22	22	29.832	29.9463	29.8082	29.756	29.9012	29.8351	29.9104	29.9765	29.8951
A0R636	6	6	25.8726	25.0141	25.4132	25.5125	25.3243	25.5962	25.852	25.5232	25.6486
A0R637	13	13	29.0189	29.1435	28.877	29.1368	28.9597	28.8226	29.0685	28.9907	28.7624
A0R638	19	19	29.3218	29.2642	29.1985	29.2211	29.2248	29.0911	29.2018	29.1651	29.0607
A0R639	9	9	26.5243	26.4116	26.3072	26.361	26.4058	26.1809	26.2114	26.1563	26.0884
A0R642	9	9	26.182	26.2197	26.0859	26.2789	26.1333	26.39	26.4315	26.3161	26.2415
A0R643	12	12	26.8999	26.8318	26.8653	26.9127	26.9193	26.8257	27.2501	26.8628	26.824
A0R647	9	9	29.8755	29.797	29.8356	29.662	29.3047	29.6909	31.192	30.1472	30.6741
A0R652	10	9	32.5938	32.808	32.5291	32.7052	32.6328	32.4808	32.5403	32.6539	32.4641
A0R656	15	15	31.3437	31.152	31.2304	31.2848	31.3151	31.2305	31.4368	31.2246	31.169
A0R659	8	8	28.7837	27.3848	26.9209	28.8102	27.5192	27.5273	28.7171	27.2935	27.2077
A0R663	4	4	26.8018	26.7782	26.1368	26.8909	26.7768	26.4326	26.7586	26.9962	26.3725
A0R665	21	21	28.3161	28.2709	28.2277	28.4238	28.4538	28.1265	28.1235	28.3522	28.1495
A0R678	21	21	30.5077	30.651	30.4253	30.5579	30.7182	30.511	30.4369	30.4174	30.2741
A0R679	8	7	28.9779	28.8402	28.9519	28.8285	28.957	28.8232	28.8937	28.6654	28.7914
A0R683	26	25	30.5916	30.5312	30.4608	30.4313	30.4099	30.2032	30.0367	29.8412	29.9986
A0R684	69	68	31.7319	31.7102	31.597	31.5318	31.6306	31.3572	31.0246	31.0786	31.0995
A0R689	6	6	25.6967	26.0069	25.9987	25.9178	25.887	26.1642	25.5752	25.913	25.9206
A0R692	9	9	27.4127	25.8541	26.9465	25.6014	25.8851	27.1912	26.1544	26.3706	27.3196
A0R696	21	21	29.7608	29.6005	29.5937	29.6984	29.7326	29.6463	29.7718	29.4856	29.5798
A0R699	11	11	24.4098	23.7892	24.0784	24.1668	24.2239	23.5694	24.0099	24.2323	23.8686
A0R6A2	8	7	29.0881	28.5656	28.5417	28.8117	28.3144	28.7053	29.0549	28.8721	29.206
A0R6A3	17	17	26.0969	26.166	25.9373	25.9882	26.2318	25.9646	25.8688	26.1605	26.0133
A0R6A6	3	3	26.1059	25.9216	25.8646	26.0414	25.9797	25.7876	26.0926	25.9643	25.6735
A0R6A8	8	8	27.7173	27.5519	27.5687	27.7761	27.6844	27.4419	27.353	27.5918	27.5089
A0R6A9	10	10	25.9873	25.998	26.0736	26.1038	26.3978	26.0804	25.7485	25.704	25.8034
A0R6B0	6	6	27.2443	27.1706	27.0736	27.3324	27.1695	27.0283	27.1823	27.2467	27.231
A0R6B1	6	6	24.7148	24.934	24.2346	24.2361	24.1812	24.3594	24.42	24.2118	24.5285
A0R6C7	6	6	29.5279	28.6796	29.1296	29.5937	28.8304	29.4429	29.7183	29.1887	29.6433
A0R6D2	19	17	27.7669	27.6193	27.8163	27.7268	27.6246	27.7936	28.1097	27.8833	27.9794
A0R6D6	17	17	29.7999	29.881	29.6751	29.589	29.8913	29.4946	29.6484	29.7768	29.4467
A0R6D7	19	19	30.3357	30.6213	30.3187	30.1708	30.5184	30.1319	30.2961	30.3467	29.977
A0R6D9	15	15	26.7191	26.7985	26.9992	26.8484	26.7599	27.0341	26.9499	26.9158	27.1186
A0R6E0	11	11	25.3164	25.9311	25.3604	25.6349	25.5312	25.8001	25.8549	25.9234	25.4673
A0R6E3	13	13	31.5262	31.2126	31.3695	31.4302	31.3306	31.3053	31.3488	31.1772	31.3169
A0R6E4	6	6	24.7667	24.8014	24.9597	24.9043	24.8431	24.9783	25.2084	25.021	24.6959
A0R6E5	15	15	29.4325	29.7371	29.517	29.5227	29.815	29.5562	29.636	29.7641	29.6409
A0R6E9	11	11	27.3999	27.6995	27.3037	27.5326	27.6518	27.3675	27.576	27.4615	27.3786
A0R6G6	3	3	26.6647	26.2049	26.3901	26.4611	26.1759	26.3318	26.3477	26.0317	26.2793
A0R6H8	18	18	24.6657	24.6185	24.9166	24.4005	24.9074	24.8007	24.2132	24.0086	24.3782
A0R6I9	16	16	28.5606	28.6106	28.6023	28.5226	28.5631	28.6066	28.6789	28.5544	28.5577
A0R6J9	12	12	25.2317	24.9207	25.2447	25.2423	24.859	25.3618	25.0983	25.1907	25.3205
A0R6K8	11	11	26.6472	26.3861	26.4195	26.4384	26.5039	26.3009	26.2651	26.3358	26.2503
A0R6K9	15	15	26.7265	26.8002	26.7755	26.4189	26.887	26.5455	26.0695	26.4875	26.5818
A0R6L2	32	32	25.2606	25.1007	24.9354	25.0191	24.6443	24.9851	25.2708	25.1036	25.1811
A0R6L9	8	8	26.7997	25.9275	25.9004	26.6451	25.8516	26.0424	26.2401	25.6944	25.7699
A0R6M0	13	13	28.7422	28.7778	28.7009	28.7824	28.6756	28.7057	28.6336	28.6549	28.7207
A0R6M1	9	9	26.4609	26.6883	26.3269	26.3165	26.6433	26.4391	26.2763	26.4608	26.197
A0R6M2	5	5	26.8064	27.1142	26.9251	27.0467	26.6174	26.862	26.9	26.74	26.8321
A0R6M5	16	15	27.171	27.2014	26.8798	26.8939	27.2182	26.7009	27.0083	26.8905	26.6027
A0R6P9	4	4	25.4975	25.2186	25.2522	25.5794	25.4142	25.3901	25.5124	25.4633	25.3984
A0R6Q0	10	10	28.1274	28.0138	28.0874	28.256	27.9888	28.1012	28.5981	28.3766	28.5139
A0R6Q7	7	6	30.325	30.8209	30.2306	30.3261	30.485	30.3491	30.1172	30.2955	30.0912
A0R6Q9	28	28	32.2065	31.0046	30.8744	32.0888	31.0826	30.8034	31.8207	30.6918	30.6076
A0R6S0	11	11	28.4695	27.7282	27.7246	28.3488	27.8739	27.682	28.1931	27.4835	27.5219
A0R6V5	12	12	25.645	25.4488	25.734	25.4298	25.5451	25.5752	25.0463	25.1631	25.2764
A0R6V6	16	15;1	27.0035	26.6155	26.7838	26.7801	26.7196	26.4943	26.5922	26.3899	26.3744
A0R6Z5	27	27	27.9539	28.0471	28.0179	27.8237	27.9921	27.9026	27.2677	27.5965	27.6717
A0R703	3	3	25.1056	25.0149	24.7206	25.0143	25.0842	24.8889	25.165	25.1631	24.9361
A0R710	16	16	29.1357	28.8924	28.8287	28.9655	28.9216	28.8495	28.7008	28.5951	28.7373
A0R711	5	5	25.0767	25.3978	25.0301	25.3278	25.2682	25.0082	25.0113	25.2956	25.1369
A0R713	4	4	27.1503	27.1038	26.8875	27.0288	26.9604	26.841	26.8269	26.6972	26.6274
A0R716	23	23	29.6397	29.5746	29.6711	29.5563	29.6885	29.7237	29.983	29.8007	29.9246
A0R720	9	9	27.0709	27.4032	26.8178	27.0795	27.3148	27.005	27.0681	27.2356	26.9226
A0R722	7	7	26.8716	26.7554	26.8577	26.8463	26.8008	26.8401	26.4618	26.2796	26.5358
A0R724	8	8	29.1575	29.1137	29.0045	29.0768	29.1574	28.9411	28.9451	28.8886	28.8469
A0R726	14	14	26.1677	26.025	26.4723	26.3409	26.1289	26.2531	26.5902	26.6299	26.5385
A0R727	11	11	27.2908	26.8848	27.0145	27.1783	27.1529	27.1919	27.6075	27.52	27.4142
A0R729	37	30	34.8876	34.9655	34.7034	34.8018	34.7793	34.6835	34.376	34.6035	34.5966
A0R730	34	34	33.1034	32.9093	32.794	32.8196	32.9323	32.8325	32.746	32.7044	32.746
A0R742	13	13	26.8109	26.9594	27.085	26.9277	27.1637	27.0351	27.0088	27.0545	27.2628
A0R749	6	6	23.4654	23.6196	23.2478	23.3996	23.4946	23.4004	23.7841	23.8863	23.4207
A0R753	20	20	29.1626	29.1571	29.1632	29.0479	29.2385	29.0613	28.5358	28.7932	28.8611
A0R758	11	11	25.3414	25.0976	25.3102	25.4263	25.2677	25.0727	25.1765	25.0822	25.0199
A0R771	6	6	24.5218	24.2369	24.284	24.4354	24.0729	24.1783	24.8558	24.3645	24.1188
A0R788	14	14	28.4436	28.0874	28.2228	28.261	28.2648	28.0941	28.0215	27.9012	27.8784
A0R7C9	7	7	24.8999	24.4583	24.9715	24.6582	24.8994	24.9555	24.9998	25.0306	25.3473
A0R7D9	8	8	26.2034	26.2197	26.2237	26.1104	26.1952	25.9173	25.7661	26.0032	25.9308
A0R7E4	7	7	25.8307	25.6953	25.4305	25.3657	25.7955	25.1379	25.2695	25.2866	25.1223
A0R7F4	20	20	26.0105	26.1018	25.7452	25.9112	26.2999	25.6973	25.5298	25.2899	25.3344
A0R7F6	7	7	31.0505	30.9643	31.2677	30.9491	31.0792	31.3981	30.7335	30.7443	31.1505
A0R7F7	4	4	29.8648	30.4995	30.5453	30.0697	30.6822	30.309	29.3551	30.1001	30.1935
A0R7F9	12	12	32.2847	32.2767	32.4422	32.2771	32.49	32.4353	31.9354	32.0983	32.291
A0R7G2	21	21	27.6741	27.6118	27.645	27.6097	27.4836	27.602	27.6507	27.6174	27.6468
A0R7G6	26	26	32.7725	32.7317	32.5669	32.6935	32.6124	32.521	32.3279	32.3297	32.2033
A0R7G7	15	15	27.2829	27.6255	27.3471	27.2841	27.6806	27.7173	27.6331	27.6321	27.4404
A0R7G8	9	9	27.0244	26.4697	26.9309	26.9705	26.5929	26.8585	27.5657	27.2822	27.1924
A0R7H1	9	9	24.7697	24.3489	24.6309	24.66	24.4975	24.6134	25.405	24.9615	24.9516
A0R7H2	5	5	25.7023	25.1227	25.0567	25.4308	25.5571	25.286	25.6241	25.2565	25.2177
A0R7H5	55	55	30.9735	31.0036	30.9532	30.9536	30.9812	30.9095	31.002	30.955	30.8578
A0R7I2	22	22	28.6106	28.5489	28.531	28.5366	28.6334	28.4021	28.6234	28.5343	28.4486
A0R7I3	7	7	25.8732	25.6176	25.9953	25.4816	25.7129	26.1178	25.3613	25.7055	26.2402
A0R7I4	15	15	28.1419	27.9745	28.3596	28.1888	27.9702	28.2148	28.1765	28.206	28.2315
A0R7I5	25	25	27.5907	27.6038	27.548	27.6077	27.5166	27.3493	27.7451	27.5888	27.4539
A0R7I9	16	16	30.2754	30.3453	30.3853	30.4372	29.9639	30.2589	30.271	29.9475	30.2318
A0R7J0	6	6	30.0847	29.7999	29.9453	30.1316	30.0686	29.9111	30.1135	29.9498	29.9251
A0R7J1	17	17	27.9701	27.6122	27.5402	27.8337	27.8056	27.6667	27.7679	27.6266	27.455
A0R7J3	22	22	28.7946	28.635	28.8635	28.6707	28.7951	28.941	28.9648	28.8119	29.0099
A0R7J4	9	9	27.4762	27.5913	27.7407	27.5084	27.6783	27.6906	27.4712	27.4847	27.6303
A0R7J6	18	18	31.0187	30.7376	30.9609	30.863	30.8664	30.8836	30.7029	30.5902	30.7395
A0R7J7	7	7	28.0434	27.9736	28.2703	27.9483	28.022	28.1825	27.9516	27.9013	28.0942
A0R7K1	23	23	28.3026	28.1858	28.2229	28.2782	28.2244	28.1078	28.0779	28.0178	28.0556
A4ZHR8	30	30	33.2446	33.0703	32.9455	33.2239	33.0159	32.93	32.9468	32.9075	32.8706
A4ZHT6	8	8	26.6027	26.6139	26.4796	26.5222	26.6449	26.3186	26.464	26.4291	26.358
O52199	8	8	25.111	25.1686	25.073	25.1344	25.202	25.0273	25.3739	25.4261	25.1182
O68956	26	26	29.0414	28.9899	28.9277	29.0624	29.1232	29.0241	29.0555	29.0765	29.0374
O85501	9	9	31.5336	31.4004	31.5333	31.3712	31.5028	31.4851	31.3886	31.1807	31.368
P0CH00;P0CG99	44	44;44	33.0042	32.4182	33.2433	33.5668	32.6731	33.6746	34.2361	34.0511	34.284
P0CH37;P0CH36	13	13;13	31.6824	31.8257	31.4724	31.5991	31.853	31.5454	31.4763	31.5208	31.3084
P42829	14	14	31.1605	31.2602	31.0147	31.2141	30.8935	31.0674	31.0721	30.8793	30.9165
P48354	49	49	31.7258	31.7534	31.5673	31.692	31.6509	31.6197	31.7446	31.701	31.7159
P60281	81	81	33.5622	33.6933	33.5465	33.5138	33.6093	33.455	33.0808	33.1274	33.1539
P71533	58	58	31.8005	31.7224	31.6693	31.7685	31.7314	31.6931	31.6844	31.5718	31.6216
P71534	15	15	30.4982	30.4233	30.5476	30.4898	30.4036	30.4185	30.439	30.3568	30.3957
Q2M5K3	13	13	27.4288	27.5446	27.4798	27.5517	27.5307	27.4752	27.5076	27.5448	27.5286
Q3I5Q7	15	15	30.1613	30.0961	30.3412	30.0718	30.1542	30.1707	29.9197	29.9993	30.0333
Q3L885	105	105	31.1253	31.0661	30.9451	31.1296	31.1164	31.0256	31.008	30.9821	30.9193
Q3L887	37	37	31.667	32.1645	31.6425	31.4246	32.0304	31.2606	30.7551	31.2807	30.9755
Q3L891	116	113	31.9784	32.0925	31.8129	31.9547	32.0982	31.7698	31.565	31.5996	31.4868
Q50441	9	9	30.9822	31.5344	31.2472	31.35	31.7218	31.6154	31.5216	31.6381	31.5914
Q59560	23	23	30.6672	30.7182	30.4642	30.6251	30.6821	30.4475	30.2923	30.2608	30.205
Q9AFI5	9	9	30.7105	30.5628	30.7851	30.7192	30.5666	30.5677	30.4691	30.3065	30.5646
Q9F868	14	14	27.3249	27.5034	27.3684	27.3797	27.4047	27.5901	27.9612	27.943	27.8605
Q9RMN9	6	6	24.6385	24.7701	24.4775	24.4649	24.742	24.6136	24.2862	24.7993	24.4306
Q9RP48	26	26	27.8283	27.587	27.6739	27.7174	27.6735	27.6395	27.8884	27.8009	27.7889
Q9X5M0	25	25	30.912	30.8738	30.7986	30.9041	30.8747	30.8269	30.8578	30.7378	30.8157
Q9X5M1	18	18	28.9998	29.0674	28.9467	29.0047	29.0656	29.0354	29.0065	29.0182	28.9708
Q9ZHC5	13	13	32.5073	32.4772	32.5802	32.4491	32.3684	32.5314	32.42	32.4526	32.601

## Sheet: Table S-4
Majority protein IDs	Peptides	Peptide counts (unique)	Hydorgen_Peroxide_T1B1	Hydorgen_Peroxide_T1B2	Hydorgen_Peroxide_T1B3	Hydrogen_Peroxide_T2B1	Hydrogen_Peroxide_T2B2	Hydrogen_Peroxide_T2B3	Hydrogen_Peroxide_T3B1	Hydrogen_Peroxide_T3B2	Hydrogen_Peroxide_T3B3
A0QND6	26	26	30.6817	30.6788	30.6122	30.6821	30.5316	30.5733	30.6296	30.5749	30.5974
A0QND7	13	13	28.6663	28.694	28.5927	28.6988	28.6739	28.5135	28.7981	28.7059	28.7954
A0QNE0;A0QRT3	42	42;22	31.4085	31.2318	31.2556	31.2995	31.1608	31.1316	31.3054	31.2038	31.3714
A0QNE2	6	6	28.4492	28.2266	28.5678	28.4441	28.1939	28.5761	28.4131	28.3167	28.4073
A0QNF2	10	10	27.5922	27.0453	27.7308	27.5555	27.2178	27.689	27.4399	26.8621	27.5567
A0QNF5	6	6	27.795	27.6773	27.6575	27.6349	27.9094	27.833	27.7971	28.2272	28.0634
A0QNF6	16	16	33.1809	33.0143	33.1314	33.1145	33.0216	33.0685	33.2572	33.0912	33.1111
A0QNG1	19	19	28.6348	28.4914	28.7251	28.5832	28.4764	28.6863	28.5411	28.4598	28.5487
A0QNG2	15	15	28.6549	28.4109	28.6394	28.5826	28.4534	28.7828	28.6291	28.6293	28.7482
A0QNG5	14	14	27.9499	27.9548	28.2111	28.0834	27.8681	28.1142	27.9962	28.0144	28.0378
A0QNG6	6	6	25.6699	25.77	25.6422	25.8663	25.6465	25.6447	25.6916	25.679	25.5016
A0QNG7	16	16	30.3956	30.1898	30.1912	30.3937	30.0836	30.2447	30.3941	30.2013	30.3025
A0QNH4	15	15	25.7078	25.5971	25.9115	25.6992	25.7196	25.8751	25.7586	25.8439	25.8767
A0QNH5	9	9	24.7779	24.4657	24.4783	24.7713	24.452	24.7436	24.6864	24.5522	24.6395
A0QNH6	7	7	24.6972	24.4826	24.4552	24.7543	24.4523	24.6999	24.6079	24.6691	24.4885
A0QNH8	6	6	27.603	27.7861	27.461	27.3808	27.5571	27.3576	27.4064	27.5709	27.4521
A0QNI4	11	11	26.7273	26.5044	26.6103	26.71	26.4899	26.7637	26.7275	26.761	26.5692
A0QNI7	10	10	27.0226	27.2576	26.7789	26.8329	26.8166	26.8056	26.7262	26.7036	26.6506
A0QNI9	25	25	28.6895	28.6651	28.6781	28.6396	28.528	28.6314	28.6199	28.4136	28.5582
A0QNJ0	11	11	26.2387	26.3429	26.2119	26.1695	26.2714	26.05	26.1142	26.1963	26.2394
A0QNJ1	22	22	26.3677	26.4297	26.369	26.4747	26.3465	26.4532	26.4374	26.1391	26.0667
A0QNJ2	16	16	26.9155	26.8895	26.9135	26.8579	26.8327	26.8286	26.8775	26.7899	26.8758
A0QNJ5	2	2	28.6372	29.1947	26.9574	28.9103	29.092	27.5462	28.9044	28.7152	29.1205
A0QNJ6	3	3	28.2361	27.697	27.715	27.8335	27.489	27.5693	28.083	27.7554	27.9497
A0QNJ7	23	23	29.9461	29.879	30.0557	29.8409	29.7225	29.8349	29.7184	29.5814	29.5881
A0QNK0	5	5	27.033	26.8776	27.0949	27.1144	26.6557	27.1741	26.8716	26.7139	26.937
A0QNK1	21	21;6	27.3461	27.1884	27.2818	27.5566	27.1904	27.4568	27.4216	27.3595	27.3574
A0QNK4	9	9	27.114	26.5818	25.8451	27.1896	26.4218	26.4252	27.2121	26.5975	26.8716
A0QNL0	11	11	26.2036	25.7538	25.8987	26.1111	25.7659	26.0225	25.9252	25.862	25.5924
A0QNL1	7	7	25.3779	25.2847	25.3564	25.6112	25.2031	25.5634	25.4052	25.3671	25.4882
A0QNL6	10	10	25.8448	25.5508	25.7513	25.4158	25.2138	25.2789	25.2185	25.1596	25.0706
A0QNL9	7	7	25.5253	24.717	25.1272	25.4574	24.7849	25.2539	25.5166	25.3135	25.6018
A0QNM0	14	14	27.9069	27.8332	27.551	27.8306	27.4629	27.4139	27.6255	27.7843	27.3746
A0QNM1	6	6	26.1588	26.5388	25.9974	26.2958	26.2669	25.9391	26.5385	26.1526	26.2346
A0QNM2	14	13	27.8987	27.5557	27.7443	27.601	27.6856	27.5502	27.6179	27.6569	27.7628
A0QNM4	15	15	28.1567	28.0123	28.1425	28.0737	27.9498	27.9154	28.1411	27.2632	27.3292
A0QNM5	11	11	27.2322	26.7636	27.1131	27.0555	27.0107	27.2164	27.0982	27.0729	27.1241
A0QNM6	7	7	25.2398	24.9153	25.1674	25.0085	25.1975	24.8854	25.0954	25.1358	25.1985
A0QNM9	9	9	25.4072	25.9201	25.2306	25.1008	25.5773	25.3837	25.538	25.6432	25.2027
A0QNN0	17	17	29.7265	29.5364	29.585	29.596	29.5052	29.565	29.6539	29.5925	29.4576
A0QNN6	18	18	28.6413	28.452	28.5581	28.551	28.4391	28.455	28.297	28.3436	28.2577
A0QNN7;A0QZQ2	10	10;8	28.9707	28.7663	28.6539	28.9175	28.7608	28.6031	28.6723	28.7899	28.5966
A0QNN8;A0QZQ3	19	19;14	30.5584	30.4329	30.411	30.4442	30.3514	30.3026	30.303	30.3026	30.1586
A0QNP2	16	16	28.7793	28.2553	28.7839	28.3205	29.3817	28.5661	27.7565	29.7219	28.6171
A0QNP8	11	11	27.2671	27.4539	27.1005	27.2479	27.2706	26.8355	27.1342	27.2178	26.9576
A0QNP9	10	10	25.6369	26.1552	26.0778	25.885	25.8346	26.0089	25.6095	25.6542	25.8355
A0QNQ5	12	12	26.7933	26.6769	26.8459	26.898	26.6724	27.0009	26.8176	27.1614	26.9189
A0QNQ7	4	4	26.8029	26.7334	27.0495	26.8819	27.1027	27.2042	27.0277	27.3283	27.4939
A0QNQ9	13	13	27.7405	28.1531	27.732	27.4917	27.3563	27.4189	27.2512	27.521	27.2315
A0QNS1	5	5	25.3867	25.3801	25.3632	25.4806	25.454	25.4012	25.4119	25.4302	25.0423
A0QNS4	7	7	26.7814	26.9581	26.4743	26.9075	26.9897	26.6037	26.8783	26.6833	26.8272
A0QNT6	18	18	27.8395	27.4724	28.0018	27.887	27.1338	28.0174	27.6976	26.978	27.434
A0QNU4	9	9	26.8689	27.0133	26.7246	26.7945	26.877	26.5057	26.7117	26.6926	26.46
A0QNW6	8	8	26.3172	26.2253	26.4506	26.4031	26.1996	26.5107	26.3051	26.2156	26.1899
A0QNX2	5	5	26.6659	24.6628	26.0832	27.2197	26.194	26.7157	28.1792	26.62	27.607
A0QNY0	8	1	27.5119	27.6625	27.4557	27.1923	27.1462	27.1048	26.9882	26.5148	26.8575
A0QNY8	17	17	26.1242	26.0775	25.7027	26.2095	26.0526	26.0375	26.1006	26.3247	26.0157
A0QNZ3	16	16	31.7667	31.8258	31.4736	31.5769	31.5842	31.2433	31.4288	31.635	31.1291
A0QNZ6	10	10	26.5622	26.4497	26.7248	26.475	26.227	26.5153	26.1613	25.981	26.4445
A0QNZ7	17	17	28.2535	27.9837	28.2618	28.1613	28.0808	28.2456	28.0578	28.0584	28.1593
A0QNZ8	10	10	26.1489	26.0024	25.7612	26.2955	25.9116	25.7095	25.9261	26.1914	25.923
A0QNZ9	7	7	25.9806	24.6534	26.0527	25.6751	24.7549	25.8031	25.1927	24.6578	25.2512
A0QP01	14	14	28.4579	27.6816	28.3051	28.3814	27.8082	28.3804	28.4372	28.1378	28.5598
A0QP02	18	14	26.0792	25.3323	25.2451	25.8217	25.1345	25.0329	25.5224	24.9999	24.6093
A0QP06	35	35	31.7465	31.596	31.3647	31.7015	31.5833	31.5527	31.6652	31.6121	31.475
A0QP10	13	13	30.1	29.9796	29.3003	30.0756	29.9325	29.746	30.0547	29.9833	29.8363
A0QP11	43	43	31.1028	31.1274	30.998	30.9828	31.0649	30.8131	31.0405	31.0704	30.9476
A0QP13	7	7	25.9073	25.8245	26.304	26.1566	25.8234	26.1573	25.9412	25.8207	25.8505
A0QP15	11	11	28.4043	28.4094	28.3787	28.2864	28.548	28.3525	28.0587	28.3387	28.078
A0QP16	15	15	29.785	29.9503	29.6568	29.5196	29.9382	29.5062	29.4467	29.6202	29.5751
A0QP18	13	13	25.0062	24.6385	25.1717	24.9242	24.694	25.0445	24.6186	24.6504	24.6467
A0QP27	36	36	30.277	30.2047	30.1625	30.2194	30.0669	30.0623	30.0956	30.0712	29.8682
A0QP28	7	7	26.9617	26.866	27.1942	27.2715	27.1366	27.1593	27.1543	27.0431	26.6542
A0QP29	14	14	27.3706	27.3547	26.9767	27.1412	27.2814	26.8818	27.0931	27.1813	26.6918
A0QP32	32	32	31.568	31.7537	31.4942	31.388	31.6415	31.1698	31.1881	31.4972	31.0715
A0QP38	9	9	26.6289	26.7631	25.4553	26.8061	26.7905	26.2939	26.8027	26.8385	26.7867
A0QP45	8	8	24.9287	24.6832	24.8609	25.0192	24.6512	24.9757	25.1292	24.8168	24.9085
A0QP47	11	11	26.8321	26.793	26.6887	26.8982	26.9035	26.7995	27.1014	27.1178	27.066
A0QP86	13	13	27.7031	27.7836	27.6288	27.5316	27.6975	27.1299	27.3197	27.3345	26.9985
A0QP88	8	8	26.9732	26.1527	26.6942	26.8152	26.1434	27.0435	26.8388	26.4696	26.8999
A0QP89	29	29	29.127	28.2505	29.0171	29.2118	28.2008	29.109	28.9235	28.6423	29.0242
A0QP90	22	21	29.0538	28.3794	29.0372	28.9395	28.2147	28.9358	28.5884	28.4549	28.7167
A0QP91	6	6	24.2587	24.2917	24.3936	24.0706	23.85	23.901	23.8766	23.9418	23.4256
A0QP93	20	20	30.2316	30.3819	30.0448	30.1901	30.358	30.0924	30.3559	30.2841	30.2073
A0QPD6	12	12	28.223	28.2086	26.9289	28.1298	28.1685	27.5689	28.1053	28.0454	28.0732
A0QPE1	6	6	26.0548	25.953	25.2443	26.3099	26.0156	25.8248	26.2699	26.1214	26.1525
A0QPE3	25	25	27.2851	27.4156	27.2509	27.3039	27.4554	27.3306	27.4047	27.2918	27.5475
A0QPE4	14	14	27.704	27.6444	27.7133	27.7758	27.6044	27.7662	27.8489	27.6512	27.8029
A0QPE5	43	43	29.6081	29.5114	29.5379	29.5609	29.5457	29.641	29.654	29.5216	29.599
A0QPE6	14	14	29.2118	28.6057	29.2424	29.1568	28.9016	29.4182	29.2113	29.2792	29.3293
A0QPE7	32	32	32.2894	32.2132	32.1656	32.3603	32.3125	32.1943	32.1945	32.4722	32.2385
A0QPE8	16	16	31.0278	31.1858	30.7876	30.8428	31.0215	30.6421	30.8022	30.9154	30.7944
A0QPF6	15	14	26.6214	26.253	26.1389	26.6524	26.3509	25.9613	26.451	26.0583	25.7408
A0QPG1	15	15	29.6462	29.5287	29.5033	29.5702	29.4946	29.5226	29.6408	29.6374	29.5738
A0QPG2	14	14	28.7128	28.5848	28.6255	28.7099	28.6006	28.7258	28.6298	28.6467	28.4849
A0QPG3	14	14	30.0911	29.9923	30.1568	30.105	29.9871	30.0534	29.9252	29.9415	29.8537
A0QPG4	11	11	25.9719	26.1624	26.342	26.1906	26.3948	26.2854	26.1416	26.1878	26.2689
A0QPG6	9	9	28.2022	28.2206	28.2253	28.0265	28.1494	28.2943	28.1074	27.9644	28.264
A0QPG9	7	7	27.2752	27.0853	27.3168	27.0302	26.8305	27.431	27.2539	26.9806	27.0809
A0QPH5	88	85	31.2902	31.3677	31.1769	31.226	31.2251	31.1148	31.0814	31.1613	31.0175
A0QPH6	37	37	29.8739	29.9792	29.6512	29.7659	29.7897	29.5092	29.7081	29.7061	29.4403
A0QPI4	15	15	28.6577	28.7149	28.6735	28.6905	28.6789	28.5714	28.7145	28.614	28.6277
A0QPJ0	6	6	29.8739	29.8464	29.7796	29.7738	29.7699	29.6422	29.6417	29.5218	29.5939
A0QPJ7	14	14	27.8063	27.6747	27.8634	27.9083	27.5572	27.7671	28.0887	27.6813	27.7818
A0QPL6	7	7	25.6409	26.0469	25.5495	25.9447	26.468	25.9134	26.1833	26.3709	26.3356
A0QPM0	17	17	26.8182	27.0482	25.9339	26.799	26.9669	26.3252	26.6048	27.034	26.4407
A0QPM9	9	9	25.5157	25.6473	25.7383	25.6712	25.4942	25.6146	25.6133	25.5577	25.7115
A0QPN0	13	13	26.6041	26.4202	26.4032	26.6958	26.4542	26.5435	26.4884	26.4477	26.5403
A0QPN1	25	25	29.1868	28.8994	29.0724	29.1488	28.9389	29.2635	29.2156	28.9578	29.1554
A0QPN2	25	25	28.9521	28.8091	28.9313	28.9155	28.8747	29.0325	28.9718	28.8183	28.9208
A0QPP0	12	12	29.0662	29.2057	28.7292	28.8535	29.1255	28.6714	28.9894	29.0231	29.208
A0QPQ5	8	8	25.5221	25.2799	25.4092	25.2881	25.3399	25.4213	25.1517	25.1705	25.4217
A0QPR6	7	7	24.6097	24.7799	24.5223	24.8001	24.5062	24.9959	25.2813	24.8744	25.1871
A0QPS6	16	16	26.5055	26.5795	26.6039	26.4645	26.5297	26.6378	26.4467	26.721	26.5321
A0QPV4	20	20	30.1715	30.0237	30.2814	30.2366	30.2174	30.2125	30.2261	30.3645	30.3237
A0QPV5	9	9	25.0846	25.0588	25.1803	25.3969	25.4686	25.2711	25.0961	25.4287	25.5122
A0QPW1	6	6	26.5828	25.856	26.1754	27.6908	26.8312	27.3454	27.7353	27.4999	27.1678
A0QPW2	13	13	28.4284	28.1701	28.3183	28.0647	28.2083	28.1167	27.851	28.1005	27.9955
A0QPW5	7	7	24.9915	24.4227	24.8957	25.0236	24.754	24.983	24.9776	25.1381	24.7854
A0QPX3	15	15	30.5829	30.5683	30.3983	30.3098	30.6695	30.006	29.9897	30.5975	30.0166
A0QPX4	10	10	27.4999	27.7115	27.5254	27.2588	27.7218	27.2169	26.76	27.7309	27.0764
A0QPY2	4	4	29.1384	29.4147	29.1615	29.1366	28.8907	29.008	29.2368	28.2675	28.8378
A0QPY6	4	4	24.2239	24.6222	24.3903	24.5979	24.6864	24.3528	24.311	24.3457	24.3393
A0QQ02	6	6	26.2601	26.4921	26.2724	26.2183	26.3814	26.2889	26.3131	26.4291	25.8218
A0QQ16	5	5	24.6942	24.1355	24.2119	24.2211	24.577	24.0678	24.5091	24.2317	24.4395
A0QQ22	15	15	27.7995	27.7521	27.7408	27.379	27.493	27.4766	27.1817	27.4368	27.222
A0QQ26	21	21	27.4666	27.7034	27.2879	27.3548	27.3699	27.1707	27.1397	27.3287	27.0717
A0QQ30	5	5	26.0992	26.0659	26.0348	26.3686	26.2495	26.171	26.5376	26.4281	26.6075
A0QQ37	8	6	26.0124	26.4824	26.7619	26.4641	26.2223	26.6937	26.5753	26.3527	26.6741
A0QQ38	12	12	25.4427	24.9336	25.591	26.085	25.2544	26.4522	25.63	25.1175	25.8279
A0QQ40	33	33	26.937	25.7101	26.7352	27.6653	26.0353	27.9969	27.2995	25.9854	26.9952
A0QQ46	9	9	27.2041	26.814	26.7133	27.8803	26.2128	27.5721	27.3748	26.5773	27.2208
A0QQ51	12	12	27.391	27.4702	26.637	27.4926	27.4075	27.2393	27.3283	27.2322	27.3826
A0QQ56	11	11	26.7768	26.5153	26.3644	26.7624	26.5881	26.7416	26.7479	26.8366	26.5952
A0QQ58	11	11	29.4402	29.2615	29.0858	29.5714	29.2775	29.2401	29.6212	29.5173	29.2576
A0QQ60	6	6	25.2189	25.166	25.2475	25.0829	25.2485	24.9636	25.0114	25.2421	24.9195
A0QQ61	18	18	28.8669	29.0534	28.7582	28.8294	28.7508	28.7823	28.6748	28.897	28.7351
A0QQ62	16	16	28.9973	28.9626	28.9573	28.9834	28.6851	28.9925	28.7829	28.8743	28.7174
A0QQ63	4	4	26.3198	26.8641	26.687	26.3829	26.2245	26.8572	26.2983	26.543	26.6195
A0QQ65	23	23	31.5574	31.3924	31.4981	31.588	31.2996	31.5266	31.5477	31.4064	31.3945
A0QQ98	5	5	26.0871	26.0934	26.4583	25.8822	25.9186	26.1751	25.8797	25.822	25.9772
A0QQA1	9	9	24.999	24.7374	24.8913	24.8267	24.5698	24.5675	24.6534	24.15	24.5324
A0QQA8	13	13	28.1068	28.0124	27.9392	28.3223	27.8632	27.9443	28.0199	27.6409	27.7364
A0QQB0	41	41	30.7682	30.5752	30.7242	30.8166	30.65	30.5841	30.8503	30.8412	30.7153
A0QQB2	15	15	28.6738	28.7782	28.2382	28.5928	28.7241	28.1042	28.6573	28.6933	28.5809
A0QQB4	13	13	26.6767	26.6618	26.6126	26.6773	26.6056	26.5195	26.7201	26.6728	26.5893
A0QQC1	15	15	30.8894	30.9041	30.5251	30.8999	30.8611	30.738	31.0387	30.887	30.9712
A0QQC2	10	10	26.5673	26.3617	26.4398	26.4763	26.6585	26.5175	26.9354	26.9456	26.9234
A0QQC8	43	43	33.4847	33.4719	33.3843	33.3941	33.3325	33.4257	33.4337	33.3019	33.3841
A0QQC9	12	12	28.9578	28.4979	27.9351	28.8124	28.4006	28.4543	29.158	28.0799	28.7653
A0QQD0	10	10	26.2264	26.1844	26.6799	26.2605	26.0361	26.5423	26.2574	26.2019	26.1361
A0QQD7	10	10	26.6396	26.6902	26.3226	26.757	26.6486	26.2317	26.6291	26.599	26.5252
A0QQD8	15	15	26.2454	26.2454	26.2657	26.3868	26.0794	26.4686	26.3468	26.3607	26.5055
A0QT56;A0QQE2	6	6;6	24.2746	24.2779	24.9289	24.1076	24.3053	25.0992	24.5177	23.9181	24.5666
A0QQF0	50	48	29.9128	29.7791	29.9164	29.8064	29.6223	29.748	29.6989	29.7742	29.6845
A0QQF4	13	13	28.2569	28.0695	28.2572	28.1955	28.2289	28.3567	28.2396	28.255	28.0948
A0QQF8	9	9	26.0315	26.069	26.1246	26.1805	26.1336	26.1613	26.0744	26.3717	26.1965
A0QQF9	17	17	29.3943	29.1832	29.3255	29.4825	29.3646	29.4719	29.4751	29.5633	29.5689
A0QQG1	8	8	25.6985	25.8388	25.6671	25.6161	25.6596	25.7525	25.8743	25.8119	25.6702
A0QQG9	5	5	27.5427	27.3647	27.3715	27.5976	27.3712	27.4785	27.3526	27.283	27.3047
A0QQH1	10	10	27.2812	27.0822	27.1615	27.2833	27.1507	27.2003	27.5133	27.2538	27.2167
A0QQH2	5	5	28.9396	28.5584	28.1246	28.7146	28.6295	28.2286	29.1142	28.4221	28.8912
A0QQH7	17	17	29.7898	29.7616	29.0697	29.6842	29.7208	29.4054	29.6024	29.6805	29.6358
A0QQH8	10	10	26.739	27.0916	26.841	27.0235	26.9264	26.9525	26.8621	26.9843	26.5826
A0QQI0	10	10	25.3691	25.1903	25.2324	25.5817	25.1922	25.2938	25.4882	25.8055	25.62
A0QQI1	11	11	26.564	26.368	26.4281	26.4908	26.4221	26.3928	26.3299	26.3486	26.102
A0QQI4	9	9	28.0778	27.9551	28.0408	28.001	28.042	27.9858	27.939	27.9669	27.9626
A0QQI6	6	6	28.0512	27.8711	27.7101	27.9806	27.8853	27.8876	28.0554	28.0958	27.9354
A0QQI7	17	17	28.7388	28.6681	27.8359	28.7789	28.8051	28.4457	28.7663	28.8774	28.7245
A0QQJ3	6	6	26.6777	26.5362	26.3763	26.8294	26.7071	26.771	26.8103	26.9432	26.8218
A0QQJ4	23	23	31.4056	31.4816	31.4511	31.5442	31.6924	31.5486	31.7555	31.854	31.7761
A0QQJ6	6	6	26.5663	26.7787	26.11	26.346	26.5684	25.9062	26.114	26.3733	26.0162
A0QQJ9	16	16	27.517	27.0919	27.4848	27.4383	27.105	27.5503	27.2843	27.0926	27.2361
A0QQK0	21	21	26.7005	26.5478	26.5882	26.8407	26.7954	26.8032	26.7754	27.0153	26.9567
A0QQK1	12	12	25.1501	25.2308	24.6805	25.3072	25.4027	25.1712	25.5537	25.5763	25.5798
A0QQK3	19	19	25.8603	25.3842	25.5796	25.7476	25.4846	25.14	25.6991	25.7821	25.6548
A0QQK6	6	6	26.4415	26.3518	26.4361	26.1585	26.342	26.4597	26.4347	26.3858	26.326
A0QQK7	13	13	27.4448	27.4288	27.6546	27.2711	27.5813	27.3019	27.5344	27.3699	27.5176
A0QQK8	16	16	28.6981	28.098	28.6536	28.8858	28.5962	28.704	28.8454	28.631	28.7645
A0QQK9	2	2	25.4028	25.7794	26.463	26.4077	26.1608	26.4142	26.3634	26.0005	26.5366
A0QQL0	11	11	29.7447	29.1949	29.4948	29.8082	29.5034	29.598	29.6978	29.4472	29.5906
A0QQM2	15	15	27.3438	27.4875	26.7846	27.3484	27.279	27.0954	27.4569	27.496	27.1572
A0QQM7	3	3	25.0322	24.6472	24.8195	24.7682	24.6137	25.0724	24.7159	24.7554	24.9648
A0QQN1	6	6	29.5521	29.5576	29.6974	29.2589	29.7498	29.5939	29.4827	29.3998	29.4937
A0QQP0	9	9	26.6264	26.3314	26.3223	26.5886	26.1649	26.448	25.9629	26.1514	26.1377
A0QQP1	9	9	29.0747	28.7417	29.0267	29.0028	29.0126	28.9102	28.8965	28.8749	28.9219
A0QQP2	25	25	30.5	30.7152	30.3787	30.4291	30.6128	30.1223	30.1645	30.2869	29.9111
A0QQP5	7	7	25.2565	25.2084	25.1529	25.3862	25.2201	25.3303	25.397	25.2187	25.1725
A0QQP8	4	4	26.9369	28.4248	28.0521	27.978	28.3512	28.1143	28.2364	28.205	28.1514
A0QQP9	5	5	26.6524	26.5511	26.903	27.0159	26.7466	27.0768	26.8322	26.8343	26.908
A0QQQ0	5	5	27.769	27.5219	27.5895	27.7946	27.5419	27.6776	27.6891	27.6909	27.7802
A0QQQ1	6	6	30.5515	30.491	30.3441	30.4211	30.5107	30.2029	30.4628	30.3143	30.3149
A0QQQ6	7	7	27.1157	26.699	27.2631	26.936	26.8023	26.9453	26.6514	26.7955	26.8218
A0QQR0	3	3	24.9835	24.9898	24.8865	25.1422	24.9607	24.8467	24.9973	24.7855	24.6255
A0QQR3	9	9	25.195	24.8435	25.4609	25.3588	24.7153	25.2538	25.0307	24.9803	25.1071
A0QQS3	12	12	28.9264	28.9053	28.7407	29.0864	28.9491	28.859	29.1127	29.2736	29.0977
A0QQS4	26	25	27.3142	27.3898	27.3102	27.5012	27.5759	27.3952	27.5321	27.4706	27.6153
A0QQS5	3	3	24.6828	24.9077	24.4336	24.6991	24.9092	24.439	24.8445	24.9031	24.6971
A0QQS6	6	6	26.9622	26.7141	27.036	26.8758	26.9295	27.0037	26.83	26.8208	26.9031
A0QQS7	7	7	27.0468	27.0356	26.9409	26.9039	27.1142	26.8491	26.9954	26.9828	27.0705
A0QQS8	11	11	27.3132	27.3576	27.5222	27.3079	27.2787	27.6058	27.4895	27.3292	27.4111
A0QQT1	8	8	25.5417	25.5102	25.3444	25.4168	25.5219	25.0075	25.9133	25.4989	25.492
A0QQT2	22	22	27.3117	27.2234	27.123	27.2887	27.1324	27.544	27.1222	26.8569	27.0058
A0QQU1	10	10	26.5214	26.0447	26.3558	26.5609	26.108	26.5062	26.4351	26.4908	26.4878
A0QQU2	13	13	28.1025	27.7877	28.2119	27.9195	27.7624	28.2253	27.6331	27.4503	27.7918
A0QQU5	39	38	35.8862	35.8827	35.7067	35.6107	35.7315	35.7367	35.6549	35.4957	35.6489
A0QQU7	4	4	24.8648	24.656	24.8016	24.7053	24.6157	24.6817	24.8979	25.018	24.8339
A0QQV2	4	4	25.9541	25.9422	25.7056	25.5637	25.4943	25.7129	26.0758	25.8486	25.8856
A0QQV4	16	16	27.5187	27.8733	27.4371	27.2797	27.3104	27.3154	26.6756	27.1373	26.8484
A0QQW0	12	12	25.7716	25.6355	25.641	25.5328	25.4987	25.7156	25.6522	25.5002	25.6363
A0QQW2	8	8	25.0797	24.9861	25.1181	25.1347	24.8393	25.2045	25.1137	24.9092	24.8415
A0QQW4	25	25	28.362	28.4363	28.4764	28.4512	28.4247	28.4608	28.4202	28.3736	28.3224
A0QQW5	18	6	25.6233	25.258	25.3098	25.0256	25.1599	25.3097	24.873	25.3229	25.3433
A0QQW6	4	4	26.9285	26.7897	26.2978	26.7748	26.6214	26.5818	26.556	26.5279	26.3819
A0QQW8	26	26	32.2236	32.2474	32.263	32.0681	32.2718	32.2526	32.2188	32.1178	32.2371
A0QQX0	7	7	25.5011	25.4372	25.5887	25.9139	25.5909	25.9996	25.8574	25.8043	25.7548
A0QQX4	15	15	27.8658	27.5876	28.3049	27.9528	27.8503	28.1336	27.8359	27.9169	28.1853
A0QQX6	28	28	32.4273	32.7834	32.1219	32.1544	32.1963	31.9728	31.8863	31.9983	31.6386
A0QQX7	16	16	30.6323	30.5704	30.4871	30.513	30.4605	30.3447	30.4266	30.321	30.2941
A0QQX8	25	24	32.8049	32.7918	32.8971	32.7113	32.6765	32.7792	32.6405	32.5487	32.4583
A0QQY0	13	13	27.194	26.9598	27.1482	27.1257	26.9706	27.1752	27.0022	27.1322	27.155
A0QQY1	8	8	26.0178	26.1452	26.0807	26.0915	26.1104	25.8752	26.1634	26.0414	26.1307
A0QQY2	15	15	26.7547	26.5716	26.7294	26.6003	26.6565	26.6626	26.5912	26.8484	26.9769
A0QQY7	4	4	26.5564	26.3438	26.1841	26.5328	26.4048	26.3701	26.3776	26.4299	26.2284
A0QQY8	9	9	27.6876	27.8757	27.8214	27.835	27.5933	27.6705	27.8292	27.8284	27.8946
A0QQY9	13	13	27.4858	27.5854	27.3942	27.3331	27.511	27.2007	27.2636	27.4415	27.1429
A0QQZ3	5	5	24.5362	24.7784	24.3866	24.8453	24.6442	24.6937	24.7006	24.83	24.5326
A0QQZ5	13	13	27.8065	27.8726	27.475	27.735	27.5536	27.3009	27.5683	27.6915	27.5627
A0QR00	22	22	30.1625	30.7662	28.2002	30.4705	30.5851	28.8465	29.8141	30.2981	30.1529
A0QR03	9	9	27.3742	27.2095	26.9291	27.3298	27.3236	27.1533	27.4975	27.6029	27.4455
A0QR04	14	14	26.4877	26.214	26.5343	26.4506	26.3655	26.6554	26.5062	26.5111	26.6588
A0QR05	13	13	28.2927	27.949	28.0057	28.2784	27.941	27.9886	28.2062	27.865	27.821
A0QR08	16	16	29.8412	29.9466	29.8082	29.8469	29.8562	29.9001	29.8333	29.882	29.9836
A0QR12	8	8	25.4512	24.8704	25.0495	25.2124	25.1175	24.8625	25.1618	25.5043	25.0383
A0QR13	14	14	29.7851	29.5838	29.5626	29.6314	29.6901	29.5587	29.575	29.5927	29.623
A0QR17	17	17	27.2404	26.9652	27.1929	27.4253	27.182	27.4558	27.1756	27.5054	27.1099
A0QR18	8	8	26.636	26.427	26.0119	26.4484	26.652	26.3728	26.6366	26.494	26.8486
A0QR19	24	24	30.0062	30.0148	29.9268	29.9999	29.8845	29.9979	29.8448	29.6282	29.6239
A0QR24	2	2	25.1842	24.6223	24.893	24.8437	24.6562	24.9643	24.6821	24.5715	24.5721
A0QR29;A0R3I3;A0QPU4	5	2;1;1	28.3691	28.8241	27.4425	28.7826	29.2339	28.202	28.6052	28.6899	28.5445
A0QR33	12	12	30.0321	30.2544	30.0733	30.0571	30.4287	30.1417	30.3758	30.4143	30.4673
A0QR34	6	6	27.1577	26.8326	26.4964	27.2134	27.1789	27.3532	27.3935	27.4233	27.4782
A0QR37	11	11	25.6244	25.3246	25.6529	25.8715	25.8084	25.7923	26.2206	25.9905	26.0793
A0QR39	11	11	26.2888	26.6232	26.6298	26.6228	26.5793	26.6763	26.5612	26.8669	26.5512
A0QR42	9	9	26.6768	26.4055	26.2142	26.5236	26.4124	26.1987	26.5437	26.5151	26.556
A0QR48	10	10	25.3585	25.0863	25.3187	25.1768	25.3114	25.2016	25.2054	25.2244	25.0434
A0QR51	4	4	28.0099	27.7139	27.8827	28.1392	27.865	27.8801	28.4005	28.6429	28.55
A0QR65	12	12	26.6686	26.4124	26.6818	26.5406	26.5322	26.7004	26.6116	26.5576	26.6148
A0QR69	7	7	25.3392	25.2775	25.0947	25.3503	25.3895	25.0292	25.3201	25.5015	25.6071
A0QR73	11	11	28.8301	28.7307	28.7585	28.6938	28.7188	28.7589	28.6853	28.6233	28.7004
A0QR74	14	14	28.2423	28.055	28.2808	28.0823	28.2152	28.2985	28.084	28.2496	28.2569
A0QR76	12	12	24.9895	24.7467	25.3063	25.0735	24.7702	25.3683	25.1673	24.8381	25.752
A0QR78	6	6	25.3604	24.9655	25.2977	25.1615	24.9891	25.6202	25.1213	25.2641	25.6652
A0QR79	8	8	26.1369	26.4832	25.9859	25.9817	26.4335	25.9681	25.5432	25.9088	25.9607
A0QR80	7	7	28.7919	27.0072	28.6614	28.8263	28.8772	28.906	29.6535	28.4116	28.6497
A0QR89	23	23	31.8074	31.6783	31.7217	31.8202	31.7013	31.7644	31.8286	31.6952	31.8097
A0QR90	12	12	27.6352	27.4314	27.6553	27.6548	27.3272	27.5238	27.7417	27.6092	27.7808
A0QR91	31	31	30.5481	30.5113	30.6696	30.8461	30.7476	30.8127	31.0928	31.1274	30.9535
A0QR94	20	20	31.4676	31.053	31.5184	31.9129	31.3922	31.9819	32.3402	31.7871	32.294
A0QR98	6	6	29.9745	28.3825	30.192	30.5537	28.6977	30.0817	30.6132	29.7231	28.2882
A0QR99	10	10	27.9821	27.9618	27.8721	27.9929	28.0054	27.7986	27.9828	28.0002	27.918
A0QRA0	19	19	29.2883	29.3437	29.1716	29.2576	29.3424	29.129	29.3123	29.5121	29.3741
A0QRA5	17	17	29.7914	29.7859	29.6244	29.6863	29.9131	29.5676	29.7705	29.8243	29.8374
A0QRA6	16	16	28.2112	28.641	28.226	28.3611	28.5977	28.1547	28.4545	28.4532	28.4468
A0QRA7	8	8	27.6068	27.102	27.2837	27.4511	27.3151	27.2918	27.4446	27.4365	27.3269
A0QRA8	21	21	30.7346	31.0239	30.5516	30.7533	30.9421	30.4459	30.7873	30.7715	30.5071
A0QRB0	14	14	29.6564	29.3922	29.532	29.4177	29.3438	29.3131	29.1435	29.1843	29.1713
A0QRB3	12	12	27.5827	27.5874	27.3491	27.6155	27.4773	27.4163	27.4939	27.4643	27.4285
A0QRB4	13	13	29.4733	29.1891	29.542	29.4484	29.3012	29.3194	29.3077	29.2009	29.1233
A0QRB8	4	4	29.5012	29.2807	29.1528	29.2762	29.0551	29.0386	29.4213	29.3089	28.4153
A0QRB9	10	10	27.749	27.6958	26.991	27.7824	27.6701	27.4768	27.8294	27.7398	27.6091
A0QRD2	11	11	27.3551	27.1288	27.0816	27.0153	27.1762	27.165	27.1006	26.9699	27.2099
A0QRD3	16	16	29.7532	29.7704	29.3675	29.6721	29.6598	29.5417	29.6171	29.7033	29.5426
A0QRD5	7	7	26.7507	26.3955	26.7857	26.8541	26.6542	26.7516	26.7751	26.9664	26.6855
A0QRD6	6	6	25.9647	25.7598	25.8383	26.1365	25.7504	25.7618	25.9906	25.8489	25.8229
A0QRE7	16	16	26.4984	26.6473	26.264	26.3647	26.2958	26.1862	26.2902	26.3002	26.1279
A0QRG4	19	19	28.2558	27.9308	28.3834	28.0772	28.0773	28.0071	28.3414	28.1871	28.338
A0QRG5	9	9	26.8189	26.4942	26.5593	26.7011	26.6527	26.4915	26.731	26.8158	26.711
A0QRH1	7	7	26.233	26.3933	25.9022	26.0614	26.3394	25.9651	26.2635	26.2266	26.097
A0QRI9	13	13	28.8762	28.7153	28.8346	28.8724	28.65	28.8192	28.7907	28.88	28.8169
A0QRJ0	8	8	27.5396	27.3798	26.9698	27.4122	27.2843	27.1297	27.4527	27.2776	27.3381
A0QRM0	11	11	30.0172	29.7672	30.2032	30.0373	29.9803	30.084	30.1409	30.2891	30.261
A0QRN7	13	13	25.7837	25.6583	24.9901	25.7487	25.5907	25.6137	25.6543	25.2466	25.6356
A0QRR9	9	9	26.3351	26.4588	25.85	26.3714	26.3999	26.1913	26.382	26.5717	26.129
A0QRU1	22	22	27.5188	27.6058	27.43	27.4076	27.574	27.2662	27.1222	27.2112	27.1369
A0QRU5	13	13	28.6048	28.0838	28.6271	28.5239	28.0428	28.6968	28.4264	28.231	28.6196
A0QRU6	10	10	26.3885	26.5915	26.2545	26.5044	26.6776	26.0431	26.286	26.2617	26.6713
A0QRU7	45	45	27.5821	27.3715	27.4844	27.4921	27.4839	27.4911	27.4464	27.4406	27.309
A0QRU8	13	13	27.1649	27.2655	27.4475	27.3705	27.2315	27.6158	27.3484	27.3834	27.4324
A0QRV0	9	9	26.4947	26.6644	26.317	26.5866	26.4725	26.6195	26.6074	26.5848	26.6061
A0QRV5	48	48	27.4576	27.3323	27.5909	27.327	27.0956	27.4338	27.1518	27.2731	27.3549
A0QRV8	30	30	27.9764	27.9566	28.0461	28.0555	28.0629	28.0768	27.8644	27.9027	27.9126
A0QRW3	23	23	28.0346	27.8537	27.9957	27.9999	27.771	27.8701	27.8423	27.8726	27.6082
A0QRW4	7	7	23.5267	23.4197	24.0751	23.314	23.2792	24.1612	23.545	22.9081	23.4485
A0QRW8	24	24	28.2566	28.007	28.2296	28.1774	28.0137	28.2507	28.0667	28.0498	28.0351
A0QRY7	27	27	28.4195	28.5537	28.1935	28.3474	28.6092	28.199	28.5299	28.5606	28.4088
A0QS18	20	20	27.6863	27.6319	27.5078	27.6024	27.6321	27.5205	27.5849	27.2123	27.4522
A0QS29	12	12	25.2307	24.9186	25.0705	25.0481	24.9705	24.9627	25.1275	24.6745	25.0662
A0QS36	11	11	28.3856	28.8127	28.1838	28.4423	28.6876	28.4302	28.3087	28.4905	28.3145
A0QS38	14	14	25.9893	29.7964	25.9365	25.9096	31.6321	26.0765	25.6023	31.8068	25.425
A0QS40	6	6	27.0469	28.1458	27.7709	27.7022	27.9744	27.7269	27.8054	27.7877	27.865
A0QS41	8	8	30.1753	30.3321	30.2831	30.0501	30.2639	30.2259	30.1043	30.084	30.2455
A0QS42	6	6	29.0247	29.045	29.1685	29.095	29.0295	29.2425	29.0166	29.0166	28.9259
A0QS43	9	9	29.0086	28.9274	29.0429	28.7794	29.0172	29.1979	28.7663	28.8851	28.945
A0QS44	12	12	31.1564	31.0329	31.055	31.1342	30.9439	31.049	30.9935	30.848	30.8412
A0QS45	7	7	31.518	31.3186	31.6514	31.3687	31.1813	31.5135	31.185	31.0513	31.2
A0QS46	12	12	32.685	32.4958	32.6611	32.475	32.359	32.5717	32.2936	32.1707	32.3589
A0QS49	18	17	29.5989	30.013	29.7013	29.7909	29.6559	29.6212	29.5868	29.5018	29.2805
A0QS51	10	10	26.4269	26.2589	26.1924	26.1589	26.1538	26.0692	26.0288	25.9504	26.1531
A0QS52	29	29	29.2884	29.015	29.3758	29.2595	29.1077	29.2603	29.1111	29.0474	29.1033
A0QS54	5	5	25.9284	24.7892	25.936	25.2935	25.2707	25.9887	25.4983	24.9963	26.0578
A0QS62	12	12	32.5228	32.4943	32.6902	32.5314	32.3575	32.5778	32.2826	32.2358	32.2542
A0QS63	10	10	34.4592	34.4527	33.7864	34.2979	34.3947	34.2722	34.0176	34.0835	34.4187
A0QS64	13	13	28.6438	28.8886	28.5719	28.5651	28.4789	28.2923	28.3192	28.3519	28.1259
A0QS66	96	96	34.0894	34.2229	34.0801	34.0289	34.0211	33.962	33.8587	33.7125	33.7557
A0QS81	8	8	28.773	28.4554	27.9445	28.6444	28.4525	28.2575	28.6547	28.4673	28.6465
A0QS85	15	15	26.5899	26.6528	26.3794	26.5921	26.5496	26.1343	26.1081	26.4183	26.2351
A0QS90	23	23	27.1584	24.4453	27.7725	27.7612	29.5763	29.0259	29.5592	31.586	30.7945
A0QS91	4	4	26.8236	26.7387	26.4683	26.528	26.5946	26.2052	26.6532	26.196	26.4405
A0QS95	7	7	26.1879	26.3998	26.2231	26.2427	26.1946	26.3096	26.3672	26.2268	26.2116
A0QS96	6	6	30.5964	30.5195	30.5676	30.9945	30.4891	30.7446	30.7446	30.5907	30.4785
A0QS97	12	12	32.8763	32.8766	33.0303	32.7041	32.7949	32.9526	32.5044	32.5316	32.6992
A0QS98	37	37	35.6981	35.7432	35.6355	35.5145	35.5906	35.5039	35.533	35.4209	35.4695
A0QSB1	24	24	30.1913	30.3815	30.1465	30.1946	30.1952	30.0956	30.1239	30.1579	30.1058
A0QSB7	2	2	26.8523	26.8461	26.5732	27.0468	26.939	26.5244	26.6593	27.0629	26.2098
A0QSB8	12	12	28.0858	28.8901	28.4933	28.4808	28.802	28.7113	28.4537	28.9218	28.3142
A0QSB9	24	24	30.7292	30.5222	30.8056	30.624	30.5462	30.8831	30.7513	30.9877	30.7988
A0QSC5	9	9;1	25.095	25.3699	25.1597	25.0158	24.9808	24.8148	24.7915	24.4347	24.455
A0QSD0	8	8	32.1259	31.9311	32.0019	32.0418	31.8801	31.9724	31.6613	31.7316	31.8627
A0QSD1	14	14	32.264	32.2867	32.1146	32.0565	31.9429	32.0691	31.8988	31.8768	31.9748
A0QSD2	13	13	31.9007	32.4917	32.2208	31.7675	32.0983	31.983	31.8185	31.7583	31.8184
A0QSD3	6	6	31.1888	31.294	31.0806	31.1466	31.0028	31.0668	30.7064	30.8257	30.9286
A0QSD4	18	18	33.3115	32.5085	32.8999	33.092	32.476	32.8069	32.9157	32.6541	32.6593
A0QSD5	10	10	31.8762	32.0004	31.7281	31.8353	31.8232	31.7084	31.5926	31.7154	31.566
A0QSD6	6	6	31.7703	31.8404	31.7673	31.6855	31.5986	31.7018	31.5691	31.5339	31.4692
A0QSD7	22	22	33.2152	33.1341	33.3464	33.1064	33.0729	33.2557	32.8997	32.9298	32.9432
A0QSD8	7	7	31.3224	31.9274	31.6903	31.6166	31.833	31.7136	31.3762	31.6124	31.5499
A0QSD9	12	12	31.987	31.6088	31.738	31.859	31.6145	31.8566	31.6108	31.5036	31.767
A0QSE0	8	8	31.9485	31.9303	32.2203	31.8878	31.8209	32.0503	31.4086	31.7529	31.7655
A0QSE5	10	10	26.0362	26.1668	26.0171	25.929	25.9743	25.8539	25.8808	26.1765	25.9944
A0QSF9	8	8	31.2377	30.8039	31.0019	31.19	30.6639	31.0464	30.765	30.7557	30.6765
A0QSG0	8	8	32.1112	31.976	32.189	32.068	31.8946	32.0712	31.859	31.713	31.7709
A0QSG1	13	13	32.4419	32.0794	32.3817	32.2432	32.0065	32.3048	32.1332	32.1371	32.1086
A0QSG3	13	13	31.9526	31.7684	32.3721	31.97	31.8888	32.3376	31.8355	31.7733	32.1125
A0QSG4	12	12	32.7364	32.7243	32.7515	32.6955	32.5593	32.7978	32.4394	32.4136	32.562
A0QSG5	7	7	31.6868	31.4911	31.8571	31.4646	31.3858	31.602	31.2209	31.1699	31.224
A0QSG6	12	12	32.7291	32.7735	32.7587	32.7394	32.6034	32.7099	32.3272	32.6121	32.4016
A0QSG8	7	7	32.024	31.8958	31.9425	31.9179	31.6977	31.9372	31.6353	31.5886	31.5733
A0QSG9	8	8	26.2629	25.5497	26.1436	26.3612	25.8354	26.3741	26.2756	26.2105	26.4007
A0QSH0	39	39	29.5256	29.3639	29.3947	29.5727	29.3888	29.2908	29.4888	29.6662	29.3633
A0QSH3	12	11	26.6953	26.7954	26.6091	26.6599	26.909	26.4619	26.7095	26.6671	26.5328
A0QSH4	9	7	24.9542	25.0835	24.8315	24.9378	24.9326	24.6053	24.9558	24.7448	24.8247
A0QSH6	11	11	26.8288	26.4806	26.249	26.7366	26.5234	26.6698	26.529	26.6355	26.454
A0QSH7	9	9	29.0586	29.0575	28.8475	29.1744	28.8671	28.6647	28.9288	28.8467	28.5487
A0QSH8	16	16	31.6471	31.6106	31.3124	31.6172	31.5436	31.4852	31.4918	31.4179	31.4094
A0QSH9	9	9	27.9724	27.8722	27.3568	27.7897	27.7595	27.4432	27.8838	27.8157	27.6165
A0QSI6	7	7	25.7777	25.5998	25.5517	25.7089	25.3912	25.5424	25.7018	25.7535	25.3532
A0QSJ0	6	6	26.0099	25.9889	25.6339	25.8507	25.5951	26.113	25.6812	26.0195	25.7348
A0QSJ1	7	7	23.5638	24.0996	24.0173	23.7481	23.8468	23.8023	23.7325	23.6113	23.4221
A0QSJ2	23	23	28.4134	28.9976	28.7026	28.3322	28.608	28.3674	28.2001	28.4445	28.146
A0QSK6	17	17	28.9499	29.1029	29.1522	28.9237	28.9493	28.934	29.0641	29.0313	28.8389
A0QSK7	13	13	29.3289	29.3287	29.1863	29.2602	29.2372	29.2136	29.366	29.2704	29.2223
A0QSK9	13	13	27.6451	27.3143	27.5541	27.6675	27.4474	27.6773	27.7808	27.7118	27.8769
A0QSL0	18	18	28.6732	28.3484	28.5801	28.8887	28.3846	28.6198	28.9906	28.5938	28.8054
A0QSL1	30	30	29.0654	28.9481	28.9496	29.0057	28.7674	28.9358	28.9372	28.6841	28.7668
A0QSL3	4	4	29.5386	29.3684	29.2497	29.5127	29.2911	29.391	29.2846	29.0657	29.2009
A0QSL5	15	15	31.7368	31.6234	31.8728	31.5729	31.5283	31.5895	31.3661	31.3338	31.2551
A0QSL6	4	4	30.234	30.9215	30.6918	30.615	30.6178	30.3963	30.5253	30.5033	30.7989
A0QSL7	16	16	33.0263	33.0141	33.2695	32.8922	32.9913	33.1757	32.7583	32.8197	32.9416
A0QSL8	31	31	33.4734	33.3954	33.5444	33.4119	33.3687	33.4343	33.2847	33.121	33.167
A0QSL9	6	6	30.4391	31.449	31.6462	31.1342	31.3998	31.401	31.0245	31.003	30.8206
A0QSM3	6	6	26.8727	27.0852	26.891	26.7434	27.2223	27.1656	26.7609	26.3412	27.1163
A0QSN7	21	9	31.7212	32.0522	31.8097	31.3861	31.4411	31.6216	31.2573	31.6795	31.4013
A0QSN8	5	5	27.6024	27.9389	27.5054	27.3825	27.4444	27.5848	27.3283	27.6865	27.4639
A0QSP0	9	9	28.542	28.2629	27.4098	28.3586	28.112	27.7221	28.1884	28.3584	27.9176
A0QSP1	22	22	29.8662	30.1182	29.9974	29.721	29.871	29.7901	29.4631	30.1995	29.5248
A0QSP2	12	12	29.2468	29.5207	29.3714	28.9948	29.3172	29.3113	28.8557	29.4669	29.2917
A0QSP5	3	3	26.1395	26.0905	25.9513	26.0099	26.0383	25.8939	25.9676	26.1155	25.655
A0QSP7	6	6	25.7789	26.0636	25.868	25.7447	25.891	25.8084	25.5686	25.8191	25.4465
A0QSP8	8	8	31.8894	31.7626	31.9486	31.7005	31.6749	31.8753	31.502	31.522	31.5336
A0QSP9	15	15	32.6111	32.6635	32.595	32.5685	32.4691	32.5566	32.294	32.3293	32.3134
A0QSQ1	18	18	29.1693	29.0819	29.2466	29.247	29.1237	29.1996	29.1372	29.0715	29.1207
A0QSQ6	5	5	24.5321	24.2483	24.5186	24.6315	24.4649	24.5999	24.5156	25.089	24.1687
A0QSQ8	11	11	27.9517	27.5353	27.6841	27.7834	27.7214	27.716	27.8108	27.6346	27.7434
A0QSR4	9	9	24.523	24.2164	24.8223	24.2992	24.6318	24.6495	24.6619	24.6935	24.522
A0QSR5	28	28	30.0213	29.9633	29.889	30.0246	29.914	29.8842	30.0484	30.0724	29.9025
A0QSR6	11	11	25.6162	25.7695	25.3887	25.8427	25.7504	25.7892	25.692	25.5662	25.689
A0QSR7	8	8	24.8249	24.3839	24.5907	24.6038	24.7901	24.6532	24.7381	24.4736	24.6072
A0QSS0	6	6	24.3091	24.0229	24.4868	23.9725	24.2386	24.4334	24.321	24.2343	24.2518
A0QSS1	11	11	25.9569	25.6866	25.6544	25.8871	25.9336	25.9558	25.9879	26.0292	25.9603
A0QSS3	10	10	34.4893	34.2331	34.5409	34.3902	34.1998	34.4682	34.2209	34.1127	34.3042
A0QSS4	36	35	33.6758	33.5841	33.4854	33.5506	33.3916	33.4786	33.4087	33.3878	33.2583
A0QSU3	32	32	31.1641	31.0515	31.129	31.0303	31.0744	31.1007	31.13	31.1544	31.2162
A0QSU4	21	21	30.1021	30.1719	30.0985	29.9723	30.2235	30.0377	30.0967	30.2119	30.1836
A0QSU5	21	21	27.9337	27.9488	27.7464	27.8404	27.9812	27.5667	27.6479	27.975	27.7471
A0QSV0	21	21	30.2457	30.2255	30.1953	30.2796	30.2651	30.107	30.3585	30.4585	30.3987
A0QSV1	10	10	24.7979	24.5637	24.6126	25.1564	24.9029	24.8751	25.1032	24.9661	25.0382
A0QSX3	13	13	30.3585	30.0919	29.8862	30.4031	30.2299	30.2363	30.4484	30.101	30.3649
A0QSX4	12	12	30.2635	30.0751	30.1232	30.1958	30.1713	30.0972	30.2521	30.2442	30.246
A0QSX7	3	3	26.1028	26.0431	25.7951	26.0896	25.8654	25.6807	25.5452	25.7201	25.5961
A0QSY1	39	39	30.4453	30.2697	30.4402	30.4139	30.3309	30.3429	30.5431	30.4194	30.54
A0QSY2	7	7	26.5575	26.2679	26.0995	26.5534	26.2706	26.1342	26.4203	26.2544	26.2162
A0QSY4	14	14	25.8368	26.2781	25.7767	25.9096	26.1885	25.6852	25.8073	26.0768	25.7935
A0QSY5	18	18	29.3133	29.0628	29.3536	29.2968	29.088	29.3096	29.3199	29.2621	29.3471
A0QSY9	4	4	26.8648	27.4688	27.0999	26.8563	27.5105	26.7514	26.8812	27.0932	26.8969
A0QSZ0	15	15	28.7263	28.698	28.6588	28.3765	28.5221	28.2818	27.7757	28.2869	27.594
A0QSZ1	19	19	31.805	32.0801	31.5716	31.6446	31.9278	31.3985	31.5118	31.667	31.2908
A0QSZ3	44	44	33.8058	33.6659	33.825	33.6793	33.7312	33.7284	33.6847	33.6902	33.737
A0QSZ4	11	11	26.4463	26.5931	26.6214	26.7153	26.6514	26.6946	26.5041	26.4156	26.539
A0QSZ5	13	13	28.3359	27.8221	28.206	28.2643	27.8682	28.2954	28.1169	27.8499	28.1574
A0QSZ6	14	14	28.4586	28.335	28.5677	28.4199	28.2575	28.6197	28.3736	28.2577	28.9001
A0QT01	13	13	26.3699	26.5909	26.3299	26.2957	26.5535	25.9262	25.9349	26.7172	26.2227
A0QT04	21	21	29.8913	29.9925	27.8509	29.5904	29.6916	28.9191	29.5999	29.6203	29.5416
A0QT07	15	15	30.7254	30.7825	30.5155	30.6404	30.8224	30.4112	30.7044	30.6425	30.4396
A0QT08	29	29	31.6172	31.5491	31.4175	31.6124	31.5863	31.3816	31.5816	31.611	31.5024
A0QT09	5	5	28.9737	28.5204	28.7157	28.7677	28.6903	28.7914	28.5308	28.6405	28.5557
A0QT10	4	4	27.9747	28.1611	27.8351	28.1778	28.1467	28.1915	28.0061	28.1523	27.5135
A0QT14	11	11	27.7513	27.5216	27.1689	27.8332	27.68	27.4287	27.794	27.9593	27.8356
A0QT17	12	12	28.3546	28.4725	28.4602	28.5823	28.6517	28.671	28.5254	28.9528	28.5099
A0QT18	9	9	28.0278	28.64	27.7321	28.192	28.6587	27.8777	27.9003	28.7406	28.5559
A0QT19	5	5	28.3348	28.47	28.3012	28.3999	28.5591	28.2242	28.5068	28.9232	28.5133
A0QT20	21	21	28.5812	28.5029	28.4832	28.6316	28.9255	28.7003	28.8851	29.2698	28.7961
A0QT21	5	4	25.2007	25.5735	25.2407	24.6494	25.0466	24.6604	24.0636	23.9253	23.9499
A0QT22	19	19	30.2187	30.3469	30.0517	30.1947	30.2941	30.1646	30.2433	30.2085	30.0632
A0QT32	8	8	27.9519	28.2033	27.6944	27.9934	28.066	27.5828	27.9715	28.0262	28.0284
A0QT39	7	7	26.4855	26.6223	26.5342	26.3619	26.709	26.3573	26.4643	26.4662	26.5303
A0QT40	7	7	25.1961	25.3149	25.2865	25.3712	25.2119	25.2059	25.368	25.5801	25.3051
A0QT41	9	9	26.2743	26.3277	26.5148	26.0233	26.3753	26.5489	26.3242	26.5922	26.6232
A0QT68	6	6	26.8572	27.1152	26.9425	27.0759	27.0509	26.7749	27.1244	26.8281	27.0079
A0QT69	19	19	29.7349	29.6568	29.6842	29.853	29.6426	29.7364	29.797	29.8058	29.7652
A0QT70	11	11	26.8169	26.2411	26.7339	26.7382	26.472	26.8289	26.8323	27.0222	27.0419
A0QT73	8	8	25.6311	25.5705	25.282	25.2984	25.2446	25.2654	25.101	25.2747	25.13
A0QTD7	2	2	28.1503	27.8454	27.8698	28.1994	27.8661	28.0725	28.0786	28.0803	27.9281
A0QTD8	13	13	27.8172	27.7032	27.7555	27.8876	27.7478	27.7565	27.8027	27.8001	27.8166
A0QTE1	38	38	34.085	34.0079	34.0415	33.9853	34.0257	33.9899	33.9254	33.9979	34.0022
A0QTE3	21	21	30.8633	30.7125	30.6194	30.8608	30.7892	30.5884	30.9728	30.9059	30.9025
A0QTE6	9	9	27.2539	28.2043	27.8995	27.8421	28.2649	27.9968	27.7419	28.0795	28.1573
A0QTE7	25	25	32.4404	32.3989	32.515	32.3697	32.3647	32.325	32.2999	32.3899	32.2716
A0QTF2	16	16	29.1561	29.2001	28.1909	29.0982	29.1244	28.6728	29.0945	29.0232	28.9428
A0QTF3	4	4	27.874	28.0048	27.6639	27.7364	27.9764	27.8726	27.7565	27.6923	27.8107
A0QTF4	17	17	30.2946	30.3577	30.1655	30.1788	30.2179	30.0933	30.1728	30.1353	29.9755
A0QTF5	10	10	25.9236	25.8131	26.0265	26.0068	25.9828	26.1503	25.6882	26.033	26.0653
A0QTF6	7	7	26.6371	26.3459	26.5216	26.9332	26.412	26.5668	26.8706	26.8039	26.974
A0QTF8	12	12	29.02	28.6776	28.9212	29.0077	28.8532	28.9084	28.9384	29.0177	28.9865
A0QTF9	12	12	26.8523	26.577	26.767	26.8329	26.7144	26.5943	26.8247	26.7905	26.577
A0QTG1	14	14	27.0869	26.9009	27.0034	27.0559	27.0029	26.9151	26.8542	26.8677	26.8324
A0QTG2	14	14	27.6974	27.8395	27.7336	27.6613	27.7269	27.3969	27.7284	27.7783	27.6077
A0QTG6	10	10	28.0028	28.0095	28.0878	28.1103	27.9519	28.0247	28.0922	27.9923	28.1161
A0QTG8	16	16	27.7465	27.4552	27.4081	27.7597	27.4911	27.3892	27.5881	27.7369	27.4998
A0QTG9	10	10	25.4252	25.5537	25.6179	25.756	25.4804	25.5161	25.6021	25.6931	25.4454
A0QTI1	10	10	26.0258	25.9659	25.987	25.8255	26.2382	26.0625	25.7957	25.8932	25.828
A0QTK1	13	13	27.3372	27.2264	27.4101	27.1908	27.3521	27.2587	27.1952	27.2628	27.3837
A0QTK2	16	16	29.85	29.8928	29.5562	29.9188	29.7873	29.6006	30.1077	30.07	30.0825
A0QTK3	12	12	25.4181	25.0357	25.0372	25.2246	24.8599	24.9431	25.1368	25.2289	25.0806
A0QTK4	12	12	25.2475	24.9194	25.2008	24.9465	24.9762	25.2782	24.9596	25.1842	25.1376
A0QTK6	12	12	26.8478	25.8191	27.196	26.5812	27.2934	27.2572	28.3373	30.0895	28.9818
A0QTL0	7	7	24.4438	24.1978	24.6818	24.5495	24.0303	24.6439	24.4619	24.5619	24.6137
A0QTL1	4	4	25.2695	25.3003	24.3728	25.3882	25.1847	24.8798	25.2555	25.1692	25.163
A0QTL2	6	6	26.1881	25.673	24.4616	26.1591	25.6377	25.0784	26.2245	26.0204	25.8497
A0QTL3	14	14	25.9063	25.4835	25.9658	26.7743	25.9734	26.7046	27.5565	27.5273	27.1105
A0QTL8	17	17	28.0286	27.984	27.8394	27.9715	27.9762	27.8743	28.0118	27.9669	28.0064
A0QTL9	7	7	25.7763	25.6459	25.8532	25.86	25.6828	25.5728	25.7374	25.4819	25.3854
A0QTM1	6	6	24.4851	23.9722	24.5728	24.7854	24.6205	25.1835	24.5778	24.8016	24.8556
A0QTM2	9	9	24.5517	24.8355	24.4627	24.4382	24.6564	24.9867	24.6216	24.6713	24.7529
A0QTP1	7	7	26.4884	26.2308	26.0792	26.2136	26.3319	26.2472	26.2381	26.158	26.2305
A0QTP2	16	16	28.6118	28.5674	28.3256	28.6666	28.5683	28.6704	28.8189	28.48	28.7417
A0QTP6	12	12	26.2319	25.718	25.96	26.2696	25.8882	26.1784	26.1032	25.9967	25.8756
A0QTP8	6	6	26.1557	25.8315	26.4039	26.2851	26.1409	26.2076	26.2244	26.2661	26.3028
A0QTQ3	7	7	24.1237	24.3042	24.3527	24.367	24.4439	24.4307	24.6525	24.3848	24.403
A0QTQ4	7	7	25.8569	25.6553	24.7108	26.0737	25.7261	25.6119	25.7047	26.0787	25.7203
A0QTQ5	9	9	26.2003	26.4063	26.3964	25.9781	26.4661	26.4918	26.2999	26.4205	26.4025
A0QTQ7	7	7	24.503	24.545	24.6358	24.4752	24.2329	23.8927	24.4294	24.173	24.3914
A0QTQ8	19	19	29.5285	29.6427	29.6148	29.4506	29.4351	29.4308	29.2999	29.2396	29.2723
A0QTQ9	7	7	28.0356	28.0832	27.9833	28.1622	28.0466	27.9986	28.1925	28.1181	28.0515
A0QTR1	6	6	24.8969	24.8545	24.9194	24.9493	25.1775	25.0083	25.4742	24.1096	24.9738
A0QTR2	6	6	29.4085	29.5861	30.1422	29.2586	29.6297	29.9431	29.5726	29.5938	29.9686
A0QTR3	10	10	28.0991	27.868	28.0115	27.9566	27.7735	27.9021	27.8793	27.8163	27.3908
A0QTR5	20	20	29.9258	30.0081	29.8864	29.8146	29.9971	29.9171	29.8021	29.895	30.0204
A0QTR8	6	6	25.5867	25.5384	24.8578	25.6373	25.5993	25.3899	25.5756	25.7465	25.5968
A0QTS0	25	25	26.259	25.5929	26.4875	26.0042	25.1404	26.7539	25.9533	25.0795	26.1982
A0QTS2	4	4	25.5493	25.4828	25.7242	25.4692	25.9003	25.4361	25.562	25.856	25.7328
A0QTS3	9	9	27.4997	27.4248	27.4076	27.486	27.5219	27.4568	27.4605	27.6555	27.6259
A0QTS4	7	7	26.2875	26.3121	26.4118	26.4659	26.5918	26.5256	26.607	26.3814	26.3579
A0QTS5	2	2	28.5555	28.5034	27.2162	28.575	28.3248	27.7854	28.3096	28.4352	28.3849
A0QTS9	8	8	25.7473	24.8158	25.5268	24.2696	24.5836	24.9335	24.6731	24.704	25.7138
A0QTT0	17	17	26.794	26.58	26.8395	26.8429	26.5659	26.7045	26.8885	26.4989	26.6393
A0QTT2	21	21	28.4161	28.2865	28.1708	28.0865	28.3483	28.0575	28.255	28.2279	27.8358
A0QTT5	23	23	29.445	29.6007	29.2269	29.4737	29.6217	29.3335	29.5201	29.5815	29.4899
A0QTT6	11	11	26.6759	26.6118	26.7127	26.6465	26.4556	26.5302	26.5243	26.3606	25.8919
A0QTT7	41	41	30.6462	30.6238	30.4438	30.5444	30.5129	30.3588	30.5413	30.5375	30.507
A0QTV7	7	7	27.7165	27.5264	27.8259	27.7557	27.7537	27.7829	27.8368	27.9772	27.9764
A0QTW7	9	9	24.6459	24.7813	24.8043	24.8949	24.5511	24.6172	24.5075	24.5721	24.1361
A0QTX2	11	11	27.5093	27.2117	27.3494	27.5364	27.3619	27.506	27.5889	27.6112	27.5166
A0QTY3	8	8	26.5457	26.2668	26.577	26.2212	26.1122	26.0593	25.8584	25.7569	25.8868
A0QTY6	4	4	27.5339	27.4955	27.4938	27.4745	27.6696	27.3754	28.195	27.9379	28.2647
A0QU00	12	12	29.7694	29.7236	29.4398	29.7322	29.6922	29.4305	29.8059	29.8072	29.8104
A0QU01	9	9	29.1498	29.4738	29.501	29.0852	29.2833	29.36	28.9271	28.9047	29.0637
A0QU03	8	8	25.619	25.5835	25.4512	25.6618	25.5163	25.3279	25.6192	25.7414	25.5269
A0QU07	10	10	28.4517	28.4684	28.2866	28.4123	28.6207	28.2557	28.6075	28.6847	28.65
A0QU11	13	13	26.7743	27.2096	26.8943	26.733	27.258	26.9524	26.955	27.0675	27.0882
A0QU12	18	18	26.5486	26.4979	26.2655	26.5189	26.6707	26.6457	26.5236	26.7087	26.4004
A0QU15	7	7	25.1728	24.871	25.0155	24.9793	25.2457	24.845	24.7312	25.0193	24.8451
A0QU18	19	19;1	28.8906	29.1177	29.0579	28.9093	29.2445	28.8967	28.6442	29.1389	28.7915
A0QU43	21	21	26.4933	26.4397	26.4501	26.6486	26.6444	26.2924	26.7401	26.8873	26.6621
A0QU51	10	10	29.1669	29.5839	27.8094	29.1524	29.5141	28.9417	29.1388	29.4082	28.8739
A0QU52	17	17	29.8841	29.6145	30.51	30.1296	30.6825	30.9271	31.1151	31.8482	31.7307
A0QU53	27	27	30.9083	30.7975	31.0899	30.9595	30.8806	30.8949	30.8049	30.9518	30.7783
A0QU54	16	16	30.7092	30.8104	30.6639	30.7486	30.9042	30.5313	30.6012	30.8258	30.5207
A0QU56	13	13	28.3009	28.3123	28.0723	28.3909	28.3133	28.0812	28.3761	28.491	28.3021
A0QU58	24	24	29.7813	29.8017	29.8725	29.8906	29.7721	29.9193	29.9114	29.829	29.8096
A0QU61	15	15	28.9181	28.349	28.8024	28.7749	28.2477	28.5501	28.7676	28.5412	28.0097
A0QU62	7	7	26.7083	26.5575	26.4545	26.6749	26.5856	26.3459	26.3676	26.4698	26.1833
A0QU64	8	8	27.6607	27.2741	27.5911	27.7266	27.3109	27.5383	27.857	27.5286	27.4633
A0QU81	5	5	26.5234	25.4755	25.7163	26.303	25.604	25.6988	26.6126	25.7124	26.3242
A0QU86	9	9	25.576	25.7951	25.5695	25.8547	25.9562	25.6863	25.681	25.7462	25.5555
A0QU88	9	9	25.7932	25.6522	26.1649	25.8057	26.0084	26.0592	25.896	26.0265	26.0503
A0QU89	16	16	26.0254	25.6733	24.8246	26.1193	25.6828	25.6424	26.0013	26.0987	26.0837
A0QU93	9	9	27.0484	26.8992	26.2678	26.9045	26.655	27.0284	26.6768	26.9118	26.7681
A0QU98	6	6	25.5556	24.8565	25.4993	25.7724	25.2528	25.798	25.4942	24.9372	25.3728
A0QUA0	14	14	26.844	25.8602	26.7278	27.2956	26.3225	27.7842	27.0405	26.4632	27.4123
A0QUA1	19	19	26.8275	26.0569	26.737	27.4328	26.3272	27.5987	26.9499	26.2268	27.0176
A0QUA6	24	24	28.2895	28.3233	28.0762	28.3506	28.3732	28.0754	28.4917	28.5493	28.4438
A0QUC9	10	10	26.4286	26.268	26.3129	26.1843	26.1714	26.0299	25.9675	25.8544	25.8749
A0QUD0	11	11	25.8469	25.9514	25.9135	26.1075	25.9643	25.9951	26.1795	26.1226	26.1414
A0QUD9	8	8	25.8967	25.7939	25.892	25.628	25.7773	25.8411	25.6187	25.6941	25.7566
A0QUE0	29	29	28.7839	28.9667	28.8742	28.8361	28.8647	28.6865	28.7082	28.6467	28.6141
A0QUF4	10	10	25.1127	25.317	25.0505	24.8258	24.9322	25.0297	24.9602	25.3094	24.7095
A0QUG2	6	6	25.1689	24.667	24.9357	25.1446	24.6799	24.7668	25.0282	25.0192	24.5098
A0QUG4	26	26	27.487	27.6092	27.527	27.5827	27.6013	27.636	27.4621	27.5858	27.5885
A0QUG6	11	11	27.7129	27.8632	27.3703	27.5998	27.6446	27.7491	27.4607	27.6467	27.7549
A0QUG7	5	5	29.0606	29.0861	28.4812	28.7558	29.1171	28.5515	29.1772	29.093	29.0858
A0QUH1	7	7	25.1373	25.3677	25.1131	25.0071	25.2787	25.172	25.1845	25.0187	25.0846
A0QUH2	8	8	27.1505	26.934	27.1003	27.0259	26.9481	26.9372	26.9449	26.9999	27.0146
A0QUH4	9	9	25.954	25.543	25.9165	25.728	25.6661	25.9023	25.5682	25.7848	25.7561
A0QUI9	9	9	26.8276	26.8466	26.7012	26.8182	26.8431	26.7158	26.8038	26.9505	26.7046
A0QUJ1	8	8	25.3227	25.3501	25.2655	25.1694	25.1964	25.1183	25.0414	25.1021	24.8783
A0QUL2	10	10	26.0757	26.4833	26.2515	26.1351	26.748	26.0491	26.6802	26.6116	26.8175
A0QUM3	9	9	26.2752	26.5951	26.2229	26.1428	26.2041	26.123	25.8333	26.1158	25.8988
A0QUM7	19	19	26.8627	26.765	26.4935	27.4685	28.9526	27.2391	28.9799	30.2833	29.9805
A0QUN5	13	13	27.2624	26.8116	27.0162	27.3826	27.4171	27.0986	27.9256	28.0704	27.9843
A0QUN9	10	10	26.4282	26.4021	26.2295	26.8874	27.2465	26.423	27.62	28.1674	28.2096
A0QUP4	24	3	27.6226	27.4509	27.6825	27.597	27.706	27.6223	27.6714	27.6964	27.7927
A0QUV4	14	14;1	26.4377	26.5235	26.2789	26.3778	26.6019	26.4158	26.4228	26.4916	26.2265
A0QUV5	8	8	27.413	27.7021	27.0707	27.3921	27.4971	26.9739	27.3934	27.2775	27.201
A0QUV6	22	22	33.1652	33.1281	33.0845	32.9188	33.0207	32.9744	32.9661	32.9134	33.0513
A0QUV7	18	18	33.4758	33.5241	33.4455	33.4568	33.4506	33.3485	33.3645	33.3044	33.329
A0QUW2	8	8	26.2874	26.0088	25.988	26.1356	25.9943	25.9183	25.7985	26.0222	25.9699
A0QUW3	14	14	26.4443	26.5976	26.3332	26.6223	26.6469	26.5313	26.7128	26.6516	26.3939
A0QUW4	12	12	25.9004	25.9758	25.7479	25.8948	25.9191	25.5368	25.9562	25.8576	25.8863
A0QUW5	12	12	26.4881	26.3373	26.3783	26.4284	26.4861	26.0556	26.4597	26.3998	26.4571
A0QUW6	4	4	26.0321	25.6912	25.7286	25.9768	25.6694	25.9213	25.841	25.9221	25.8443
A0QUW7	31	31	29.0741	28.9018	29.0083	28.8919	28.8965	28.8568	28.9806	28.8807	29.1076
A0QUW8	6	6	25.5198	26.0151	25.9018	25.7071	26.1058	25.6787	25.7552	25.5857	25.9381
A0QUX0	20	20	30.1934	30.1816	29.8139	30.1539	30.1053	29.6668	30.1162	30.1387	30.0125
A0QUX1	26	26	30.413	30.4908	30.3008	30.2383	30.5355	30.1746	30.3377	30.3149	30.4309
A0QUX6	32	32	30.9873	31.1219	30.951	30.8997	30.9091	30.8578	30.8204	30.6652	30.6839
A0QUX7	13	13	29.2036	29.1484	29.2945	29.1542	28.6193	29.3754	29.2505	28.7469	29.2955
A0QUX8	19	19	32.4883	32.6553	32.7687	32.6295	32.5751	32.7561	32.6286	32.5903	32.6319
A0QUY1	5	5	23.8789	24.1511	24.497	23.8773	24.1667	24.4261	23.7605	24.0644	24.5043
A0QUY2	29	29	32.3302	32.2588	32.2417	32.2894	32.2884	32.3244	32.2961	32.2656	32.4598
A0QUY3	14	14	30.032	30.1879	29.9933	30.1082	30.019	29.9103	30.1642	30.216	30.2056
A0QUY5	7	7	26.043	26.0264	26.0053	26.0812	26.1429	25.9858	26.1574	25.905	26.108
A0QUY6	9	9	29.1667	29.0103	29.0848	29.1063	29.0499	29.0764	29.2193	28.9778	29.1629
A0QUY7	30	30	30.6227	30.7106	30.5546	30.5448	30.665	30.566	30.5466	30.4998	30.6129
A0QUY9	20	20	30.8692	30.6139	30.8726	30.721	30.5631	30.8381	30.4101	30.4274	30.4736
A0QUZ0	16	16	30.1354	30.0575	30.0875	29.8851	29.8388	29.9252	29.7307	29.6739	29.6282
A0QUZ2	13	13	26.5872	26.1637	26.8416	26.6676	26.476	26.807	26.7019	26.965	26.5572
A0QUZ3	30	30	28.4738	28.5293	28.3551	28.6555	28.6734	28.5307	28.7929	28.8951	28.8778
A0QUZ4	7	7	24.957	24.7592	24.8235	24.8981	24.9096	24.7382	25.0465	25.0534	24.8492
A0QUZ5	8	8	26.7523	26.5217	26.4892	26.791	26.511	26.75	26.9622	26.9662	26.9107
A0QUZ6	9	9	28.0358	27.9152	27.7494	28.0387	28.0462	27.869	28.1801	28.1363	28.0855
A0QUZ7	13	13	27.8259	27.7667	27.7809	27.6693	27.6873	27.545	27.739	27.5826	27.4332
A0QUZ9	4	4	25.4266	25.6151	25.0939	25.3844	25.6671	24.7181	25.805	25.3852	25.3727
A0QV00	6	6	24.88	24.7553	24.8583	25.1072	25.1562	25.0213	25.2805	25.1375	25.0035
A0QV01	12	12	27.3892	27.115	27.3343	27.3958	27.3748	27.5262	27.4845	27.5033	27.6961
A0QV03	2	2	29.8773	29.3824	29.9843	29.8461	29.6043	29.9491	29.5207	29.4623	29.5529
A0QV05	18	18	26.1153	25.4128	25.6878	25.9367	25.8941	25.846	25.9275	25.7684	26.007
A0QV09	15	15	30.7992	30.7222	30.8675	30.7549	30.7525	30.764	30.798	30.8956	30.8218
A0QV10	12	12	30.1557	30.4452	30.4145	30.2356	30.562	30.3859	30.3188	30.4503	30.4721
A0QV11	12	12	26.5221	26.5745	26.5355	26.3153	26.4782	26.4333	26.4309	26.5181	26.5057
A0QV12	9	9	29.9589	29.9496	30.0304	30.1456	30.0379	30.1833	30.1077	30.1305	30.0907
A0QV14	45	37	30.5881	30.3063	30.3267	30.5726	30.4699	30.4211	30.686	30.6216	30.5268
A0QV16	8	8	28.3326	28.1717	28.127	28.1322	28.2481	28.1928	28.2339	28.1789	28.1839
A0QV18	12	12	29.5796	29.5427	28.4229	29.4463	29.5869	29.0116	29.498	29.6836	29.4373
A0QV20	10	10	27.4817	27.2499	26.9089	27.3539	27.1511	26.9534	27.4148	27.2628	27.0096
A0QV23	11	11	27.5043	27.2302	27.4988	27.5267	27.1684	27.6402	27.512	27.4127	27.1768
A0QV25	42	42	27.1172	26.9312	27.0741	27.2591	26.9947	27.2585	27.1938	27.393	27.3375
A0QV26	15	15	29.0506	29.0317	29.016	29.2121	29.0294	28.9053	29.1097	29.177	29.0888
A0QV28	8	8	29.7188	29.6751	29.3302	29.6232	29.5156	29.4858	29.6166	29.5643	29.1957
A0QV32	27	27	30.4334	30.3612	30.231	30.2934	30.3106	30.1609	30.277	30.3151	30.2502
A0QV36	4	4	26.9559	26.5891	26.9367	27.0276	26.8834	26.8647	26.9609	26.8597	26.8512
A0QV37	12	12	32.1919	32.1821	32.2139	32.0576	32.0174	32.0224	31.9612	31.8707	31.8718
A0QV38	6	6	29.4732	29.1888	29.5599	29.4671	29.1005	29.5955	29.276	29.1766	29.3023
A0QV40	3	3	24.5937	24.3142	24.4556	24.6184	24.3972	24.4908	24.3885	24.3342	24.2689
A0QV42	12	12	32.3105	32.0559	32.1132	32.1539	31.9537	32.0489	31.8276	31.927	31.7802
A0QV45	11	11	27.4947	27.2808	27.1163	27.6276	27.1774	27.1567	27.4737	27.3777	27.2111
A0QV46	6	6	25.0034	24.4176	24.3715	24.9209	24.6188	24.4618	24.6757	24.9354	24.416
A0QV47	9	9	25.3313	24.896	25.0878	25.2555	25.146	25.2586	25.4039	25.2671	25.2301
A0QV51	22	22	30.1148	29.8895	30.482	29.9464	30.2866	30.7361	30.3203	31.6483	31.0715
A0QV52	22	22	30.8682	30.758	29.7533	30.6113	30.839	30.5194	30.7045	31.4193	31.0868
A0QV53	10	10	27.8995	28.0894	27.8091	27.8767	27.9944	27.9653	28.0517	28.0288	27.9946
A0QV58	7	7	24.2302	24.2997	24.4394	24.316	24.2012	24.3648	24.0997	24.2684	24.1792
A0QV60	9	9	25.8252	25.7355	25.8845	25.6216	25.5957	25.5681	25.3564	25.6685	25.8549
A0QV70	12	12	26.9486	26.8623	26.6815	26.7862	26.7526	26.5326	26.8203	26.816	26.4677
A0QV71	6	6	24.5404	24.4588	24.6581	24.6082	24.4248	24.8864	24.0663	24.665	24.496
A0QV76	12	12	27.652	27.6913	27.4131	27.4947	27.3388	27.3434	26.9506	27.2216	26.971
A0QV89	10	10	26.2965	26.3804	26.2333	26.2936	26.0918	26.2684	26.2173	26.2773	26.3979
A0QV98	8	8	25.4493	25.1174	25.2622	25.2447	25.1419	25.3789	25.3031	25.1651	24.8625
A0QVB1	9	9	27.8257	27.641	27.4243	27.7233	27.6993	27.7966	27.766	27.8712	27.9907
A0QVB6	11	11	25.9429	25.9722	25.7766	26.2964	25.9198	25.9863	26.036	26.3991	26.2341
A0QVB8	21	21	33.2129	33.1554	33.3984	33.1319	33.1287	33.3108	33.0139	32.9243	32.9708
A0QVB9	24	24	33.4599	33.3578	33.3948	33.3514	33.2164	33.3522	33.2278	33.1172	33.2044
A0QVC0	10	10	25.619	25.2235	25.4427	25.3422	25.4721	25.6287	25.3616	25.4288	25.3295
A0QVC7	17	17	29.5416	29.3014	29.4551	29.4868	29.401	29.3403	29.6001	29.4152	29.4889
A0QVC8	14	14	27.5183	27.5328	27.1827	27.4079	27.4732	27.1104	27.3949	27.1616	27.4519
A0QVD5	10	10	25.9237	26.2053	26.2022	26.1011	25.5695	25.8819	25.6208	25.6176	25.6697
A0QVD8	4	4	24.8329	25.4383	24.9795	25.1229	25.0722	25.001	24.7373	24.8772	24.9157
A0QVD9	13	13	28.464	28.4467	28.3304	28.4491	28.3728	28.1263	28.5392	28.5074	28.5323
A0QVE0	15	15	30.1031	30.3155	29.5659	29.9445	30.3388	29.9924	30.2446	30.2982	30.4311
A0QVE4	13	13	25.0036	25.4313	25.1023	25.3711	25.2045	25.2563	25.1484	25.0805	24.9355
A0QVF2	8	8	26.0506	25.8468	25.8937	25.9698	26.0266	25.8657	26.0912	25.9451	26.2601
A0QVH7	9	9	27.5501	27.6646	27.4082	27.3998	27.6039	27.2618	27.5831	27.6323	27.6642
A0QVH8	4	4	25.1618	25.5879	25.3793	25.3671	25.423	25.3687	25.3493	25.1784	25.2708
A0QVH9	15	15	29.7978	29.6506	29.5477	29.8599	29.7511	29.6605	29.7512	29.9146	29.7172
A0QVI6	5	5	28.4342	28.1036	28.1147	28.4288	28.2107	27.9416	28.3899	28.3587	28.1759
A0QVJ2	26	26	26.6636	26.467	26.5326	26.891	26.6664	26.7848	26.9098	26.9394	27.0323
A0QVJ3	21	21	27.2977	27.0218	26.8902	27.4664	27.2474	27.0227	27.5631	27.4674	27.3754
A0QVJ4	9	9	24.8476	24.8808	24.6298	24.7229	24.7806	24.7124	25.2987	25.3131	25.0459
A0QVJ6	17	16	27.3193	26.8624	27.1554	27.3971	26.9059	27.2848	27.281	27.3612	27.3689
A0QVJ7	8	8	25.8067	25.896	26.1399	26.1014	25.7829	26.0024	26.3302	26.2551	26.475
A0QVL0	20	20	28.4485	28.1298	28.025	28.514	28.1416	28.0797	28.6111	28.6912	28.6043
A0QVL1	9	9	25.6871	25.4563	25.1141	25.5899	25.5534	25.1253	25.816	25.7162	25.6356
A0QVL2	27	27	30.8607	31.0096	30.9921	31.0909	31.1029	31.1038	31.2042	31.2458	31.2677
A0QVL4	16	16	26.1505	26.1281	26.1934	26.3959	26.3802	26.3683	26.3963	26.524	26.4622
A0QVL5	12	12	27.0606	26.5489	26.9983	27.0383	27.1282	27.1344	27.2924	27.5326	27.6378
A0QVL7	18	18	28.7174	28.716	28.4902	28.6398	28.6454	28.5611	28.4778	28.64	28.504
A0QVM0	33	33	30.4855	30.575	30.3929	30.462	30.52	30.3771	30.4884	30.3826	30.4198
A0QVM3	12	12	27.9293	27.7394	28.0629	28.0495	27.8248	28.2271	28.0169	28.0846	28.0134
A0QVM4	16	16	28.8783	28.674	28.7583	28.7957	28.6755	28.8084	28.8674	28.756	28.8097
A0QVM7	28	28	30.7581	30.7622	30.6293	30.6257	30.578	30.5559	30.4376	30.4518	30.3161
A0QVM8	7	7	27.2732	27.1687	27.4098	27.4119	27.1202	27.3299	27.1982	27.1869	27.2813
A0QVM9	11	11	26.7927	27.5263	27.1088	26.964	27.5626	27.164	27.0072	27.2736	27.1368
A0QVP0	13	13	29.5111	29.4937	29.3281	29.4114	29.4563	29.4078	29.5086	29.3573	29.4575
A0QVP3	11	11	25.3993	24.9003	25.5617	25.0539	25.0678	25.2096	25.1494	25.1672	25.324
A0QVP6	12	12	27.4718	27.7224	27.3822	27.6246	27.7161	27.4697	27.7155	27.814	27.2111
A0QVP7	7	7	27.9346	27.8969	27.7129	27.7487	28.0446	27.6908	27.8374	27.8668	27.9315
A0QVP8	13	13	27.941	27.772	27.6075	28.0144	27.7163	27.7889	27.9806	27.9212	27.6974
A0QVQ0	15	15;1	27.8893	27.6771	28.1607	27.8085	28.3326	27.9434	27.1805	28.1919	27.5441
A0QVQ3	10	10	31.9637	31.7896	31.8329	31.787	31.9292	31.8643	31.5934	31.6877	31.7209
A0QVQ5	52	52	32.9128	33.0775	32.8876	32.7849	32.8811	32.6732	32.8101	32.8135	32.8116
A0QVQ7	17	17	29.1707	28.8236	28.2156	29.1572	28.9279	28.8732	28.9577	28.801	28.8349
A0QVR3	13	13	28.9225	28.9954	29.0828	29.0026	28.9678	28.8425	29.0811	29.0163	29.09
A0QVR7	14	14	28.4442	28.6053	28.3866	28.5031	28.4862	28.2812	28.5273	28.4036	28.352
A0QVR8	10	10	28.2869	27.9952	28.0458	28.2624	28.2152	28.1579	28.5363	28.5887	28.5732
A0QVR9	7	7	27.5506	27.2919	27.5989	27.6023	27.4322	27.555	27.7502	27.8189	27.7532
A0QVS6	12	12	25.2253	25.3555	25.5061	25.4026	25.0568	24.9606	25.4452	25.1174	25.6761
A0QVT1	12	12	29.8697	29.7389	29.7645	29.8411	29.6603	29.7769	29.7853	29.83	29.7886
A0QVT2	22	22	27.9558	27.8812	27.7717	28.0107	27.9986	27.9766	28.0645	28.0766	28.2329
A0QVT5	4	4	27.9545	27.8017	27.9778	28.1573	27.9606	28.1067	28.0495	28.2405	28.1777
A0QVT6	31	31	28.1439	28.8623	28.3389	28.1602	28.6143	28.4074	28.051	28.1349	27.862
A0QVU2	21	21	31.8084	31.6443	31.1285	31.7755	31.6704	31.5624	31.7969	31.8777	31.7474
A0QVU5	4	4	27.5082	27.5309	26.9246	27.3251	27.4679	26.9807	27.2843	27.1122	26.9976
A0QVX1	3	3	25.5604	25.3401	25.1541	25.2975	25.3267	25.3258	25.4604	25.0265	25.1269
A0QVX2	4	4	25.156	24.9499	25.0606	24.9885	25.0717	24.7842	25.386	25.1035	24.7621
A0QVX3	18	18	30.8732	30.2815	31.0274	30.7601	30.4741	30.8574	30.9635	30.1469	30.6722
A0QVX4	13	13;1	27.6938	27.6557	27.7436	27.7212	27.7252	27.6508	27.8243	27.83	27.757
A0QVX5	13	13	27.0279	27.341	27.097	27.2633	27.395	27.1671	27.297	27.3401	27.2267
A0QVX6	22	22	29.8783	29.6661	29.7612	29.8438	29.6402	29.7577	29.7216	29.7454	29.6488
A0QVY0	6	6	24.9483	25.5114	25.6274	25.2599	25.3609	25.6066	25.3404	25.5509	25.5858
A0QVY1	13	13	26.0636	25.9108	25.9208	26.3741	25.7157	25.9253	26.4304	25.4618	26.1155
A0QVY3	17	17	25.6486	26.1884	25.2266	25.7825	25.8411	25.6348	25.8992	25.7882	25.8083
A0QVY4	27	27	29.3678	29.3571	28.8282	29.2735	29.4222	29.2381	29.4051	29.3821	29.3259
A0QVY5	9	9	27.5511	27.5671	27.1717	27.4641	27.5843	27.3187	27.5994	27.7327	27.5332
A0QVY9	9	9	26.7684	26.6106	26.5901	26.6922	26.8483	26.8275	26.8277	26.9749	26.6799
A0QVZ0	11	11	27.6345	27.7165	26.0919	27.6917	27.68	27.088	27.6351	27.4074	27.4563
A0QVZ3	15	15	29.6563	29.8388	29.6259	29.7012	29.9584	29.6712	29.727	30.0068	30.013
A0QVZ5	13	11	27.2771	27.1719	26.9716	26.9936	26.9554	26.1469	27.1582	27.3499	26.9218
A0QW02	24	22	31.2863	31.2838	31.2506	31.2199	31.1366	31.1954	31.0542	30.9475	30.9864
A0QW03	11	11	28.0175	27.934	27.9148	27.964	27.913	27.9981	27.7873	27.9933	27.8235
A0QW04	15	15	28.2203	28.0247	27.9774	28.0314	28.1491	28.0101	28.2624	28.168	28.2621
A0QW05	5	5	25.9552	25.9968	25.3639	25.7843	25.5929	25.36	25.6989	25.6634	25.1987
A0QW08	8	8	27.6585	28.493	25.7522	27.6674	28.467	27.368	26.9191	28.3699	28.2518
A0QW09	13	13	29.1058	29.0943	29.0693	29.0903	29.1077	29.0367	29.1465	29.1404	29.1108
A0QW13	9	9	27.4421	27.2635	27.238	27.4277	27.3435	27.3125	27.3565	27.4754	27.337
A0QW14	13	13	26.7766	26.9059	27.0293	26.8823	26.7382	26.9394	26.7719	26.8112	26.7557
A0QW16	9	9	26.2227	26.0136	26.0087	26.2289	26.1193	26.0967	26.0212	26.2775	26.2238
A0QW19	30	30	28.8603	29.0542	28.8806	29.0205	29.0057	28.9691	29.0897	29.0602	28.9123
A0QW21	9	9	25.1937	24.9608	24.9808	25.3625	25.1625	25.1602	25.6263	25.484	25.4508
A0QW22	9	9	26.0665	26.2143	25.9532	26.3184	25.9339	26.1055	26.7208	26.5926	26.6359
A0QW23	9	9	26.8146	27.5435	26.941	26.8241	27.4978	26.6484	27.0508	27.0533	27.1115
A0QW24	12	12	26.0255	25.3558	25.7889	25.8117	25.748	25.6788	25.7356	25.8084	25.884
A0QW25	16	16	30.0136	29.9258	29.7291	29.9921	29.9802	29.7821	29.9792	29.9716	29.9436
A0QW28	7	7	26.6626	26.7079	26.5274	26.4547	26.4728	26.6338	26.5527	25.9709	26.4409
A0QW29	7	7	26.1048	26.4298	26.5282	25.917	26.1615	26.1544	26.2156	26.0958	26.1752
A0QW30	8	8	25.0163	24.7236	24.8835	24.7726	24.6092	25.0939	24.9243	24.954	25.1194
A0QW31	15	15	28.0011	27.7881	27.8791	27.9748	28.0075	27.9178	27.8386	27.9207	27.891
A0QW36	13	12	26.7779	26.6764	26.6983	26.7599	26.7283	26.8013	26.5744	26.7148	26.6687
A0QW41	16	16	29.2345	27.8521	28.8867	29.075	27.4843	28.4806	28.4063	26.8465	27.9157
A0QW43	5	5	26.3147	27.5006	27.1164	26.8754	27.397	27.4447	26.061	27.3151	27.5067
A0QW60	12	12	26.3555	26.1609	25.5609	26.2986	26.0512	25.9389	26.2767	26.0455	25.8091
A0QW71	49	49	32.0812	32.0127	31.992	32.044	31.9926	32.0162	32.0232	31.8894	31.9143
A0QW82	8	8	26.3972	26.6062	25.5227	26.1695	26.3334	26.0496	25.9022	26.0698	26.113
A0QWD3	16	16	27.8677	28.1324	27.9352	28.0185	28.0953	27.8979	27.9655	28.0084	27.9462
A0QWF0	7	7	25.5881	26.162	25.1825	25.8829	26.0023	25.2301	25.9797	25.8295	25.6504
A0QWF4	8	8	26.5202	26.3998	26.5719	26.6037	26.5004	26.773	26.6869	26.4684	26.5419
A0QWG0	7	7	24.7962	24.5284	24.0784	24.5725	24.4414	24.3977	24.6458	24.4718	24.324
A0QWG2	31	31	29.736	29.7449	28.9018	29.6825	29.6442	29.3386	29.7304	29.7343	29.6738
A0QWG3	8	8	26.176	25.9388	26.1285	26.1259	25.8506	26.0609	26.1422	26.0549	26.1063
A0QWG5	10	10	25.7795	25.7294	25.6807	25.756	25.7911	25.7827	25.8008	25.7469	25.8921
A0QWG6	9	8	24.5701	24.0187	24.5038	24.7501	24.5198	24.7883	24.6272	24.7263	24.7857
A0QWG7	12	12	25.6492	25.2233	25.3524	25.5624	25.1269	25.5815	25.5753	25.4106	25.7237
A0QWG8	19	19	30.9804	30.9833	30.714	30.8298	30.8173	30.7937	30.8427	30.7357	30.7183
A0QWG9	5	5	25.8803	25.8978	25.9607	25.6901	25.771	25.9286	25.686	25.7206	25.6977
A0QWH0	7	7	26.6932	26.4355	26.5835	26.4792	26.3786	26.5679	26.4218	26.3708	26.2847
A0QWH1	8	8	29.3732	29.1798	29.4383	29.2972	29.2198	29.6038	29.2606	28.9946	29.2758
A0QWH2	11	11	29.2291	28.8062	29.0256	29.34	29.0757	29.4517	29.4265	29.5287	29.5036
A0QWH3	5	5	25.8929	25.7126	24.7785	26.0152	26.1976	25.5353	26.1612	26.2673	26.2713
A0QWH5	7	7	25.4101	25.4178	25.5602	26.1778	25.0487	26.3013	26.5415	25.5292	26.6113
A0QWI4	4	4	26.9672	27.3405	25.999	27.6915	27.2523	26.899	27.5246	27.7276	27.3908
A0QWI7	23	21	26.4464	25.7308	26.0653	26.5092	25.8484	26.2105	25.7175	25.3969	25.7813
A0QWJ1	6	6	28.1268	28.3483	27.6778	28.2368	28.2632	28.1502	28.3787	28.3041	28.1102
A0QWJ2	11	11	28.8502	28.5487	28.7098	28.8108	28.5645	28.7715	28.5462	28.709	28.4554
A0QWJ3	13	13	28.4618	28.4283	28.2452	28.3626	28.2046	28.1436	28.4621	28.3221	28.2371
A0QWJ4	15	15	27.2154	27.0728	27.148	27.2513	26.9897	27.1508	27.0497	27.105	27.02
A0QWJ5	6	6	25.1586	25.4885	25.5299	25.6612	25.4488	25.6158	25.4611	25.5748	25.9197
A0QWJ6	25	25	26.8644	26.8559	26.8787	26.9174	26.9426	27.1521	27.024	27.2733	27.0907
A0QWK5	9	9	29.4147	29.2912	29.2366	29.2313	29.245	29.2737	29.2827	29.2129	29.2201
A0QWK7	23	23	29.5414	29.492	29.3224	29.4507	29.401	29.1716	29.5238	29.3308	29.3718
A0QWL3	11	11	27.458	28.0518	27.1881	27.1533	27.6461	27.1366	27.1959	27.4917	26.8557
A0QWM9	14	14	26.3852	26.3292	26.2727	26.1601	26.3453	26.0376	26.2266	26.2549	26.2009
A0QWN3	22	22	30.5264	30.3404	30.3618	30.4753	30.2543	30.3067	30.2564	30.3029	30.251
A0QWN4	10	10	27.8878	27.7021	26.2896	27.9606	27.672	27.1708	28.0108	27.763	27.8536
A0QWP9	9	9	26.2983	26.2308	26.5246	26.4128	26.2556	26.5478	26.349	26.4561	26.3826
A0QWQ0	11	11	26.9143	27.3071	27.3798	27.0884	27.4176	27.1074	27.3215	27.1768	27.1948
A0QWQ4	36	36	30.2046	30.5048	30.2313	30.0947	30.4913	30.0991	30.0531	30.4811	29.8884
A0QWQ6	9	9	27.2718	27.1636	27.023	27.2915	27.1374	27.078	27.2782	26.9685	27.1272
A0QWQ7	5	5	25.4634	25.1226	25.1748	25.3112	25.0941	24.7074	25.0618	25.212	25.1318
A0QWQ9	23	23	29.8047	29.8466	29.611	29.7838	29.7241	29.6495	29.792	29.826	29.7305
A0QWR0	7	7	25.8458	25.2288	25.6121	26.0004	25.4297	25.7718	25.5555	25.5799	25.8062
A0QWR1	14	14	28.9384	28.9855	28.9627	29.1188	29.1099	28.8413	29.0084	29.0597	29.1122
A0QWR3	9	9	26.2936	26.5718	25.2953	26.2594	26.4402	25.7923	26.2142	26.3216	26.1819
A0QWR4	6	6	29.8351	29.8184	29.5493	29.6158	29.5944	29.2416	29.6074	29.2975	29.4407
A0QWR5	7	7	27.4006	27.4275	27.1668	27.1639	27.3363	27.1512	27.0079	27.0866	27.2265
A0QWR8	11	11	26.0161	25.8824	25.8107	25.7462	25.7184	26.0309	25.6051	25.7599	26.0081
A0QWS0	7	7	25.5939	25.8285	25.817	26.2801	25.5942	25.8258	26.3713	25.5685	26.2747
A0QWS1	13	13	26.9953	26.7523	26.9981	27.3764	26.7045	27.2387	27.3445	26.8721	27.2633
A0QWS2	16	16	28.0956	28.3173	27.6878	28.5181	28.1493	28.3094	28.3766	28.1865	28.4519
A0QWS3	9	9	26.3646	26.441	26.3423	26.8682	26.3436	26.4295	26.6644	26.3339	26.4911
A0QWS4	13	13	28.6459	28.6485	28.5605	28.987	28.5215	28.6558	28.7108	28.4061	28.521
A0QWS5	57	57	30.92	30.8924	30.7857	31.1564	30.7695	30.9578	31.0788	30.686	30.884
A0QWS8	8	8	33.2262	33.0769	32.9572	33.1188	32.9349	33.1225	32.9655	32.9623	32.9734
A0QWS9	6	6	25.793	25.8758	26.281	25.4281	25.8672	25.8304	25.7246	25.6772	25.869
A0QWT1	6	6	28.6877	27.7521	27.2871	28.6738	27.6979	27.51	28.9727	27.1846	27.3885
A0QWT2	15	15	26.421	26.5486	26.5302	26.7235	26.7433	26.6473	26.7799	26.6092	26.655
A0QWT3	30	30	33.1919	33.0547	33.0269	33.0625	33.1304	32.9349	32.8495	33.1044	32.8261
A0QWT4	11	11	26.437	26.5625	26.5973	26.5769	26.6167	26.5375	26.0017	26.7314	26.2082
A0QWT6	21	21	31.3255	31.1574	31.2942	31.1979	31.2705	31.1016	30.9246	31.2303	30.9115
A0QWT7	9	9	29.5254	29.4586	29.4321	29.303	29.4175	29.2963	29.363	29.2941	29.4342
A0QWU2	12	12	27.171	27.1351	26.8856	27.2017	27.023	26.9251	27.2801	27.1838	27.0242
A0QWU3	19	19	26.6266	26.5833	26.3065	26.4887	26.4411	26.4903	26.5499	26.5481	26.3994
A0QWU4	6	6	27.8826	28.1069	27.6945	27.9294	28.1288	27.5898	27.9802	27.936	28.027
A0QWU5	9	9	25.2307	25.1703	25.1196	25.2691	25.2053	25.2255	25.1009	25.2044	25.0626
A0QWU7	5	5	26.1975	26.2954	26.3116	26.3636	26.3452	26.2547	25.717	26.4464	26.2585
A0QWU8	6	6	29.7895	29.8079	29.5064	29.5922	29.6758	29.4296	29.7218	29.7626	29.6262
A0QWU9	8	8	28.1201	27.5932	28.1744	28.1619	27.7651	27.7452	28.1026	28.198	27.8088
A0QWV0	23	23	29.9418	29.9784	29.9859	30.1039	30.0049	30.0172	30.0669	30.1875	30.1858
A0QWV1	4	4	27.8334	27.7365	27.3886	27.654	27.8335	27.3841	27.7309	27.6775	27.984
A0QWV7	14	14	27.3469	27.2904	27.21	27.3866	27.4488	27.2887	27.6484	27.5771	27.6083
A0QWV8	14	14	27.2629	27.0171	27.3829	27.4785	27.1881	27.4997	27.4901	27.5388	27.5993
A0QWV9	15	15	29.5043	29.3515	29.4094	29.3421	29.3607	29.3539	29.3369	29.3965	29.4171
A0QWW2	22	22	34.0434	33.956	33.8811	34.0275	33.9873	33.8971	34.0668	33.9873	34.1284
A0QWW3	25	25	31.9956	32.0041	31.9291	32.0521	32.0779	32.0082	32.0785	32.1653	32.0453
A0QWW4	20	20	30.8256	30.711	30.7453	30.7767	30.7476	30.914	30.7512	30.9048	30.9249
A0QWX3	12	12	27.5913	27.8428	27.4779	27.3287	27.47	27.4255	27.1298	27.3151	26.993
A0QWX4	43	43	29.6785	29.6599	29.5752	29.7051	29.6529	29.6835	29.6833	29.7218	29.6391
A0QWX6	13	13	28.8067	28.5696	28.6112	28.8213	28.5396	28.6004	28.7503	28.7909	28.7165
A0QWX7	19	19	29.2221	28.9082	29.0388	29.0649	29.1281	29.0109	28.9831	29.2234	29.0256
A0QWX8	24	23	29.773	29.6483	29.7811	29.7467	29.763	29.8602	29.7628	29.8929	29.762
A0QWX9	25	24	32.1885	32.1496	31.9903	32.1085	32.1419	32.0254	32.1118	32.1332	32.1925
A0QWY0	45	45	33.2703	33.2352	33.3024	33.2266	33.2269	33.256	33.2604	33.2722	33.1923
A0QWY3	14	14	29.252	29.2572	29.1805	29.2306	29.3568	29.3211	29.3881	29.4636	29.4133
A0QWY4	15	15	26.8903	26.6364	26.7764	26.7653	26.6611	26.7222	26.752	26.6922	26.6447
A0QWY8	14	14	27.4956	27.6664	27.1843	27.3016	27.5037	26.9837	27.1397	27.2633	26.9574
A0QWZ6	9	9	26.5934	26.685	26.5208	26.7116	26.8359	26.5533	26.7417	26.6966	26.5999
A0QWZ9	25	25	30.6024	30.4255	30.4928	30.2646	30.0952	30.1556	30.053	29.856	29.7567
A0QX00	26	26	30.8436	30.4986	30.6122	30.6385	30.3052	30.4669	30.3837	30.2581	30.1056
A0QX01	13	13	30.9972	30.6018	30.8162	30.7391	30.3937	30.723	30.4912	30.3018	30.4575
A0QX02	26	26	29.334	28.8833	29.193	29.1906	28.7217	29.0257	28.9005	28.6047	28.8049
A0QX15	7	7	28.7001	28.3406	28.1093	28.5195	28.2424	28.1028	28.5453	28.1317	28.2787
A0QX17	19	19	27.9453	27.8795	27.8818	27.8679	27.7271	27.7671	27.7779	27.5416	27.4988
A0QX20	63	63	33.8122	33.8304	33.6088	33.7097	33.8989	33.6168	33.6702	33.8057	33.7884
A0QX21	6	6	26.7287	26.3793	26.4936	26.7099	26.4748	26.4675	26.6746	26.4636	26.7208
A0QX24	20	19	31.4225	31.4711	31.4527	31.4857	31.4267	31.5077	31.4995	31.5364	31.5799
A0QX25	17	17	28.4325	28.154	28.4658	28.4093	28.2431	28.3709	28.34	28.4909	28.3044
A0QX26	9	9	27.471	27.3079	27.028	27.4386	27.184	27.0918	27.3899	27.5297	27.2303
A0QX29	9	9	26.4869	26.409	26.4964	26.4427	26.4088	26.5169	26.5144	26.2637	26.3547
A0QX30	8	8	25.9932	26.0004	25.8093	25.9593	25.7568	25.7551	25.8304	25.5713	25.5934
A0QX32	17	17	28.8293	28.9395	28.926	28.7778	29.0058	28.8275	28.9829	29.0756	29.0283
A0QX35	24	24	30.2484	30.3275	30.2709	30.0971	30.1505	30.1501	29.9297	29.9936	29.9232
A0QX36	25	25	30.1696	30.2559	30.0186	29.9643	30.0105	29.9664	29.7966	29.9911	29.7453
A0QX37	8	8	25.8705	25.643	25.9556	25.7464	25.7048	25.9405	25.4668	25.5174	25.4498
A0QX46	36	36	30.1613	30.0929	30.1207	30.0968	30.1136	29.9998	30.039	29.9999	30.0112
A0QX50	10	10	26.2337	26.1184	25.9991	26.0379	26.0553	25.9458	26.0813	26.1727	26.1288
A0QX51	4	4	24.953	25.2654	25.1219	24.873	25.0948	24.517	25.3132	25.6038	25.3425
A0QX55	52	52	29.6194	29.4278	29.4956	29.6726	29.3342	29.6205	29.729	29.3408	29.6646
A0QX60	13	13	28.0862	28.0151	27.9393	28.2921	27.981	28.1365	28.2397	28.3262	28.1113
A0QX61	13	13	25.8273	25.8227	25.8264	25.9479	25.9255	25.9166	26.1816	26.0105	26.0443
A0QX62	17	15	26.3424	26.1206	25.9476	26.0409	26.2004	26.0191	26.1369	26.1218	25.6664
A0QX64	7	7	24.8776	25.1121	25.2605	25.1545	25.4014	25.2013	25.1439	25.4178	25.1043
A0QX75	10	10	27.9075	28.2485	27.9789	28.3218	28.2825	27.9418	28.4253	28.4734	28.4864
A0QX76	15	15	25.9919	25.9598	25.8873	25.9357	25.9051	25.9726	25.921	26.1533	25.9986
A0QX80	6	6	26.4247	26.2142	26.4549	26.3164	26.1932	26.5173	26.0852	26.4209	26.2853
A0QX81	14	14	28.8768	28.7135	28.8684	28.7837	28.6678	28.7991	28.6791	28.7787	28.6998
A0QX82	19	19	28.641	28.4972	28.6064	28.4431	28.4645	28.5261	28.4002	28.3594	28.3583
A0QX83	5	5	25.8632	26.3835	26.2489	25.8239	26.1463	26.3284	25.8729	26.2159	25.931
A0QX84	8	8	27.334	27.2193	27.1869	27.2578	27.1872	27.2009	27.1682	27.125	27.2569
A0QX85	13	13	29.3685	29.4624	29.1537	29.2349	29.3039	29.0385	29.1824	29.1568	28.9615
A0QX86	8	8	26.7182	26.6283	26.6505	26.8753	26.4276	26.7203	26.4309	26.6424	26.3812
A0QX87	13	13	26.9901	26.8489	26.8454	26.8309	26.741	27.0402	26.5584	26.8571	26.8171
A0QX90	9	9	25.5752	25.1613	25.6702	25.5033	25.4669	25.6977	25.4169	25.2431	25.5243
A0QX91	13	13	28.263	27.998	27.8277	28.1715	27.9294	27.9447	28.1179	27.9413	28.0444
A0QX92	3	3	24.6458	24.6876	24.3529	24.4658	24.7099	24.3402	24.5347	24.5895	24.402
A0QX93	23	23	29.0604	29.0207	28.8973	29.0591	28.9248	28.8172	29.0962	28.9562	28.9209
A0QX95	19	19	29.8665	29.5791	29.6721	29.8436	29.7198	29.7106	29.7798	29.7428	29.7563
A0QX96	16	16	30.0445	29.948	29.8368	29.9963	30.0322	29.9505	29.9365	30.0506	29.9482
A0QX97	13	13	28.7705	28.4918	28.6059	28.7597	28.4953	28.6184	28.7276	28.7525	28.7046
A0QX98	7	7	25.3973	25.7266	25.1155	25.7868	25.6977	25.2252	25.7047	25.8472	25.5026
A0QXA1	45	44	28.2986	28.3678	28.1157	28.2242	28.1017	27.9133	28.1247	27.8012	27.5653
A0QXA2	13	12	26.5538	26.7849	26.5018	26.5948	26.5218	26.1446	26.4632	26.1765	26.2183
A0QXA3	36	36;1	32.6611	32.4424	32.4943	32.693	32.4477	32.5302	32.8068	32.6109	32.6865
A0QXA4	6	6	24.3605	24.1501	24.3412	24.3492	24.4153	24.4456	24.4599	23.9701	24.3228
A0QXA8	5	5	25.4705	24.8574	25.6353	26.3384	25.9102	25.9747	26.8201	27.3109	26.6649
A0QXB0	15	15	30.8785	30.1347	30.9429	30.5555	30.3033	30.5905	30.7454	29.6955	30.4356
A0QXB2	14	14	26.8897	26.5359	26.6796	26.8598	26.6026	26.668	26.5237	26.4363	26.4945
A0QXB3	7	7	26.2861	26.5387	26.1379	26.1462	26.7469	25.9882	26.4837	26.4644	26.6133
A0QXB5	9	9	25.5251	25.4253	25.5354	25.6578	25.4538	25.3462	25.7575	25.7062	25.6671
A0QXB9	14	14	28.4318	28.1463	28.1137	28.4989	28.2857	28.2761	28.3916	28.456	28.2634
A0QXC0	13	13	31.2858	31.4423	30.9593	31.066	31.2535	31.032	31.1097	31.0696	30.989
A0QXC3	15	15	26.7615	26.676	26.6819	26.957	26.6946	26.8859	26.7375	26.7604	26.5628
A0QXC4	8	8	26.3634	26.2639	26.3029	26.2677	26.3887	26.2586	26.2216	25.9445	25.8706
A0QXC6	20	20	28.6817	28.7108	28.5507	28.8534	28.7412	28.6749	28.9748	28.8345	28.8821
A0QXC7	4	4	26.734	25.8781	25.8573	26.2263	25.6452	26.0073	25.7191	25.7326	25.3196
A0QXD0	16	16	29.1155	29.07	28.9871	29.102	29.146	29.1283	29.3473	29.2733	29.2814
A0QXD2	14	14	28.0959	27.8237	28.1541	28.0131	28.0635	28.2915	28.1104	28.2138	28.1677
A0QXD4	6	6	26.6216	26.6369	26.5254	26.752	26.5017	26.6238	26.6023	26.5918	26.4252
A0QXD5	7	7	25.6744	25.7525	25.6414	25.7301	25.5418	25.6603	25.7623	25.7907	25.775
A0QXE5	4	3	24.5057	24.5183	24.5709	24.3099	24.2962	24.3189	24.4117	24.2634	24.5877
A0QXF3	16	16	28.6243	28.9121	28.46	28.4866	28.6804	28.1448	28.3594	28.4886	28.1792
A0QXF4	11	11	25.9913	26.1958	25.7876	26.0318	26.0152	25.7499	25.6775	25.7022	25.8799
A0QXG0	9	9	25.5365	25.3047	25.5178	25.5058	25.6465	25.5654	25.6973	25.7519	25.7403
A0QXI0	10	10	28.1233	28.0375	27.6907	28.08	28.0343	27.7274	28.0996	27.9476	27.7238
A0QXI7	8	8	25.7926	25.9292	25.7266	25.5894	25.7681	25.4561	25.6305	25.4619	25.4015
A0QXK4	14	14	26.0465	25.767	26.0078	26.0764	25.9714	25.8305	25.9803	25.9779	25.9979
A0QXK5	9	9	25.814	25.8148	26.0243	25.795	25.6798	26.0315	25.8852	25.4782	25.7326
A0QXN2	7	7	25.5307	25.0356	25.3377	25.2833	25.0077	25.3908	25.438	25.4021	25.1176
A0QXP3	20	20	28.2442	27.9508	28.1282	28.3077	28.3429	28.2082	28.2939	28.5267	28.3883
A0QXP6	8	8	24.6167	24.8403	24.1382	24.6685	24.7708	24.234	24.5819	24.6076	24.6539
A0QXT8	14	14	27.0964	27.0222	26.9185	26.9254	27.1029	26.5256	26.769	26.9223	26.2939
A0QXU2	10	10	26.3388	26.5037	26.348	26.1896	26.2721	26.3086	25.9967	26.0964	25.3977
A0QXU6	9	9	26.7441	26.5067	26.5515	26.4256	26.7204	26.304	26.521	26.5187	26.6398
A0QXV0	4	4	28.1547	28.1439	27.7085	27.7993	28.0008	27.7507	27.7496	27.4954	27.8299
A0QXV1	4	4	23.9363	23.8811	23.7918	23.9345	23.8474	23.6903	23.8888	23.8181	23.6659
A0QXW7	11	11	25.657	25.8144	25.819	25.4054	25.4909	25.4484	25.0962	25.2786	25.451
A0QXX3	17	17	26.4843	26.2954	26.3721	26.5518	26.3817	26.4899	26.5514	26.475	26.4094
A0QXX7	35	35	28.9932	28.7895	28.2745	29.3259	29.405	29.1416	29.9983	30.456	30.4326
A0QXY1	21	21	28.0905	27.9723	28.1869	28.3737	28.3481	28.5015	28.7074	28.5875	28.8797
A0QXY3	10	10	25.342	24.7025	25.0243	25.5987	24.8489	25.2146	25.5845	25.5603	24.8554
A0QXZ3	3	3	26.7427	26.5175	25.9027	26.4873	26.6851	26.1634	26.4019	26.6548	26.6185
A0QXZ4	5	5	27.0988	27.3641	27.2583	27.4605	27.3567	27.5439	27.3824	27.3611	27.2914
A0QXZ5	8	8	28.9953	30.5897	30.273	29.5204	30.4429	30.0394	29.4878	30.13	30.3798
A0QY05	9	9	27.3223	26.9795	27.3247	27.2184	27.2732	27.2846	27.0067	27.0427	27.1065
A0QY11	7	3	26.1771	26.0225	26.0308	26.2649	26.1068	25.6128	26.1103	26.1373	26.0059
A0QY12	21	16	26.5106	25.9977	26.2057	26.6792	25.961	25.9827	26.1485	25.932	25.5039
A0QY16	11	11	26.7087	26.6765	26.3957	26.5729	26.5178	26.5757	26.4482	26.5866	26.5175
A0QY21	13	13	27.3207	27.434	27.1577	27.2978	27.3728	27.1434	27.1144	27.0525	27.0745
A0QY23	21	21	32.9671	32.7848	32.8262	32.8888	32.6694	32.7589	32.6901	32.6944	32.5934
A0QY24	8	8	25.7586	25.1737	25.74	25.5372	25.2363	25.7437	25.2674	25.4366	25.2094
A0QY28	14	14	27.272	27.2626	27.1485	27.3498	27.2822	26.9258	27.3593	27.2253	27.1389
A0QY29	14	14	26.6177	26.3048	26.531	26.9821	26.1568	26.6767	27.0322	26.1738	26.8844
A0QY30	5	5	27.8871	27.0908	27.7975	27.9289	27.4062	27.8231	27.802	27.7507	27.7015
A0QY48	14	14	28.3653	28.3302	28.1893	28.2383	28.2018	28.1488	28.1754	28.2676	28.2331
A0QY89	15	15	27.5552	27.4378	27.6457	27.7907	27.5792	27.6892	27.764	27.9241	27.6639
A0QY91	6	6	25.2374	25.4209	25.358	25.7221	25.5489	25.6014	25.6553	25.8773	25.8264
A0QY95	4	4	27.9752	28.3306	27.1908	28.417	28.5736	28.1348	28.6612	29.2176	28.5756
A0QYA9	11	11	25.4657	25.1447	25.5786	26.0888	25.5375	25.3125	25.936	26.0709	26.1067
A0QYB0	9	9	26.1127	25.669	26.0207	26.192	26.0817	26.0289	26.2288	25.9024	26.1323
A0QYB1	25	25	27.1559	26.8006	26.9185	27.0282	26.8896	26.8644	26.887	27.0691	27.1138
A0QYB3	12	10	27.0722	27.4177	26.7005	26.757	27.2086	26.6927	26.7128	27.1354	26.9796
A0QYB5	12	10	29.3653	29.4351	29.1174	29.0832	29.2495	28.9436	29.0085	29.1648	29.1252
A0QYB7	17	17	26.2605	26.3513	26.2729	26.1697	26.1912	26.0848	26.0212	26.1264	25.9742
A0QYB9	6	6	25.7135	25.6412	25.7064	25.5129	25.3113	25.7262	25.0984	25.4095	25.3949
A0QYC0	8	8	27.0006	27.3125	26.3889	26.866	26.8889	26.6082	26.7094	26.9671	26.741
A0QYC2	5	5	25.9062	26.0109	25.6827	25.7939	25.7506	25.6663	25.5027	25.7918	25.7541
A0QYC3	10	10	25.8874	25.8391	25.8996	25.7964	25.8522	25.8869	25.8712	25.9073	25.7997
A0QYD3	8	8	30.3954	30.3737	30.3777	30.4851	30.6265	30.4903	30.3794	30.5288	30.636
A0QYD4	14	14	30.553	30.6486	30.6489	30.61	30.6219	30.6068	30.4968	30.698	30.5108
A0QYD5	13	13	29.6225	29.799	29.9552	29.9041	29.8074	29.9828	29.8907	30.1372	29.9232
A0QYD6	20	20	30.5537	30.4998	30.5622	30.5515	30.5381	30.6633	30.6554	30.6126	30.7125
A0QYD8	8	8	27.7873	27.4954	27.5008	27.6439	27.6167	27.6252	27.8331	27.5961	27.4889
A0QYE0	18	18	28.3442	28.2668	27.5694	28.5023	28.49	28.221	28.648	28.4923	28.5827
A0QYE2	6	6	27.8107	27.5805	27.1633	27.8507	27.6214	27.6953	27.9562	27.8391	27.9237
A0QYE3	5	5	28.0586	28.1831	27.6488	28.023	28.1213	27.7019	28.2033	28.2546	28.0337
A0QYE5	3	3	24.864	25.0581	24.7943	25.4581	25.0271	25.1633	25.3452	25.6738	25.4471
A0QYE7	28	28	30.371	30.6411	30.0006	30.2807	30.4729	29.8316	30.494	30.5423	30.3213
A0QYE8	23	23	29.5042	29.6499	29.4437	29.4398	29.7237	29.4456	29.6454	29.7002	29.7373
A0QYF1	13	13	28.4513	28.6368	28.3649	28.3429	28.3647	28.2148	28.1775	28.1761	28.1677
A0QYF2	15	15	25.7701	25.4286	25.5812	25.8612	25.521	25.7459	25.9483	25.6145	25.74
A0QYF5	36	36	31.9935	32.0476	32.0007	32.0115	32.1222	31.8589	32.094	32.0992	32.0493
A0QYF6	22	22	28.6471	28.4295	28.4396	28.6099	28.4634	28.4771	28.6568	28.5846	28.5095
A0QYF7	34	34	30.9933	29.6349	30.7168	30.8544	30.5518	30.7412	30.6663	30.8433	30.7826
A0QYG0	9	9	28.2796	28.0968	28.1555	28.4313	28.2538	28.1841	28.4027	28.4396	28.3292
A0QYG2	12	12	30.0189	29.9073	29.3202	29.8799	29.6761	29.0926	29.7317	29.4035	29.5971
A0QYG9	42	42	30.0701	29.9931	29.9822	30.1061	29.9985	30.0411	30.0669	30.174	30.1752
A0QYH0	16	16	28.0711	27.9598	27.8977	28.1049	27.9531	27.8852	28.0331	28.1595	27.9239
A0QYH2	12	12	25.2833	25.2753	24.908	25.082	25.3179	25.0924	25.201	25.4101	25.2978
A0QYH7	10	10	28.3196	26.6527	26.8999	28.301	26.6072	26.7846	28.2873	26.9757	26.3987
A0QYH8	20	20	28.0024	27.7731	27.943	28.0114	27.8083	27.8032	27.9668	27.8383	27.7825
A0QYI2	18	18	27.3371	27.0968	27.0583	27.3586	27.2209	27.0599	27.5216	27.6415	27.4956
A0QYI8	18	18	24.8278	24.7591	24.8652	24.8465	24.8333	25.113	24.6568	25.0495	24.6595
A0QYK4	11	11	29.6885	29.6202	29.4428	29.5326	29.4923	29.2903	29.5456	29.2038	29.4515
A0QYL7	7	7	27.2726	27.4025	27.2336	27.2369	27.3076	27.0752	27.3276	27.2734	27.1418
A0QYP9	25	25	28.5406	28.2592	28.6249	28.5784	28.4129	28.6305	28.5716	28.6081	28.5775
A0QYQ0	11	11	27.5767	27.5508	27.5559	27.614	27.4676	27.6305	27.6141	27.4686	27.7043
A0QYQ1	13	13	28.2373	28.1214	28.1518	28.274	28.144	28.2096	28.2009	28.2292	28.2632
A0QYQ2	11	11	25.7938	25.573	25.6778	25.8482	25.708	25.6118	26.0825	25.8968	25.9019
A0QYQ7	28	28	30.3114	30.17	30.0775	30.4126	30.2359	30.2159	30.4625	30.3386	30.5193
A0QYQ8	15	15	28.4602	28.821	28.5598	28.5703	28.877	28.5823	28.6462	28.4592	28.4281
A0QYQ9	8	8	26.3923	26.196	26.2825	26.4065	26.4367	26.2376	26.4844	26.3881	26.3781
A0QYR2	16	16	27.7264	27.7642	27.8346	27.8359	27.7969	27.7096	27.7709	27.6532	27.8032
A0QYR3	9	9	28.429	28.4863	28.1886	28.309	28.3681	28.3337	28.2197	28.3365	28.2216
A0QYR4	14	14	28.7678	28.4794	28.5166	28.7321	28.5277	28.5235	28.5686	28.6461	28.5079
A0QYS2	4	4	27.2464	27.1394	25.4213	27.2096	27.0819	25.8247	27.1548	26.8821	26.3406
A0QYS3	37	37	28.428	28.5226	28.387	28.4757	28.5635	28.5083	28.7097	28.5904	28.6569
A0QYS4	13	13	27.0996	26.8127	27.3317	27.0779	26.9591	27.0878	27.1433	27.0614	27.1947
A0QYS5	13	13	27.5856	27.7736	27.6964	27.4461	27.7263	27.4802	27.3677	27.5754	27.6123
A0QYS6	26	26	31.1979	31.1973	31.2542	31.2018	31.1918	31.2144	31.1485	31.2405	31.2589
A0QYS8	15	15	28.8721	28.7022	28.804	28.8949	28.7951	28.8058	28.8147	28.8058	28.7139
A0QYS9	11	11	28.5048	28.2092	28.4215	28.5901	28.3905	28.5078	28.36	28.4882	28.3821
A0QYT0	15	15	28.1437	28.2249	28.0512	28.1023	28.2302	28.0416	28.1053	28.1086	28.1575
A0QYT1	12	12	29.4979	29.2277	29.1993	29.3899	29.2262	29.3817	29.24	29.3964	29.3421
A0QYT2	15	15	29.02	28.9351	28.8344	28.9925	28.8995	28.874	28.9553	29.0042	28.7817
A0QYT3	36	36	29.983	30.0118	29.9686	30.087	29.9493	29.9245	30.0185	29.9401	29.9354
A0QYT4	16	16	28.7468	28.6163	28.6358	28.681	28.6381	28.4895	28.6016	28.6103	28.4034
A0QYT7	10	10	24.9098	25.0778	24.9879	24.6924	24.7669	24.8544	24.5803	24.6798	24.7946
A0QYU6	5	5	30.3834	30.8103	30.7785	30.7054	30.7474	30.7001	30.6847	30.5149	30.6985
A0QYU8	8	8	29.9882	29.7589	29.9943	29.9967	29.7418	30.0602	29.8672	29.6562	29.7933
A0QYV0	7	7	26.7789	25.3022	25.4001	26.4455	25.9506	25.9228	26.7456	25.7834	26.6634
A0QYW4	38	38	29.1259	28.9004	29.1323	29.0409	28.8508	29.1493	29.0551	28.828	29.1091
A0QYW5	6	6	25.6852	25.9661	25.7555	25.8687	25.7818	25.8063	25.2326	26.2388	26.0095
A0QYW6	12	12	32.0712	31.984	32.2133	32.2679	32.2226	32.346	32.3114	32.3886	32.4364
A0QYX0	31	31	28.2356	27.5993	28.0809	28.1337	27.488	28.1167	27.9626	27.7545	28.1592
A0QYX2	2	2	24.7365	23.6585	24.4658	24.4621	24.2126	24.3892	24.4213	24.1166	24.5274
A0QYX6	10	10	25.1484	24.8854	25.084	25.3271	25.1483	25.1395	25.3374	25.3535	25.26
A0QYY6	39	39	33.9708	33.8579	33.9055	33.8888	33.7326	33.8156	33.7043	33.6227	33.6258
A0QYZ2	51	51	30.6089	30.3966	30.5082	30.5344	30.3806	30.5242	30.5683	30.3882	30.6017
A0QYZ7	7	7	24.7813	24.8151	24.5713	25.008	24.7105	24.6796	24.8479	25.1287	24.7863
A0QZ01	16	16	26.475	26.4833	26.3244	26.7312	26.4235	26.4905	26.5919	26.4473	26.2431
A0QZ11	8	8	30.0875	29.9618	30.1132	30.0141	29.8676	30.1203	29.8048	29.7141	29.6957
A0QZ12	13	13	29.0163	29.176	28.8988	29.0509	29.062	28.8557	29.0184	29.035	28.8625
A0QZ14	12	12	25.7423	25.7538	25.9218	25.8343	25.438	26.3239	26.0471	26.0628	26.5094
A0QZ17	39	38	29.5228	29.5182	29.4575	29.5699	29.4707	29.524	29.3585	29.3817	29.3291
A0QZ25	11	11	26.6418	26.6108	26.4719	26.7679	26.5372	26.1546	26.4492	26.668	26.426
A0QZ26	15	15	27.9275	27.9045	27.9067	27.9033	27.9519	27.8192	27.8593	27.805	27.803
A0QZ29	9	9	25.3576	24.9446	25.2034	25.5299	25.0355	24.9595	25.2824	25.3141	25.1674
A0QZ30	5	5	26.3447	26.5103	26.2193	26.243	26.3602	26.1821	26.2897	26.1401	26.3471
A0QZ32	7	7	25.5999	25.2535	25.4847	25.7797	25.4564	25.8085	25.4392	25.5424	25.3697
A0QZ33	8	8	27.2621	26.5305	27.4241	27.0707	26.8263	27.3817	27.3541	27.2312	27.5455
A0QZ34	16	16	28.503	28.5769	28.2589	28.3523	28.52	28.1936	28.488	28.5604	28.4023
A0QZ36	14	14	26.8797	26.8153	26.6094	26.8913	26.6994	26.5432	26.7923	26.7601	26.5895
A0QZ37	3	3	29.0575	28.8363	28.7287	28.9381	28.7136	28.8105	29.0661	29.1364	28.7512
A0QZ38	11	11	25.6666	25.3794	25.5317	25.5715	25.4194	25.485	25.4418	25.5314	25.516
A0QZ40	4	4	29.1446	28.8257	28.6354	29.0572	28.5969	28.6631	28.5984	29.1517	28.6888
A0QZ42	22	22	28.166	28.029	27.8807	28.1198	28.1839	27.836	28.1797	28.2765	28.0999
A0QZ46	13	13	29.8389	29.6496	29.9443	29.77	29.8321	29.802	29.8186	29.8921	29.9397
A0QZ47	11	11	29.7902	29.591	29.6506	29.7356	29.6558	29.7899	29.805	29.9087	29.7983
A0QZ48	5	5	27.6101	27.7306	27.3792	28.1212	27.626	27.7021	28.4753	28.5378	28.268
A0QZ49	18	18	28.8327	28.7582	28.5466	28.7547	28.73	28.4701	28.823	28.7821	28.6535
A0QZ54	32	31	30.4815	30.1575	30.227	30.4775	30.423	30.3012	30.7317	30.8831	30.7216
A0QZ58	12	12	26.7277	26.8873	26.883	26.4877	26.6431	26.632	26.7437	26.6202	26.907
A0QZ60	12	12	25.9757	25.5355	25.8097	25.8592	25.7613	25.9316	26.115	25.9327	26.1799
A0QZ66	9	9	24.9418	24.9048	24.6293	24.894	25.1964	24.606	25.2733	25.397	25.1181
A0QZ69	4	4	24.2932	24.0573	24.8391	24.234	23.9085	24.3244	23.956	24.2357	24.3294
A0QZ83	17	17	30.0863	26.7981	29.4556	30.3636	30.4945	30.0024	30.8704	31.2793	30.9867
A0QZ91	11	11	26.3676	23.9497	25.9081	26.8982	26.8872	26.7698	27.1393	27.5365	27.4101
A0QZ93	20	20	27.4357	24.0091	26.5826	27.7233	27.766	27.7634	28.1931	28.256	28.4134
A0QZ96	23	22	30.6439	28.2507	30.362	31.0803	30.9499	31.1267	31.3249	31.5226	31.6057
A0QZA1	14	13	30.6218	29.2794	30.3722	30.9851	30.983	30.9505	31.282	31.8159	31.6575
A0QZA2	19	19	28.0913	26.8856	27.8925	28.4573	28.6404	28.4907	28.9658	29.2643	29.2632
A0QZA6	18	18	26.8395	24.1663	26.7912	27.031	27.6211	27.3098	27.6544	28.1478	28.2679
A0QZB0	4	4	24.928	24.7504	24.8619	24.8115	24.7107	25.0165	24.7401	25.1395	24.9821
A0QZB3	13	13	26.4147	26.2318	26.6959	26.1929	25.9574	26.5059	26.1187	25.898	26.1876
A0QZI2	5	5	25.2716	25.3071	24.7471	25.2345	25.162	24.8438	24.9827	24.9824	24.8466
A0QZJ0	10	10	27.258	27.2576	27.2709	27.2862	27.2244	27.4327	27.4101	27.1362	27.1551
A0QZJ1	5	5	25.5965	25.6687	25.59	25.6058	25.6738	25.766	25.5062	25.2856	25.5932
A0QZL1	10	2	25.9403	25.6582	25.9271	25.4482	25.4137	25.6748	25.2361	25.196	25.368
A0QZM7	10	10	25.5778	25.8137	25.7696	25.5512	25.7459	25.4659	25.4074	25.5494	24.9976
A0QZM8	12	12	26.3665	26.2266	26.289	26.071	26.1868	26.0009	25.6451	25.9234	25.6185
A0QZM9	8	8	25.7706	25.6908	25.898	25.6767	25.821	25.732	25.5556	25.776	25.3956
A0QZQ6	12	12	26.0003	26.1898	26.0714	25.5838	26.0288	25.9916	25.6121	25.8972	25.7352
A0QZQ8	5	5	25.3518	25.1732	25.4065	25.4087	25.1452	25.4512	25.2483	25.1209	25.264
A0QZR0	11	11	26.6002	26.4236	26.613	26.464	26.4155	26.5633	26.3919	26.117	26.3955
A0QZR2	11	11	25.8785	26.1513	25.9017	25.864	25.8979	25.8238	25.813	25.7127	25.7674
A0QZR5	10	10	26.1735	26.0216	25.8107	26.1707	25.8809	26.0552	26.2109	26.2296	26.1442
A0QZR9	9	9	26.9852	26.7521	27.1138	26.9548	26.87	26.9648	26.5035	26.8191	26.7826
A0QZS2	11	11	26.8207	26.6871	26.5747	26.8387	26.6212	26.6364	26.4958	26.5763	26.4766
A0QZT4	9	9	25.7396	25.5171	25.787	25.8718	26.0165	25.7998	25.9249	25.736	25.5139
A0QZV7	12	12	25.6317	25.7749	25.5756	25.5636	25.4245	25.3131	25.6855	25.5565	25.3343
A0QZX1	15	15	28.0717	27.8973	28.0499	28.0179	27.9672	28.0211	28.0438	27.9991	27.9588
A0QZX2	4	4	27.6044	27.1566	26.2865	27.5831	27.3036	27.0521	27.6749	27.3113	27.4087
A0QZX4	7	7	26.3146	26.3068	26.6469	26.5357	26.0531	26.4348	26.5336	26.0242	26.2211
A0QZX6	65	65	30.5207	30.0869	30.1959	30.5414	30.1386	30.1858	30.443	30.2947	30.4445
A0QZX8	13	13	25.9127	25.8312	25.5496	25.8555	25.9169	25.5986	25.7766	25.741	25.2988
A0QZX9	12	12	28.3397	27.9633	27.9438	28.2544	28.0002	28.0343	28.2094	28.1434	28.0098
A0QZY0	20	20	28.3172	28.2901	28.0925	28.3069	28.3119	28.2054	28.38	28.3713	28.3715
A0QZY1	9	9	25.261	25.2475	24.5474	25.1257	25.1961	24.9272	25.0045	25.09	24.9108
A0QZY3	11	11	28.233	28.0962	28.3583	28.3135	28.0765	28.2695	28.2519	28.1245	28.035
A0QZY4	8	8	27.6657	27.8049	26.7505	27.6693	27.7046	27.2202	27.5483	27.6286	27.6672
A0QZY7	9	9	26.6859	26.5634	26.392	26.7074	26.5438	26.8266	26.7473	26.6769	26.659
A0QZY9	13	13	26.7218	26.9329	25.4813	26.6175	26.7318	26.1425	26.8165	26.4395	26.6634
A0QZZ0	4	4	28.6064	28.0658	28.4536	28.538	28.1254	28.4988	28.4537	28.7701	28.0732
A0QZZ1	11	11	27.1772	27.5183	26.7129	27.4738	27.6286	27.3492	27.6198	27.8409	27.5993
A0R003	9	9	28.0678	28.0027	28.0685	28.0892	28.2192	27.9865	28.2509	28.2487	28.2641
A0R006	17	17	31.9382	31.8233	30.667	31.7769	31.816	31.4023	31.7271	31.8424	31.8383
A0R009	5	5	24.5713	24.4094	24.5402	24.8117	24.5129	24.7897	24.6914	24.6875	24.7279
A0R012	19	19	30.6802	30.6569	30.6395	30.6955	30.709	30.5587	30.7828	30.8364	30.8615
A0R016	15	15	27.2192	27.1832	27.1104	27.0663	27.1767	27.1908	26.99	27.0976	27.2227
A0R018	14	14	26.6531	26.6175	26.6787	26.7905	26.5823	26.748	26.7013	26.8016	26.8166
A0R020	15	15	26.7376	26.8663	26.5001	26.6948	26.8942	26.8465	26.8923	26.754	26.7571
A0R021	18	18	27.0133	27.2953	27.2725	27.2829	27.3659	27.3148	27.2695	27.3261	27.5161
A0R024	12	12	26.9016	26.522	26.7732	26.6593	26.6398	26.795	26.505	26.6634	26.6464
A0R025	2	2	25.2448	24.718	25.2601	25.1258	25.1786	25.4596	24.8113	25.2939	25.2974
A0R029	14	14	28.4666	28.757	28.2772	28.4713	28.578	28.2507	28.5032	28.6111	28.51
A0R031	6	6	27.7895	27.6715	27.918	27.7168	27.934	27.9035	27.7257	27.8957	27.9879
A0R033	23	23	30.1407	29.8978	30.0081	30.1539	29.9359	30.0083	30.0371	30.1138	30.0233
A0R037	7	7	25.8496	26.1165	25.7479	25.7584	26.0291	25.8437	25.5582	26.0007	25.5905
A0R040	6	6	26.4561	26.1986	26.2862	26.3875	26.1619	26.199	26.6932	26.4538	26.5342
A0R041	6	6	27.545	27.2127	27.4687	27.518	27.2318	27.5675	27.2871	27.1677	27.5422
A0R042	34	34	30.6584	30.5039	30.5011	30.5191	30.561	30.4044	30.3033	30.3714	30.2217
A0R045	5	5	26.9333	26.6388	26.8365	27.0601	26.7078	27.1566	27.0144	26.9456	27.2037
A0R048	14	14	29.5657	29.4555	29.4576	29.6791	29.4671	29.5261	29.5994	29.6299	29.5664
A0R049	4	4	28.8089	28.472	28.3876	28.7089	28.5059	28.1665	28.7554	28.372	28.2458
A0R050	8	8	30.2914	30.3286	29.8738	30.1281	30.2466	29.6942	30.2404	30.088	29.9662
A0R051	30	30	32.2315	31.9961	32.0883	32.2347	32.0941	32.0808	32.1723	32.0671	32.0416
A0R052	16	16	30.6567	30.5665	30.5839	30.6492	30.6429	30.5307	30.6053	30.5579	30.6219
A0R057	14	14	31.288	30.942	30.8622	31.1734	30.9635	30.9627	31.2357	31.0632	31.0919
A0R058	24	24	29.0668	29.0421	28.9295	29.0727	28.9883	28.8849	29.0465	29.0439	29.0325
A0R059	15	15	29.9074	30.0753	29.7905	29.9001	30.0668	29.7921	29.828	29.9758	29.6835
A0R061	6	6	29.8499	29.8824	29.3775	29.9369	29.7953	29.3962	29.8218	29.9207	29.6211
A0R062	10	10	28.6127	28.4593	28.5488	28.2254	28.4133	28.2986	28.673	28.4792	28.295
A0R064	8	8	25.7635	25.5038	25.6762	25.7602	25.6574	25.8534	25.7226	25.7707	25.8624
A0R066	19	19	29.9001	30.0287	29.8405	29.8689	30.062	29.8625	30.033	29.932	30.0139
A0R067	15	15	30.0913	30.0396	29.9201	30.0111	30.0619	30.0552	30.0366	30.058	30.0424
A0R069	21	21	29.2713	28.7611	29.4131	29.4325	28.945	29.2701	29.026	29.7397	29.673
A0R070	11	11	26.2332	25.7603	25.7152	26.2879	26.0574	26.2613	26.1347	26.3831	25.9109
A0R072	23	23	32.8671	32.5922	32.8505	32.8297	32.7094	32.9783	32.8554	32.8774	32.8847
A0R074	9	9	27.4931	27.1428	26.9664	27.3902	27.1255	27.2165	27.4835	27.2489	27.234
A0R075	5	5	26.3882	26.2199	26.1228	26.4395	26.1892	26.1818	26.4445	26.3835	26.2407
A0R076	10	10	29.3032	29.0356	29.2955	29.1194	28.9774	29.2038	29.0171	29.1186	29.0262
A0R079	30	30	33.2278	33.5495	31.2646	33.3248	33.3478	32.6646	33.4463	33.4283	33.1144
A0R082	30	30	27.783	27.5042	27.8854	27.8359	27.7135	27.9144	27.8489	27.8529	27.9175
A0R083	17	17	28.8634	29.2204	29.0897	28.8441	28.9806	28.943	28.8131	28.9508	28.8446
A0R085	16	16	28.9376	28.9837	28.7862	28.968	28.8697	28.8486	28.6625	28.6566	28.5107
A0R088	12	12	28.5214	28.5096	27.7334	28.5188	28.3818	28.2551	28.3405	28.4716	28.2191
A0R090	22	21	30.1971	29.9894	30.1529	30.2772	30.0781	30.2046	30.1205	30.2023	30.067
A0R091	13	13	26.654	26.4003	26.6625	26.8861	26.5072	26.597	26.7455	26.6918	26.5128
A0R094	10	10	26.9577	26.7929	26.683	26.801	26.8657	26.8399	26.8984	26.8698	26.8491
A0R095	16	16	28.7398	28.6279	27.5645	28.5081	28.6143	28.0252	28.6424	28.5772	28.3193
A0R096	9	9	26.5928	26.5356	25.7278	26.6333	26.6411	26.1348	26.5631	26.6943	26.4638
A0R097	5	5	27.1394	27.0983	27.1818	27.278	27.0486	27.3628	27.3809	27.3757	27.4056
A0R098	6	6	26.7836	26.7167	26.8491	27.0092	26.7788	27.105	26.8966	27.1056	27.202
A0R0A1	13	13	30.9008	30.6533	30.4258	30.9858	30.863	30.6247	31.0804	31.0766	30.9773
A0R0A7	10	10	26.4596	26.5236	26.3859	26.462	26.5863	26.3998	26.6312	26.5574	26.5628
A0R0A8	4	4	27.9301	27.7065	27.3581	28.061	27.9277	27.5124	28.0725	27.7953	28.0091
A0R0B0	48	48	31.8203	31.713	31.8162	31.8474	31.6971	31.8738	31.9244	31.8531	31.9844
A0R0B2	9	9	29.6263	29.2452	29.3961	29.9117	29.9198	29.6194	29.7949	29.9665	29.9539
A0R0B3	8	8	32.1887	31.1654	32.0842	31.9985	31.8531	31.9472	31.9974	31.5877	32.2318
A0R0B4	26	26	33.1004	32.8223	33.1994	33.3386	33.3741	33.1762	33.2409	33.3623	33.2897
A0R0B5	22	22	31.0891	30.7951	31.0297	31.335	31.3749	31.1807	31.2034	31.3941	31.3097
A0R0B6	32	32	31.9777	31.2581	31.9663	32.126	31.9272	32.1438	31.8518	31.8403	31.7311
A0R0C7	11	11	29.9038	29.9854	29.8661	29.8084	30.0249	29.7064	29.9441	29.892	30.0014
A0R0E5	6	6	27.1931	27.0099	27.2075	27.0997	27.0133	27.1812	27.1391	27.0405	26.9446
A0R0E9	10	10	27.1848	27.0847	27.1227	27.1604	26.9127	27.1278	27.1041	27.099	27.1961
A0R0F3	10	10	26.0104	25.6925	25.9788	25.895	25.8668	26.0538	25.7428	25.6853	25.8997
A0R0H7	14	14	25.6306	25.2531	25.8064	25.4983	26.2128	25.5133	24.6443	25.9742	25.0719
A0R0I3	12	12	29.6829	29.6074	29.6795	29.4182	30.1092	29.3003	28.8112	30.2465	29.2544
A0R0I6	4	4	28.3471	27.8993	28.1692	28.6328	27.8122	28.9508	28.7107	27.173	28.6856
A0R0I8	8	8	29.4341	29.4839	29.6655	29.4774	29.5443	29.4682	29.5234	29.7137	29.6764
A0R0N6	11	11	26.626	26.2926	26.8458	26.678	26.1026	26.9632	26.3714	26.3273	26.663
A0R0N9	10	10	26.8112	26.8694	26.8075	26.7709	26.9558	26.6154	27.0151	26.8947	26.881
A0R0P8	18	18	27.4455	27.2722	27.1819	27.472	27.3354	27.1987	27.4998	27.6224	27.4727
A0R0P9	23	23	27.911	27.7351	27.5036	27.9734	27.7021	27.7257	27.9828	27.9217	27.6851
A0R0Q5	17	17	25.7206	25.318	25.8156	25.9233	25.5593	25.934	25.885	25.8575	25.7821
A0R0Q6	4	4	25.8783	25.545	25.8441	25.8414	25.5556	25.7884	25.6994	25.6317	25.5654
A0R0Q9	34	34	29.7509	29.7789	29.7602	29.7636	29.8098	29.7326	29.8177	29.9154	29.7874
A0R0R3	5	5	27.4506	27.0902	26.5487	26.8253	27.0532	26.1304	27.1099	26.7638	26.9548
A0R0R8	21	21	27.5347	27.5309	27.3173	27.5569	27.518	27.456	27.6069	27.6875	27.5504
A0R0R9	25	25	30.8055	30.6648	30.7291	30.7174	30.6598	30.7304	30.6328	30.5993	30.6221
A0R0S3	6	6	26.3392	26.0801	26.3516	26.3498	26.1905	26.5819	26.2772	26.3459	26.364
A0R0S4	8	8	27.1847	27.0671	27.2767	27.1879	27.1819	27.3993	27.1188	27.3215	27.2135
A0R0S7	5	5	25.7496	25.3105	25.7976	25.9048	25.4508	25.7051	25.9157	25.709	25.9719
A0R0S9	11	11	25.5306	25.4386	26.0603	25.5225	25.0809	26.1097	25.4625	25.4463	26.2233
A0R0T0	4	4	25.1223	24.6907	24.3409	25.142	24.7921	24.6999	25.6652	24.8798	25.245
A0R0T1	14	14	28.203	27.9446	28.0637	28.34	27.8413	28.3384	28.3837	28.1397	28.4991
A0R0T8	15	15	29.2937	28.9759	29.3366	29.1989	28.9283	29.3301	29.0252	29.0455	29.1036
A0R0T9	15	15	27.0149	26.6056	26.8784	26.8407	26.7344	26.852	26.7682	27.0743	26.898
A0R0U5	44	44	27.9671	27.4005	27.76	28.6627	27.4869	28.9028	28.1982	27.369	28.2986
A0R0U9	17	17	25.509	24.7089	25.5356	25.9817	25.0259	26.6044	25.3967	24.0737	25.652
A0R0V8	15	15	25.7829	25.1683	25.6198	26.2053	25.1687	26.4596	25.5908	24.7418	25.5029
A0R0W1	32	32	30.5371	30.8903	30.1618	30.2341	31.3394	29.6227	29.5688	31.6285	29.601
A0R0W2	10	10	28.8076	28.9518	28.6926	28.3527	29.3136	28.212	27.8491	29.5171	27.9404
A0R0W4	14	14	28.651	28.5064	28.7051	28.3654	28.5986	28.427	28.0051	28.8437	28.2924
A0R0W6	6	6	25.4916	25.3132	25.1857	25.2451	25.2822	24.733	24.7961	25.359	24.7469
A0R0W7	17	17	32.9649	32.7415	32.899	32.7545	33.0213	32.4488	32.3493	32.9552	32.4972
A0R0W9	26	26	29.6904	29.6676	29.652	29.7422	29.7734	29.7323	29.8691	29.8662	29.8229
A0R0Y6	5	5	26.28	26.1509	26.1316	26.3879	26.2034	26.218	26.3036	26.3944	26.241
A0R0Y9	26	26	28.6396	28.6426	28.4734	28.4595	28.4555	28.415	28.5413	28.4318	28.2936
A0R0Z0	8	8	25.4623	25.1015	25.6234	25.4886	25.0737	25.643	25.6762	25.5797	25.2339
A0R0Z1	6	6	27.1201	26.6098	26.5815	27.1136	26.6786	26.6613	26.9289	26.6476	26.4111
A0R0Z3	13	13	28.375	28.0067	28.0619	28.1287	27.8795	27.8976	27.6355	26.9887	27.1447
A0R0Z4	16	16	29.258	29.4222	28.8691	29.0402	29.1798	28.4953	28.7842	28.4088	28.4003
A0R0Z5	10	10	25.9521	25.3025	25.7901	25.7081	25.6319	25.8268	25.8987	25.5607	25.87
A0R101	12	12	24.7959	24.7204	24.7795	24.7684	24.5343	24.9184	24.3739	24.8275	24.6299
A0R102	6	6	30.2501	29.8064	30.1462	30.1883	29.6271	30.0536	29.8715	29.602	29.4789
A0R109	10	10	25.1765	25.193	25.371	25.4368	25.3059	25.4319	25.3866	25.5485	25.3598
A0R110	6	6	26.4056	26.3339	26.4316	26.5842	26.5565	26.5024	26.4825	26.555	26.304
A0R114	13	13	27.3237	27.1064	27.2367	27.2606	27.0619	26.9548	27.3179	27.1987	26.9936
A0R115	20	20	29.1611	29.1053	28.9219	29.0741	29.0197	28.7732	28.9586	29.0377	28.8643
A0R129	9	9	26.579	26.7977	26.6524	26.8441	26.7214	26.6295	26.6058	26.6	26.4956
A0R130	7	7	25.0361	25.1719	24.9395	24.9818	24.9952	25.0492	24.6211	24.9394	24.8686
A0R143	18	18	27.4136	27.3218	27.3319	27.4403	27.4706	27.4132	27.4937	27.4138	27.427
A0R148	13	13	27.4043	27.2642	27.2228	27.2678	27.0533	27.3089	27.0449	27.1089	27.1501
A0R149	21	21	27.295	27.3042	27.0763	27.0705	27.0471	26.964	26.9658	26.9037	26.9575
A0R150	6	6	31.5763	31.3518	31.4864	31.3237	31.1688	31.4636	30.9762	31.0521	31.3686
A0R151	9	9	31.2343	31.2467	31.4837	30.9816	31.1394	31.3909	30.8102	30.7923	31.0194
A0R152	32	32	29.5093	29.2604	29.3187	29.433	29.1086	28.9894	29.3902	29.0658	28.7428
A0R155	38	38	30.3997	30.4452	30.4623	30.4668	30.4473	30.416	30.4471	30.4565	30.3434
A0R157	21	21	28.0442	28.1504	28.2102	28.1762	28.2018	28.2736	28.2242	28.2871	28.3816
A0R158	17	17	28.07	27.9758	27.8642	27.9046	28.077	27.9502	28.1426	28.0293	28.1201
A0R170	19	19	30.631	30.5335	30.5622	30.8282	30.8579	30.7295	30.9728	31.1734	31.0581
A0R171	35	35	31.0311	30.9292	30.9253	31.1425	31.1831	30.9244	31.2986	31.4497	31.3304
A0R172	11	11	26.6709	26.9207	26.5882	26.616	26.8837	26.5822	26.5354	26.3474	26.5391
A0R183	9	9	26.8412	27.0421	26.717	26.4827	26.7482	26.4172	26.4682	26.6098	26.3168
A0R193	21	21	27.1035	27.2601	26.9579	27.2131	27.4276	27.0208	27.1816	27.3237	27.1992
A0R196	20	20	28.9918	29.1319	28.9188	29.0571	29.0581	28.8771	29.1168	29.0983	28.9351
A0R197	8	8	31.1212	31.1991	30.9886	31.1367	31.1875	30.8887	31.129	31.1714	31.2188
A0R198	8	8	30.1334	30.4237	30.2746	30.3307	30.3054	30.0893	30.514	30.4255	30.3615
A0R199	28	28	32.5819	32.6255	32.5213	32.5958	32.5166	32.4183	32.4557	32.4258	32.4566
A0R1A4	6	6	27.9323	27.8032	27.9656	27.7957	27.731	27.9726	27.9059	28.1467	28.0334
A0R1A5	9	9	26.7655	26.4705	26.9497	26.5352	26.4935	27.0748	26.4286	26.531	26.7057
A0R1A7	11	11	30.2275	30.1344	30.3378	30.1342	30.1515	30.3115	30.0335	30.0882	30.1248
A0R1A8	17	17	28.3359	28.1109	28.1684	28.0911	28.1164	28.1709	28.1632	28.0075	28.0298
A0R1A9	9	9	25.816	26.1532	25.5615	26.0136	26.006	25.554	25.7349	25.8326	25.4247
A0R1B0	6	6	26.014	26.0637	26.3983	26.3857	26.2022	25.8906	26.2672	26.0752	25.9792
A0R1B1	12	12	28.4824	28.526	28.0504	28.207	28.1922	27.9725	28.123	28.0507	27.9836
A0R1B3	52	52	31.5862	31.5192	31.5577	31.556	31.5223	31.5924	31.6432	31.4882	31.618
A0R1B5	8	8	30.9717	31.1792	30.9207	30.8154	31.0965	30.8082	30.7647	30.7989	30.9336
A0R1C1	6	6	27.5445	27.5579	26.6962	27.4696	27.57	27.3897	27.1827	27.5301	27.6979
A0R1C2	67	66	29.1642	28.984	29.042	29.16	29.0661	29.1354	29.1797	29.3332	29.2802
A0R1C3	33	33	31.818	31.7858	31.7482	31.7885	31.7443	31.7266	31.6554	31.6861	31.7773
A0R1C6	22	22	25.9741	25.6239	25.7203	26.0274	25.86	25.9911	26.1028	26.1512	26.1323
A0R1C8	14	14	26.5381	26.615	26.7176	26.5982	26.7037	26.6887	26.7915	26.8614	26.8406
A0R1D1	13	13	29.2663	29.0093	29.3416	29.3298	29.0466	29.3803	29.2662	29.2828	29.3201
A0R1D5	6	6	25.0782	24.8986	25.109	25.1462	24.8863	25.0302	25.024	24.9474	24.7162
A0R1D7	13	13	27.7594	27.6712	27.4758	27.6548	27.6212	27.3671	27.3772	27.5294	27.2025
A0R1D8	13	13	24.5649	24.4687	24.2066	24.5595	24.3968	24.3703	23.9982	24.3477	24.0985
A0R1E4	18	18	30.0918	29.9657	29.9682	30.0778	29.9177	30.1387	30.0828	29.8414	29.941
A0R1E5	21	21	28.9313	28.8006	28.8863	28.8951	28.9068	28.9614	29.0174	28.9814	29.1433
A0R1E6	8	8	27.3941	27.0415	27.6184	27.4285	27.2478	27.556	27.3931	27.449	27.5345
A0R1G3	12	12	29.1062	29.0795	29.1771	29.1583	29.0421	29.1493	28.9144	28.9614	28.9297
A0R1G6	7	7	25.899	25.9282	25.7762	25.8828	25.7273	25.7701	25.6339	25.8011	25.668
A0R1H3	7	7	29.7036	29.6017	29.2607	29.6737	29.5747	29.3636	29.7265	29.7372	29.5029
A0R1H5	11	11	28.5527	28.3637	28.2304	28.5649	28.4734	28.3736	28.4544	28.626	28.5044
A0R1H6	3	3	27.3503	27.0113	27.2724	27.5268	27.0115	27.2761	27.4683	27.4447	27.6326
A0R1H7	189	189	34.3779	34.3696	34.2913	34.3428	34.1253	34.2194	34.0557	33.8578	33.8261
A0R1J8	6	6	24.6878	24.5612	24.9758	24.985	24.6466	25.1763	24.5998	25.1106	24.8916
A0R1P4	12	12	25.7679	26.0297	26.0713	26.0196	26.1612	25.8815	25.9658	26.2776	25.6981
A0R1Q0	12	12	25.9083	25.9426	25.8129	25.8916	25.805	25.7103	25.8838	25.9571	25.8614
A0R1R5	7	7	27.5394	27.1804	27.2615	27.258	27.22	27.215	27.3439	27.3521	27.1265
A0R1V9	18	18	33.4135	33.4644	33.6808	33.5318	33.6198	33.8772	33.5421	33.4515	33.8165
A0R1W4	13	12	26.9457	26.5242	26.8516	26.6141	26.5733	26.8696	26.3736	26.4214	26.5236
A0R1W7	6	6	25.4384	25.3325	25.0945	24.985	25.2807	25.3532	25.1895	24.8159	25.0124
A0R1W8	11	11	28.6666	28.6141	28.605	28.7918	28.5034	28.56	28.6094	28.5976	28.4628
A0R1X2	14	14	26.7542	26.8436	26.7764	26.7139	26.9049	26.9759	26.9385	26.9055	26.9183
A0R1X3	4	4	29.3778	29.1133	29.0405	29.4661	29.0587	29.3523	29.3446	29.4077	29.3686
A0R1X6	8	8	25.5207	25.6531	25.2153	25.3785	25.6761	25.3782	25.7803	25.6744	25.7381
A0R1X8	17	17	27.6827	27.6344	27.5053	27.7253	27.6566	27.5499	27.9112	27.8011	27.7336
A0R1Y1	5	5	24.4715	24.8055	24.409	24.8163	24.9132	24.4595	25.0199	24.6521	24.7537
A0R1Y2	42	42	30.0665	30.0734	30.1556	30.0234	30.22	30.1349	30.0818	30.106	30.1913
A0R1Y4	17	17	26.162	25.874	26.2222	25.9689	26.2355	26.2537	26.0805	26.5159	26.3266
A0R1Y5	18	18	29.2765	29.3052	28.234	29.2482	29.2464	28.7985	29.2403	29.1536	29.1538
A0R1Y6	2	2	25.0655	24.7251	24.7107	25.2381	25.0208	25.0745	25.6221	25.413	25.1132
A0R1Y7	31	31	32.1924	32.0926	31.0098	32.0872	32.0654	31.4929	32.0815	32.0714	32.0324
A0R1Y8	10	10	30.2381	29.7862	29.6521	30.1458	29.919	30.0143	30.0585	30.0283	30.2173
A0R1Z0	8	8	26.6182	26.4145	26.5872	26.4658	26.6703	26.8585	26.4523	26.5509	26.6867
A0R1Z6	13	13	29.0732	28.9964	29.0813	29.1614	28.9661	29.0992	29.083	29.0544	29.1607
A0R1Z7	8	8	28.7291	28.8291	28.5811	28.6372	28.9263	28.7685	28.8828	28.8333	28.8481
A0R1Z9	8	8	29.435	29.8511	29.5062	29.4748	29.8373	29.37	29.622	29.6299	29.6952
A0R200	30	30	33.4202	33.5849	33.4131	33.388	33.4921	33.3957	33.4594	33.3336	33.4298
A0R201	23	23	30.7749	30.8727	30.6631	30.7116	30.7114	30.7576	30.669	30.784	30.6882
A0R202	33	33	33.1874	33.1717	33.125	33.0993	33.1135	33.0994	33.1868	33.0536	33.1307
A0R203	25	25	31.5412	31.5558	31.3753	31.4618	31.4426	31.4149	31.4381	31.4323	31.4712
A0R204	6	6	29.4404	29.407	29.4831	29.5259	29.2765	29.569	29.4994	29.4523	29.3212
A0R212	9	9	26.5343	26.3897	26.5874	26.8115	26.4739	26.7823	26.6206	26.5802	26.4691
A0R214	17	17	28.0333	27.9788	27.6308	27.6832	27.7231	27.5659	27.582	27.5046	27.3813
A0R218	38	38	32.1383	32.2349	32.1438	32.0498	32.014	32.1029	31.8517	31.8552	31.8429
A0R219	10	10	27.7699	27.851	28.0123	27.8035	27.8453	27.7104	27.708	27.619	27.6102
A0R220	22	22	30.6482	31.02	30.4988	30.8125	30.8824	30.5151	30.7733	30.7857	30.7599
A0R221	24	24	30.8228	31.0592	30.7466	30.6075	30.9777	30.7021	30.7653	30.6607	30.8613
A0R226	9	9	24.6273	24.0795	24.382	24.334	24.1983	24.1283	24.2765	24.1434	24.3345
A0R230	9	9	26.1619	26.2839	26.1284	25.9202	26.2573	26.039	26.3086	25.9697	26.3643
A0R234	12	12	27.0465	26.7308	26.2761	26.9018	26.6353	25.7802	27.162	26.7728	26.9076
A0R239	7	7	28.9424	29.4403	28.731	28.8173	29.252	28.6544	28.8394	29.041	28.8463
A0R240	10	10	26.8937	26.6315	26.687	26.9345	26.3698	26.5337	26.7013	26.4962	26.4613
A0R241	28	28	29.6161	29.2097	29.4875	29.4573	28.9995	29.421	29.0971	28.9562	29.1848
A0R242	17	17	28.9699	28.6837	28.7797	28.8606	28.4094	28.6927	28.5143	28.3772	28.5267
A0R248	9	9	28.0471	27.8809	28.3612	28.0276	28.2818	28.3119	27.5885	28.0218	28.0256
A0R261	18	18	28.2329	28.296	27.9926	28.1757	28.2574	28.0224	28.0904	28.2098	28.1222
A0R266	26	26	28.1067	27.2278	28.0962	28.0474	27.3356	28.2674	28.0836	27.4084	28.3509
A0R267	10	10	25.8186	25.2548	25.9855	25.7538	25.3248	26.2023	25.878	25.1062	26.0266
A0R268	5	5	26.0536	25.9795	26.0373	25.9496	26.0236	25.8562	26.043	25.7776	26.0785
A0R269	5	5	26.8443	26.6777	26.7255	26.9181	26.6576	26.7169	26.9146	26.8949	26.4667
A0R280	5	5	26.9066	26.6492	26.5639	26.9871	26.7844	26.7776	27.0631	26.392	26.9321
A0R292	8	8	25.0614	24.8739	24.6954	24.9432	24.9314	24.7905	24.9075	25.0696	25.1616
A0R293	12	12	27.0252	26.7666	26.8163	26.8092	26.6438	26.4415	26.6808	26.7078	26.5831
A0R298	22	21	29.3924	29.4275	29.288	29.4187	29.4782	29.2634	29.5756	29.5182	29.5219
A0R2A4	30	30	29.7412	29.5169	29.6313	29.7714	29.5725	29.7442	29.7389	29.6317	29.7281
A0R2A6	18	18	24.6417	24.6658	24.8153	25.0021	24.5034	24.7023	24.6913	24.583	24.5
A0R2B0	10	10	27.9427	27.9277	27.8848	27.8156	28.0243	27.6775	27.972	28.1698	28.0985
A0R2B1	74	74	32.5733	32.4999	32.6025	32.655	32.5205	32.6153	32.6966	32.6219	32.55
A0R2B7	13	13	29.9254	30.2681	30.0549	30.0789	30.1978	30.3207	30.1236	30.0535	30.2647
A0R2C0	17	17	29.7583	29.8857	29.6764	29.6191	29.7297	29.6273	29.6087	29.7228	29.5268
A0R2C3	20	20	28.5852	28.6527	28.5037	28.4846	28.3963	28.3331	28.3086	28.4436	28.2179
A0R2C4	5	5	26.7372	26.6701	26.232	26.4899	26.4012	25.9495	26.3559	26.267	26.2829
A0R2C6	12	12	26.5657	27.1432	26.9698	26.8941	27.1765	26.9635	26.9644	27.0784	27.1127
A0R2C7	11	11	25.8379	25.7984	25.8518	25.8421	25.9852	25.947	25.852	25.9551	25.7341
A0R2D0	18	18	29.4476	29.4997	29.4229	29.5327	29.5077	29.5057	29.5507	29.5765	29.5503
A0R2D2	22	22	29.883	29.6708	29.4836	29.893	29.7434	29.7523	29.9341	30.0877	29.769
A0R2D5	9	9	26.6744	27.0673	26.5458	26.5115	27.2735	26.3991	26.8202	27.1217	27.0475
A0R2E1	11	11	25.408	25.0115	25.4585	25.541	25.0805	25.3684	25.3788	25.5599	25.3613
A0R2E2	10	10	26.0933	25.7532	25.435	26.1483	26.0124	25.6028	26.0703	26.4196	26.1146
A0R2E8	23	23	29.2369	29.045	29.1053	29.1296	29.204	29.0501	29.2266	29.0417	29.0148
A0R2E9	3	3	27.0717	26.8663	26.5344	27.0769	26.5487	26.6169	27.2823	27.0705	27.1975
A0R2F0	15	15	25.673	25.2932	26.0143	25.8674	25.3617	25.7687	25.839	25.836	25.7931
A0R2G4	7	7	26.0204	26.2642	25.9987	26.0272	26.3419	25.9207	26.2061	26.2181	26.1906
A0R2G5	21	21	31.0608	31.0657	30.7987	31.0733	30.9968	30.8173	30.9869	30.9485	31.0221
A0R2H4	18	18	28.6461	28.4602	28.4118	28.6408	28.4533	28.485	28.6131	28.6542	28.494
A0R2I0	12	12	27.8854	27.9726	27.6091	27.865	28.2017	27.6475	28.0036	28.0858	28.2731
A0R2I4	30	30	27.4545	27.5754	27.2185	27.7084	27.7425	27.5663	27.774	27.7799	27.7232
A0R2I7	8	8	27.2701	27.1762	27.1819	27.268	27.349	27.3973	27.2766	27.3147	27.3583
A0R2I8	18	18	26.6879	26.5601	25.8773	26.6691	26.6244	26.3539	26.853	26.6655	26.8131
A0R2J0	37	37	30.812	31.0066	30.7779	30.731	30.8143	30.6634	30.6584	30.5902	30.6224
A0R2J4	10	10	29.6217	28.1021	29.5375	30.0519	29.9991	30.0607	30.2509	30.5813	30.6165
A0R2L4	8	8	27.4382	27.6583	27.8443	27.1237	27.5938	27.3342	27.5222	27.5805	27.4463
A0R2M2	7	7	25.7378	25.5482	25.6878	25.6984	25.6911	25.8015	26.0044	26.0796	26.1111
A0R2N3	6	6	25.0327	24.7671	25.1305	24.898	24.7239	24.8775	24.9244	25.0921	24.7865
A0R2P0	12	12	27.1709	27.0687	26.8809	27.109	27.1151	26.9138	27.2193	27.0132	27.3859
A0R2P1	13	13	29.2624	29.4443	29.1397	29.5296	29.3052	29.48	29.54	29.5006	29.6331
[truncated: 417 more rows]

## Sheet: Table S-5
Shared between	Uniprot Acceession
[truncated: 1,850 more rows]

[truncated: 11 more sheets: Table S-6, Table S-7, Table S-8, Table S-9, Table S-10, Table S-11, Table S-12, Table S-13, Table S-14, Table S-15, Table S-16]
